# Supplementary material for: Map-Based Cloning and Characterization of a Major QTL Gene, FfR1, Which Confers Resistance to Rice Bakanae Disease
Source: Int J Mol Sci. 2024 Jun 5;25(11):6214. doi: 10.3390/ijms25116214 (PMC11172731; doi:10.3390/ijms25116214)
Supplement: Supplementary file 1 [file ijms-25-06214-s001.zip › Table_S1.xlsx]

## Sheet: Sheet1
Table S1. The amount of RNA-seq raw data
No.	Sample name	TotalReads	TotalBases	Q20_MoreBases	Q20_MoreBasesRate
1	Junam control - 1	61811752	9333574552	9068606637	97.16%
2	Junam control - 2	51287512	7744414312	7515840315	97.05%
3	Junam control - 3	47189908	7125676108	6865964139	96.36%
4	Junam treated -1	37353128	5640322328	5495435306	97.43%
5	Junam treated -2	45304620	6840997620	6644551774	97.13%
6	Junam treated -3	39416062	5951825362	5769919142	96.94%
7	Nampyeong control - 1	36033606	5441074506	5292495719	97.27%
8	Nampyeong control - 2	62248230	9399482730	9130084191	97.13%
9	Nampyeong control - 3	41421436	6254636836	6036259744	96.51%
10	Nampyeong treated -1	41013850	6193091350	6011253584	97.06%
11	Nampyeong treated -2	47051770	7104817270	6921022831	97.41%
12	Nampyeong treated -3	39339900	5940324900	5776319037	97.24%
13	7a control - 1	45009948	6796502148	6611269896	97.27%
14	7a control - 2	41067650	6201215150	6040691161	97.41%
15	7a control - 3	61551796	9294321196	8986962381	96.69%
16	7a treated -1	47750322	7210298622	7026588652	97.45%
17	7a treated -2	53755364	8117059964	7881667352	97.10%
18	7a treated -3	49136766	7419651666	7166782638	96.59%
19	8b control - 1	58862808	8888284008	8615874830	96.94%
20	8b control - 2	48334608	7298525808	7042351729	96.49%
21	8b control - 3	54409084	8215771684	7930192713	96.52%
22	8b treated -1	50175512	7576502312	7319924939	96.61%
23	8b treated -2	56121070	8474281570	8188997920	96.63%
24	8b treated -3	46240864	6982370464	6760863812	96.83%
