# Supplementary material for: Map-Based Cloning and Characterization of a Major QTL Gene, FfR1, Which Confers Resistance to Rice Bakanae Disease
Source: Int J Mol Sci. 2024 Jun 5;25(11):6214. doi: 10.3390/ijms25116214 (PMC11172731; doi:10.3390/ijms25116214)
Supplement: Supplementary file 1 [file ijms-25-06214-s001.zip › Table_S2.xlsx]

## Sheet: TableS3
Table S2. Result data of DESeq2 analysis.
gene	Junam						Nampyeong						7a						8b
	baseMean	log2FoldChange	lfcSE	stat	pvalue	padj	baseMean	log2FoldChange	lfcSE	stat	pvalue	padj	baseMean	log2FoldChange	lfcSE	stat	pvalue	padj	baseMean	log2FoldChange	lfcSE	stat	pvalue	padj
Os01g0100100	642.15	-0.162655	0.124119	-1.31048	0.190033	0.335416	709.495	-0.121405	0.105644	-1.14919	0.250479	0.410619	787.808	-0.237334	0.0950245	-2.49761	0.0125033	0.0297489	703.03	-0.50621	0.101727	-4.97614	6.48651e-07	4.12393e-06
Os01g0100200	1.29426	0.44114	1.68936	0.261129	0.793993	0.879469	1.77151	-0.650471	1.432	-0.45424	0.649656	0.778631	1.17023	0.775483	1.82998	0.423765	0.671737	0.768648	0.493153	-0.742836	2.99889	-0.247703	0.804364	NA
Os01g0100300	0	NA	NA	NA	NA	NA	0	NA	NA	NA	NA	NA	0	NA	NA	NA	NA	NA	0	NA	NA	NA	NA	NA
Os01g0100400	131.148	-0.186	0.221167	-0.840993	0.400352	0.568005	176.658	0.361223	0.178248	2.02652	0.0427111	0.106551	157.28	0.297065	0.176178	1.68616	0.0917649	0.163981	130.107	0.282429	0.189023	1.49415	0.135136	0.23171
Os01g0100466	0	NA	NA	NA	NA	NA	0	NA	NA	NA	NA	NA	0	NA	NA	NA	NA	NA	0	NA	NA	NA	NA	NA
Os01g0100500	864.658	0.133029	0.139193	0.955713	0.339218	0.507427	1037.17	0.370976	0.102802	3.60864	0.000307807	0.00153323	1071.51	0.280342	0.0956089	2.93218	0.00336593	0.00922002	892.237	0.0486321	0.0965263	0.503822	0.614386	0.727751
Os01g0100600	327.729	-0.406022	0.156035	-2.60212	0.00926502	0.0303301	352.201	-0.346988	0.136853	-2.53548	0.0112293	0.0356204	430.461	-0.43991	0.129173	-3.40558	0.000660247	0.0021133	351.988	-0.291912	0.14122	-2.06707	0.0387272	0.0827069
Os01g0100650	0	NA	NA	NA	NA	NA	0	NA	NA	NA	NA	NA	0	NA	NA	NA	NA	NA	0.188183	1.05855	4.08047	0.259419	0.795312	NA
Os01g0100700	1769.62	-0.0733262	0.110863	-0.661411	0.508349	0.666875	2274.75	0.114124	0.0984924	1.15871	0.246575	0.40605	2213.81	-0.073561	0.0900904	-0.816524	0.414201	0.542455	2242.63	-0.230459	0.111507	-2.06675	0.0387573	0.0827646
Os01g0100800	383.338	-0.163947	0.138977	-1.17967	0.238132	0.393634	387.909	-0.228	0.133671	-1.70569	0.0880666	0.188886	443.766	-0.312544	0.112784	-2.77117	0.00558554	0.0145419	432.982	-0.355912	0.134472	-2.64674	0.00812718	0.021665
Os01g0100900	2121.1	0.0125675	0.122201	0.102843	0.918088	0.953488	2027.51	0.0714965	0.0930789	0.768128	0.442411	0.608816	2676.11	0.0447452	0.0736665	0.607402	0.543584	0.660801	2284.11	0.0907767	0.0875555	1.03679	0.299834	0.432269
Os01g0101150	25.7214	-0.120778	0.40547	-0.297872	0.765801	0.860439	28.0171	0.213159	0.377308	0.564948	0.572109	0.719932	40.3802	-0.75445	0.321476	-2.34683	0.0189338	0.0428111	35.1253	-0.863399	0.377854	-2.28501	0.0223125	0.0518911
Os01g0101175	0	NA	NA	NA	NA	NA	0	NA	NA	NA	NA	NA	0	NA	NA	NA	NA	NA	0	NA	NA	NA	NA	NA
Os01g0101200	249.124	-1.61958	0.183138	-8.84348	9.27807e-19	3.73209e-17	366.636	-1.01136	0.153372	-6.59416	4.27659e-11	7.25241e-10	347.63	-2.22032	0.1517	-14.6363	1.64873e-48	8.24831e-47	201.578	-1.75575	0.167686	-10.4705	1.18019e-25	4.2175e-24
Os01g0101300	30.8048	-0.268847	0.361704	-0.743279	0.457313	0.621066	27.6362	-0.0153115	0.430256	-0.035587	0.971612	0.984896	30.4902	0.297933	0.385018	0.773817	0.439039	0.566583	32.3491	0.485859	0.418656	1.16052	0.245837	0.371302
Os01g0101600	1412.51	-0.0739875	0.123906	-0.597127	0.550422	0.702356	1522.97	-0.185466	0.108675	-1.70662	0.0878929	0.188573	1759.08	-0.226469	0.084339	-2.68522	0.00724822	0.0184028	1530.41	-0.302814	0.10471	-2.89194	0.00382871	0.0111834
Os01g0101700	50.8487	-0.431776	0.289721	-1.49031	0.136142	0.261336	59.1944	0.174092	0.274618	0.633943	0.526118	0.683025	66.7152	-0.0578228	0.261571	-0.22106	0.825046	0.883006	63.9078	0.593813	0.292219	2.03208	0.0421455	0.0889051
Os01g0101800	14.3596	1.53927	0.632758	2.43264	0.0149892	0.0454058	24.0839	1.27572	0.430898	2.9606	0.0030704	0.0117095	11.3338	2.33521	0.716155	3.26075	0.00111117	0.00337978	11.1149	1.0689	0.652433	1.63832	0.101354	0.183032
Os01g0101850	0	NA	NA	NA	NA	NA	0.230038	-1.43414	4.06128	-0.353125	0.723995	NA	0	NA	NA	NA	NA	NA	0	NA	NA	NA	NA	NA
Os01g0101900	2.56889	2.47931	1.48997	1.664	0.0961119	0.200931	1.75364	-1.38582	1.55947	-0.888644	0.374194	0.543099	2.70938	3.0114	1.55621	1.93509	0.0529793	0.103634	2.22132	0.938755	1.51268	0.620589	0.53487	0.661437
Os01g0102000	42.7732	0.240694	0.335488	0.717446	0.473099	0.635577	55.4654	0.268675	0.341932	0.785756	0.432011	0.598481	32.8461	1.19154	0.361603	3.29515	0.000983696	0.0030246	24.7685	0.33349	0.498767	0.668629	0.503732	0.633871
Os01g0102300	190.211	-1.59903	0.198933	-8.03801	9.1307e-16	2.74359e-14	212.047	-1.35496	0.180896	-7.49028	6.87271e-14	1.66485e-12	287.354	-1.33832	0.178253	-7.50797	6.00507e-14	5.6205e-13	276.725	-1.40226	0.15325	-9.15014	5.68596e-20	1.42423e-18
Os01g0102400	2.55254	-2.59654	1.52493	-1.70272	0.08862	0.18885	1.80533	-3.09528	1.83567	-1.68618	0.0917604	0.195237	5.96691	-2.85243	1.04811	-2.72149	0.0064988	0.0166814	2.57917	-2.04149	1.42874	-1.42887	0.153042	0.256381
Os01g0102500	362.827	0.292389	0.218159	1.34026	0.180161	0.322348	272.394	-0.125683	0.158542	-0.792745	0.427926	0.594875	289.393	0.190921	0.178596	1.06901	0.285067	0.409166	278.194	0.0541159	0.251438	0.215225	0.829592	0.887175
Os01g0102600	461.391	-1.99721	0.152124	-13.1289	2.24946e-39	3.94788e-37	689.013	-1.28841	0.117116	-11.0011	3.77442e-28	3.19437e-26	739.175	-1.96293	0.105295	-18.6422	1.46024e-77	1.73426e-75	464.165	-1.65702	0.124298	-13.3311	1.52698e-40	1.18701e-38
Os01g0102700	1359.09	0.206893	0.106162	1.94884	0.0513145	0.123035	1536.86	0.525752	0.103518	5.07883	3.79763e-07	3.44358e-06	1541.74	0.283695	0.0843546	3.36312	0.000770665	0.00242904	1480.2	0.176584	0.0945187	1.86824	0.0617288	0.121979
Os01g0102800	548.265	-0.232081	0.146886	-1.58001	0.114105	0.229158	528.284	-0.0700722	0.119447	-0.58664	0.557446	0.708404	639.549	-0.217017	0.117651	-1.84458	0.0650992	0.123529	557.551	-0.421567	0.115782	-3.64104	0.000271543	0.00105482
Os01g0102850	80.1561	-0.680095	0.251292	-2.70639	0.00680189	0.023337	136.951	-0.464859	0.189421	-2.45411	0.0141235	0.0431153	142.279	-0.673972	0.22944	-2.93747	0.00330903	0.00907912	120.414	-0.158771	0.216801	-0.732335	0.463964	0.598329
Os01g0102900	7915.43	-2.98644	0.168323	-17.7423	1.97541e-70	1.1581e-67	8809.57	-1.76958	0.100706	-17.5717	4.05745e-69	3.63994e-66	13738	-2.34692	0.0840546	-27.9214	1.4681e-171	7.68467e-169	9686.03	-1.80725	0.156812	-11.525	9.87483e-31	4.75327e-29
Os01g0103000	110.87	-0.064891	0.215298	-0.301401	0.763109	0.858346	143.325	-0.0236805	0.208354	-0.113655	0.909511	0.949825	122.87	-0.0348297	0.205507	-0.169482	0.865418	0.910583	125.353	0.136065	0.200975	0.677024	0.498391	0.629404
Os01g0103050	0.122349	-0.542213	4.08047	-0.13288	0.894288	NA	0.362955	0.0994007	3.49018	0.0284801	0.977279	NA	0.315049	-1.61955	3.79504	-0.426753	0.669559	NA	0	NA	NA	NA	NA	NA
Os01g0103100	2.84944	-4.7513	1.58571	-2.99633	0.00273252	0.0107529	3.10365	-0.0877004	1.11006	-0.0790053	0.937028	0.965583	4.49548	-0.0842617	0.912587	-0.0923327	0.926434	0.952391	4.19102	-0.333367	0.988017	-0.33741	0.735808	0.821675
Os01g0103075	0	NA	NA	NA	NA	NA	0	NA	NA	NA	NA	NA	0	NA	NA	NA	NA	NA	0	NA	NA	NA	NA	NA
Os01g0103400	46.8261	-0.549368	0.299498	-1.8343	0.0666096	0.150971	48.9684	-0.121007	0.287116	-0.421457	0.673422	0.795283	64.9806	-0.447718	0.276458	-1.61948	0.105344	0.184045	75.9468	-0.294923	0.265953	-1.10893	0.26746	0.39611
Os01g0103600	1716.1	-0.00515673	0.110609	-0.0466212	0.962815	0.977646	2053.84	0.220504	0.102245	2.15662	0.0310354	0.0822913	2247.54	0.164172	0.0797696	2.05808	0.039582	0.0807758	2223.41	0.14805	0.0761232	1.94487	0.0517905	0.105357
Os01g0103650	0	NA	NA	NA	NA	NA	0	NA	NA	NA	NA	NA	0	NA	NA	NA	NA	NA	0	NA	NA	NA	NA	NA
Os01g0103700	168.063	-0.0492342	0.179192	-0.274757	0.783503	0.872074	164.301	-0.010617	0.181602	-0.0584632	0.95338	0.974309	217.901	-0.185331	0.15811	-1.17216	0.241132	0.358747	190.212	-0.270789	0.176079	-1.53788	0.124077	0.216327
Os01g0103800	427.351	0.519045	0.142287	3.64787	0.000264423	0.00137057	498.049	0.461516	0.145578	3.17022	0.00152325	0.00634108	446.072	0.489838	0.119893	4.08562	4.39587e-05	0.000171361	391.051	0.378522	0.120957	3.12938	0.00175173	0.005618
Os01g0103900	36.5626	0.563901	0.339991	1.65857	0.0972017	0.202809	47.8058	0.712149	0.297571	2.39321	0.0167019	0.0495478	37.5462	1.33257	0.341682	3.90004	9.61769e-05	0.000354993	30.9358	0.727794	0.384716	1.89177	0.058522	0.116665
Os01g0104000	442.617	0.148757	0.136272	1.09162	0.275001	0.436787	441.557	0.0366385	0.136732	0.267957	0.788732	0.875274	547.358	0.0269178	0.10753	0.250328	0.802334	0.866959	508.33	-0.00857373	0.120727	-0.0710177	0.943384	0.963346
Os01g0104100	780.353	-0.229159	0.142917	-1.60344	0.108838	0.221177	843.209	-0.231955	0.112748	-2.05729	0.0396587	0.100455	1023.59	-0.328002	0.0849597	-3.86068	0.000113074	0.000412764	888.73	-0.142947	0.104622	-1.36632	0.171839	0.281187
Os01g0104200	162.746	0.414366	0.178544	2.32081	0.0202972	0.0584582	148.196	0.497285	0.194177	2.56099	0.0104373	0.0334555	183.448	0.459245	0.15889	2.89033	0.00384836	0.0103924	157.553	0.55838	0.191953	2.90894	0.00362662	0.0106708
Os01g0104350	52.0752	-0.327882	0.325417	-1.00758	0.313659	0.480075	55.3359	-0.267239	0.272589	-0.980374	0.326902	0.494598	57.3432	-0.752877	0.2905	-2.59166	0.00955142	0.023497	56.3945	-0.370315	0.279956	-1.32276	0.185916	0.299226
Os01g0104400	1640.04	0.0565572	0.176254	0.320884	0.748298	0.848816	2624.05	0.846349	0.115858	7.30505	2.77167e-13	6.21616e-12	2077.41	0.407497	0.0821249	4.96192	6.98001e-07	3.48089e-06	1702.73	0.331286	0.0928035	3.56976	0.000357312	0.00134906
Os01g0104500	1.04083	-2.01736	2.02775	-0.99488	0.319795	NA	0.808259	0.667477	2.21659	0.301128	0.763317	NA	0.505374	-0.644091	2.90594	-0.221646	0.824589	NA	0.788431	-3.0604	2.45608	-1.24605	0.212746	NA
Os01g0104600	488.902	-0.136804	0.181715	-0.752853	0.451538	0.615681	486.708	-0.27024	0.133401	-2.02577	0.0427887	0.106676	592.647	-0.305595	0.123251	-2.47945	0.0131585	0.0311011	496.276	-0.197373	0.113189	-1.74375	0.0812031	0.152816
Os01g0104800	1036.24	-0.173998	0.119768	-1.45279	0.146282	0.276166	1079.68	-0.153336	0.112059	-1.36835	0.171203	0.312082	1237.45	-0.668077	0.0936968	-7.1302	1.00222e-12	8.59491e-12	1276.07	-0.95316	0.0891303	-10.694	1.08578e-26	4.14281e-25
Os01g0104900	2250.1	-0.593472	0.13954	-4.25307	2.10861e-05	0.000141364	1943.64	-0.418073	0.127111	-3.28905	0.00100526	0.00439268	3180.22	-0.428901	0.0878817	-4.88044	1.05852e-06	5.15597e-06	2670.82	0.246024	0.106037	2.32017	0.0203317	0.047919
Os01g0105300	1.45378	0.0915625	1.51537	0.0604226	0.951819	0.971817	1.99122	2.63961	1.65548	1.59447	0.110831	0.224897	3.8574	0.71454	0.999901	0.714611	0.474849	0.600084	3.45001	-0.0135354	1.07041	-0.0126452	0.989911	0.993657
Os01g0105400	444.078	0.25093	0.12962	1.93589	0.0528806	0.126033	461.902	0.102704	0.122794	0.836391	0.402935	0.571468	497.258	-0.0116294	0.117744	-0.0987684	0.921322	0.948641	515.644	-0.254911	0.112204	-2.27185	0.0230956	0.053423
Os01g0105700	22.6359	0.909512	0.461036	1.97276	0.0485234	0.117664	30.0733	1.36116	0.408564	3.33156	0.000863617	0.00383857	20.5584	1.87203	0.514863	3.63598	0.00027693	0.000948519	21.2108	0.635062	0.475489	1.3356	0.181681	0.293756
Os01g0105800	27.968	0.315075	0.373921	0.842623	0.399439	0.567152	27.9589	0.364697	0.396162	0.920576	0.357272	0.52597	32.2707	0.414627	0.363231	1.1415	0.253664	0.373674	21.4916	0.246025	0.480468	0.512054	0.608613	0.723192
Os01g0105900	1037.82	0.53028	0.116441	4.55405	5.26225e-06	3.98232e-05	1560.49	-0.047083	0.141834	-0.331958	0.739921	0.843113	1265.91	0.452611	0.0885897	5.10907	3.23752e-07	1.6881e-06	1247.4	0.0162401	0.0895202	0.181413	0.856044	0.90545
Os01g0106200	523.074	-0.0216103	0.130715	-0.165324	0.868689	0.924331	538.253	0.277596	0.119568	2.32166	0.020251	0.0580298	591.498	0.0642134	0.110225	0.582569	0.560184	0.675288	567.224	0.286944	0.11126	2.57905	0.00990711	0.0257575
Os01g0106300	25.5273	1.4406	0.483457	2.97978	0.00288452	0.0112706	97.758	2.47714	0.314779	7.86947	3.56159e-15	9.99511e-14	48.0901	3.07308	0.472412	6.50508	7.76496e-11	5.70386e-10	22.7822	2.18141	0.481977	4.52595	6.01238e-06	3.28713e-05
Os01g0106400	291.294	3.61343	0.32354	11.1684	5.81958e-29	5.15604e-27	562.831	3.83914	0.409541	9.37425	6.96662e-21	3.35407e-19	279.454	5.27629	0.247536	21.3152	8.20346e-101	1.50571e-98	84.4015	2.50242	0.328778	7.61129	2.71377e-14	4.20946e-13
Os01g0106500	274.781	-0.0992206	0.173422	-0.572133	0.567232	0.716719	290.321	-0.272597	0.145156	-1.87796	0.0603861	0.140379	329.6	-0.181643	0.139317	-1.30381	0.192298	0.29905	343.23	-0.265742	0.14925	-1.78052	0.0749906	0.143104
Os01g0106600	20.1989	0.778573	0.448755	1.73496	0.0827474	0.178966	18.5566	0.423776	0.555281	0.763174	0.44536	0.611591	26.7368	1.59298	0.420375	3.78942	0.000151	0.000539797	14.7165	1.74338	0.590391	2.95292	0.00314783	0.00942207
Os01g0106700	1381.66	-0.092389	0.12225	-0.755741	0.449805	0.613955	1440.67	-0.0500835	0.108259	-0.462627	0.643631	0.774032	1906.87	-0.489639	0.122793	-3.9875	6.67728e-05	0.000253376	1779.7	-1.11978	0.114432	-9.7856	1.29822e-22	3.85929e-21
Os01g0106800	976.357	-0.387193	0.115126	-3.36322	0.000770403	0.00354741	1013.52	0.0419328	0.106014	0.395539	0.692445	0.808985	1216.6	-0.120428	0.0837	-1.43881	0.150204	0.245841	1115.03	0.0882592	0.0986177	0.894962	0.370807	0.507568
Os01g0106900	1540.5	1.10474	0.23661	4.66904	3.02614e-06	2.39397e-05	1747.44	0.940525	0.115206	8.16383	3.24578e-16	1.01456e-14	1710.76	1.30717	0.100681	12.9833	1.5217e-38	4.97829e-37	1684.75	1.39893	0.159567	8.76701	1.83476e-18	4.07169e-17
Os01g0107000	660.154	-0.371733	0.121627	-3.05633	0.00224066	0.00908331	689.805	-0.200711	0.12056	-1.66482	0.095949	0.201672	874.82	-0.23047	0.0990349	-2.32716	0.0199566	0.0448655	822.366	-0.0280229	0.105495	-0.265632	0.790522	0.860579
Os01g0107400	225.385	-0.575823	0.182181	-3.16071	0.00157385	0.00666284	216.08	-0.0724204	0.161733	-0.447776	0.654315	0.782002	270.518	-0.453207	0.137678	-3.29179	0.000995514	0.00305761	296.342	-0.57621	0.144758	-3.98051	6.87689e-05	0.000302789
Os01g0107700	5.33409	0.237219	0.91051	0.260534	0.794452	0.879755	8.14342	-0.0223573	0.694579	-0.0321883	0.974322	0.985898	6.78461	1.00838	0.821517	1.22746	0.219651	0.333351	7.24131	0.668949	0.798763	0.837482	0.402322	0.539541
Os01g0107750	0	NA	NA	NA	NA	NA	0	NA	NA	NA	NA	NA	0	NA	NA	NA	NA	NA	0	NA	NA	NA	NA	NA
Os01g0107801	0.212675	1.38134	4.08047	0.338525	0.734968	NA	0	NA	NA	NA	NA	NA	0	NA	NA	NA	NA	NA	0	NA	NA	NA	NA	NA
Os01g0107900	1451.79	-0.326382	0.127297	-2.56393	0.0103493	0.0332476	1458.42	-0.347251	0.113188	-3.06793	0.00215549	0.00859419	1840.65	-0.521891	0.082864	-6.29817	3.01187e-10	2.09533e-09	1932.77	-0.738872	0.0892439	-8.27924	1.23966e-16	2.39025e-15
Os01g0108000	715.666	-0.0459216	0.133977	-0.342757	0.731782	0.837494	744.046	-0.12189	0.112909	-1.07955	0.280345	0.443558	794.103	-0.0682112	0.103708	-0.657725	0.510715	0.632348	756.25	-0.483239	0.118459	-4.07938	4.51567e-05	0.000206139
Os01g0108200	1250.16	-0.0272692	0.111679	-0.244175	0.807095	0.887489	1339.3	-0.0300792	0.103225	-0.291395	0.77075	0.863867	1556.21	-0.163957	0.0895846	-1.83019	0.0672216	0.126782	1436.98	-0.391753	0.0993205	-3.94433	8.00224e-05	0.000347698
Os01g0108400	0.159526	-0.542213	4.08047	-0.13288	0.894288	NA	0.317075	-1.73573	3.61867	-0.479659	0.63147	NA	0	NA	NA	NA	NA	NA	1.25034	-1.23988	2.2784	-0.544191	0.58631	NA
Os01g0108500	0.832117	3.37677	2.67888	1.26051	0.207484	NA	0	NA	NA	NA	NA	NA	0	NA	NA	NA	NA	NA	0.338503	-1.82612	3.84358	-0.475109	0.634709	NA
Os01g0108600	221.88	1.6671	0.37375	4.46047	8.17807e-06	5.94561e-05	73.7218	1.3533	0.251819	5.37409	7.69714e-08	7.90963e-07	122.231	2.15016	0.260941	8.24002	1.72178e-16	1.90108e-15	169.355	1.43053	0.231627	6.17601	6.57411e-10	6.347e-09
Os01g0108700	0.212675	1.38134	4.08047	0.338525	0.734968	NA	0	NA	NA	NA	NA	NA	0	NA	NA	NA	NA	NA	0	NA	NA	NA	NA	NA
Os01g0108800	94.4272	1.83188	0.333377	5.49493	3.90871e-08	4.39954e-07	144.734	0.923708	0.228697	4.039	5.36796e-05	0.000318702	80.4771	2.42976	0.274549	8.84999	8.75252e-19	1.10941e-17	77.4819	1.86765	0.302124	6.18175	6.33952e-10	6.14244e-09
Os01g0109000	62.9606	0.671685	0.275187	2.44083	0.0146534	0.0445455	48.3838	0.200508	0.301108	0.665901	0.505474	0.665578	83.1059	0.841505	0.249049	3.37887	0.000727833	0.00230664	93.4265	1.35475	0.275208	4.92264	8.53854e-07	5.33349e-06
Os01g0109300	0.212675	1.38134	4.08047	0.338525	0.734968	NA	0.508063	2.52608	3.03043	0.833573	0.404522	NA	0.187688	1.24622	4.08047	0.305412	0.760053	NA	0.178491	-0.865001	4.08047	-0.211985	0.832118	NA
Os01g0109201	0	NA	NA	NA	NA	NA	0	NA	NA	NA	NA	NA	0	NA	NA	NA	NA	NA	0	NA	NA	NA	NA	NA
Os01g0109366	0	NA	NA	NA	NA	NA	0	NA	NA	NA	NA	NA	0	NA	NA	NA	NA	NA	0	NA	NA	NA	NA	NA
Os01g0109432	2.45738	-0.607598	1.41149	-0.430466	0.666857	0.791837	0.202056	-0.862369	4.08047	-0.21134	0.832622	NA	3.1917	-0.215658	1.16672	-0.184842	0.853353	0.902457	0.366674	0.0967703	3.76863	0.0256778	0.979514	NA
Os01g0109500	4.44804	-0.063969	0.936526	-0.0683045	0.945543	0.968172	2.70321	-0.348206	1.26029	-0.276291	0.782325	0.870677	3.07653	0.46783	1.15802	0.403992	0.686218	0.779872	1.72086	-0.609274	1.68444	-0.361708	0.71757	0.808585
Os01g0109700	4861.69	0.540273	0.118736	4.55021	5.35925e-06	4.05021e-05	4486.51	0.178393	0.0965671	1.84735	0.0646963	0.148488	5160.92	-0.0168633	0.0955181	-0.176546	0.859865	0.906935	4516.84	-0.527506	0.112397	-4.69323	2.6893e-06	1.5565e-05
Os01g0109750	177.425	0.184586	0.181438	1.01735	0.308988	0.475157	187.141	0.0256553	0.172917	0.148368	0.882052	0.93326	226.22	0.451438	0.183622	2.45852	0.0139512	0.0327258	223.726	0.548139	0.158794	3.45188	0.000556689	0.00201708
Os01g0110050	20.3887	-2.87649	0.587375	-4.89719	9.72176e-07	8.4556e-06	23.6343	-1.62177	0.430881	-3.76385	0.000167316	0.00088589	31.9659	-2.15512	0.413578	-5.21091	1.87921e-07	1.00773e-06	26.3113	-2.50099	0.506604	-4.93678	7.94241e-07	4.98395e-06
Os01g0110100	231.841	-3.12828	0.22183	-14.1021	3.68376e-45	8.6019e-43	221.027	-1.70305	0.1781	-9.56232	1.1515e-21	5.97117e-20	335.323	-2.28679	0.141466	-16.165	8.90849e-59	6.24832e-57	305.536	-2.58964	0.196306	-13.1919	9.77557e-40	7.26508e-38
Os01g0110200	71.195	0.743146	0.256784	2.89405	0.00380302	0.0142763	88.4766	1.60083	0.349443	4.5811	4.62545e-06	3.43312e-05	62.1589	1.00602	0.2772	3.62921	0.000284291	0.000971912	43.8091	1.65604	0.369899	4.477	7.57009e-06	4.05116e-05
Os01g0110400	1613.09	0.17422	0.141871	1.22802	0.219439	0.371891	1301.03	-0.193365	0.101906	-1.89749	0.0577627	0.135616	1896.39	-0.207423	0.0791876	-2.61939	0.00880879	0.0218664	1737.21	-0.219861	0.102711	-2.14058	0.0323077	0.0710328
Os01g0110500	52.6946	0.534813	0.349523	1.53012	0.125986	0.246701	61.8284	0.626544	0.29975	2.09022	0.0365977	0.0942641	51.8313	0.834259	0.302493	2.75794	0.00581662	0.0150727	39.0116	0.0441418	0.345989	0.127581	0.89848	0.934511
Os01g0110600	0.986551	0.380848	1.90226	0.200208	0.841318	NA	0	NA	NA	NA	NA	NA	0.286845	0.284442	3.96122	0.0718067	0.942756	NA	0	NA	NA	NA	NA	NA
Os01g0110700	33.2294	-1.46763	0.391946	-3.74447	0.000180776	0.000976305	36.9411	-0.783307	0.352224	-2.22389	0.0261561	0.0716185	71.7486	-0.580807	0.252839	-2.29714	0.0216109	0.048076	38.6942	-0.622879	0.388365	-1.60385	0.108747	0.193707
Os01g0110800	28.4318	0.247578	0.38055	0.65058	0.515318	0.672623	28.9032	-0.455861	0.424082	-1.07494	0.282403	0.445792	28.7469	-0.111139	0.441759	-0.251583	0.801363	0.866274	19.6998	0.402759	0.498671	0.807664	0.419284	0.556058
Os01g0111000	0.33013	0.419559	3.69892	0.113427	0.909692	NA	1.50517	-0.208845	1.5267	-0.136795	0.891193	NA	1.88197	0.539402	1.41524	0.381138	0.703101	0.792766	1.62871	-1.11304	1.53815	-0.723625	0.469296	0.602963
Os01g0111100	109.971	-1.33885	0.223951	-5.97831	2.25462e-09	3.07695e-08	154.52	-1.37119	0.218392	-6.27855	3.41734e-10	5.07286e-09	144.559	-1.59375	0.190876	-8.34964	6.84709e-17	7.79146e-16	112.26	-0.97374	0.229424	-4.24428	2.19296e-05	0.000107045
Os01g0111200	2109.49	0.34036	0.111526	3.05186	0.00227432	0.00919673	2335.12	0.186815	0.0975571	1.91493	0.0555021	0.131478	2453.62	0.191953	0.0781997	2.45465	0.0141024	0.0330419	2180.48	0.111933	0.0846461	1.32237	0.186045	0.299345
Os01g0111300	170.366	-0.123218	0.184238	-0.668797	0.503625	0.662792	170.266	0.519384	0.208427	2.49193	0.0127053	0.0394661	193.692	0.48043	0.175271	2.74107	0.00612397	0.0158014	186.832	0.415324	0.201403	2.06216	0.039193	0.0835236
Os01g0111400	298.995	-0.183292	0.168219	-1.0896	0.275888	0.437817	311.245	-0.190701	0.156764	-1.21648	0.223801	0.3791	416.34	-0.351542	0.127054	-2.76687	0.00565977	0.014708	459.764	-0.560601	0.117363	-4.77662	1.78262e-06	1.06196e-05
Os01g0111500	29.0691	-0.0365064	0.398814	-0.0915373	0.927066	0.957619	59.2345	1.30997	0.32182	4.07051	4.69095e-05	0.000281928	44.7079	2.96185	0.400048	7.40373	1.32415e-13	1.21088e-12	20.4515	2.2012	0.507269	4.33933	1.4292e-05	7.24701e-05
Os01g0111600	7.24902	-0.636694	0.736607	-0.86436	0.38739	0.555453	2.08176	-4.46789	1.73172	-2.58004	0.00987898	0.0319866	7.39548	-3.64711	1.08673	-3.35604	0.000790658	0.00248706	5.06898	-2.64365	1.14236	-2.31421	0.0206564	0.0485825
Os01g0111700	68.8534	0.218961	0.380383	0.575632	0.564864	0.71504	31.5384	1.22796	0.403346	3.04443	0.00233125	0.00917934	61.1072	0.807047	0.331701	2.43306	0.0149719	0.0348482	83.1922	0.825999	0.255657	3.23088	0.00123408	0.00410533
Os01g0111800	248.369	0.573585	0.258966	2.21491	0.0267665	0.0729932	282.624	0.715277	0.184891	3.86865	0.000109441	0.00060541	294.057	0.781359	0.145062	5.38639	7.1888e-08	4.01419e-07	249.458	0.964329	0.166505	5.79157	6.97305e-09	5.96003e-08
Os01g0111900	604.075	0.0221916	0.148939	0.148998	0.881556	0.932345	689.832	0.916079	0.172435	5.31261	1.08069e-07	1.08849e-06	769.638	0.757148	0.0996082	7.60126	2.93261e-14	2.78258e-13	701.89	1.00067	0.121807	8.21521	2.1179e-16	4.01496e-15
Os01g0112000	43.0984	0.797062	0.331372	2.40534	0.0161574	0.0483809	51.3003	1.38681	0.300963	4.60789	4.06774e-06	3.05284e-05	37.4311	2.64713	0.418637	6.32321	2.56186e-10	1.79553e-09	29.3185	2.01357	0.5154	3.90681	9.35207e-05	0.000400148
Os01g0112050	8.72671	-0.647344	0.672339	-0.962823	0.335636	0.504095	7.70792	-0.305151	0.722141	-0.422564	0.672613	0.794821	10.1335	-1.16702	0.639691	-1.82436	0.0680984	0.128188	11.5432	-0.40391	0.679282	-0.594614	0.552102	0.676024
Os01g0112100	35.6815	-0.342577	0.355887	-0.962601	0.335748	0.504207	45.2836	-0.828425	0.328364	-2.52288	0.0116397	0.0367289	47.4352	-0.617159	0.319261	-1.93309	0.0532254	0.103993	53.7094	-0.876184	0.313859	-2.79165	0.00524397	0.014754
Os01g0112201	0	NA	NA	NA	NA	NA	0	NA	NA	NA	NA	NA	0	NA	NA	NA	NA	NA	0	NA	NA	NA	NA	NA
Os01g0112300	465.75	-0.342742	0.142984	-2.39706	0.0165274	0.0493172	463.481	-0.270702	0.1601	-1.69083	0.0908687	0.193738	547.984	-0.17482	0.105545	-1.65635	0.0976519	0.172752	520.992	-0.199844	0.112093	-1.78285	0.0746108	0.142518
Os01g0112400	5.21234	1.79977	0.901724	1.99592	0.0459421	0.112704	8.48393	0.314174	0.668046	0.470287	0.63815	0.770158	10.8865	2.81708	0.736982	3.82245	0.000132134	0.000476937	13.4272	3.21494	0.814225	3.94847	7.86538e-05	0.000342443
Os01g0112500	879.668	1.10709	0.24562	4.50732	6.56519e-06	4.87594e-05	727.99	-0.148072	0.167411	-0.88448	0.376437	0.545434	1184.11	0.434372	0.147638	2.94214	0.00325957	0.00896079	1396.03	0.84561	0.201815	4.19002	2.78931e-05	0.000132916
Os01g0112600	65.215	1.34443	0.521737	2.57684	0.00997091	0.0322387	18.0763	0.867875	0.619383	1.40119	0.161156	0.298705	19.0875	3.7066	0.679807	5.45243	4.96854e-08	2.82236e-07	22.5837	0.691402	0.661976	1.04445	0.296276	0.428534
Os01g0112800	0.645344	-1.06547	2.36964	-0.449635	0.652973	NA	3.912	0.0825823	0.970548	0.0850883	0.932191	0.96248	5.86164	2.84613	0.992376	2.86799	0.00413086	0.0110844	1.84913	0.976209	1.59524	0.61195	0.540571	0.666394
Os01g0113000	2.16835	1.17547	1.39527	0.842463	0.399529	0.56723	7.42322	-0.0941008	0.887263	-0.106057	0.915537	0.952964	3.6693	0.63706	1.26537	0.503455	0.614644	0.719719	5.92878	-0.679435	0.865782	-0.784765	0.432592	0.568743
Os01g0113150	0	NA	NA	NA	NA	NA	0.568762	0.3685	2.70698	0.13613	0.891719	NA	0.187688	1.24622	4.08047	0.305412	0.760053	NA	0	NA	NA	NA	NA	NA
Os01g0113200	564.763	0.638505	0.268164	2.38102	0.0172647	0.0511022	318.765	-0.488146	0.183713	-2.65711	0.00788134	0.0264213	451.623	0.617555	0.172785	3.57411	0.000351416	0.0011835	462.091	-0.211224	0.498476	-0.423739	0.671756	0.774908
Os01g0113300	5.58022	0.386864	0.889731	0.43481	0.6637	0.789722	2.90963	0.987039	1.14225	0.864114	0.387525	0.556238	2.65154	1.54973	1.27576	1.21475	0.22446	0.339101	4.0905	0.218732	1.04113	0.21009	0.833597	0.889916
Os01g0113325	0	NA	NA	NA	NA	NA	0	NA	NA	NA	NA	NA	0	NA	NA	NA	NA	NA	0	NA	NA	NA	NA	NA
Os01g0113350	80.8858	-1.1978	0.282359	-4.24211	2.21432e-05	0.000147696	68.9788	-0.404623	0.268439	-1.50732	0.131729	0.256975	89.9478	-1.38626	0.230741	-6.00785	1.88005e-09	1.21996e-08	101.9	-1.06306	0.243892	-4.35875	1.30805e-05	6.68028e-05
Os01g0113400	18.6628	0.429736	0.460317	0.933564	0.350529	0.519137	19.3147	-0.0103534	0.444754	-0.0232789	0.981428	0.989803	20.0269	0.895329	0.46028	1.94518	0.051753	0.101582	17.142	0.295212	0.541391	0.545285	0.585558	0.703946
Os01g0113450	0	NA	NA	NA	NA	NA	0	NA	NA	NA	NA	NA	0	NA	NA	NA	NA	NA	0	NA	NA	NA	NA	NA
Os01g0113500	59.4463	-0.412061	0.271563	-1.51737	0.129173	0.251128	57.8894	-0.2665	0.300837	-0.885863	0.375691	0.544743	79.5749	-1.08054	0.238882	-4.5233	6.08822e-06	2.69648e-05	73.3894	-0.675357	0.265007	-2.54844	0.0108205	0.0278115
Os01g0113600	27.6683	0.287858	0.374292	0.769075	0.441849	0.60631	28.8762	-0.0123168	0.376519	-0.0327124	0.973904	0.985773	31.2385	0.549948	0.370602	1.48393	0.137827	0.228789	33.8487	0.184918	0.359093	0.514959	0.606582	0.721507
Os01g0113650	42.7434	0.680797	0.356782	1.90816	0.0563704	0.132414	15.6354	0.568328	0.510288	1.11374	0.265391	0.427488	17.8335	0.226054	0.549312	0.411522	0.68069	0.775384	26.2418	-0.468779	0.607259	-0.77196	0.440138	0.576117
Os01g0113700	2.4072	-0.588366	1.39921	-0.420498	0.674122	0.797542	2.05961	-1.51866	1.44892	-1.04814	0.294575	0.459348	4.88976	0.609868	0.936355	0.651321	0.51484	0.636145	5.30099	-0.294457	0.906816	-0.324715	0.745397	0.828722
Os01g0113750	0	NA	NA	NA	NA	NA	0	NA	NA	NA	NA	NA	0	NA	NA	NA	NA	NA	0	NA	NA	NA	NA	NA
Os01g0113800	197.439	0.110105	0.196431	0.560526	0.575121	0.722777	182.884	0.461462	0.168922	2.73181	0.00629873	0.0218282	220.652	0.637188	0.156315	4.07631	4.57558e-05	0.000177778	234.225	0.150991	0.178666	0.845106	0.398052	0.53505
Os01g0113900	0	NA	NA	NA	NA	NA	0	NA	NA	NA	NA	NA	0	NA	NA	NA	NA	NA	0	NA	NA	NA	NA	NA
Os01g0113950	0	NA	NA	NA	NA	NA	0	NA	NA	NA	NA	NA	0	NA	NA	NA	NA	NA	0	NA	NA	NA	NA	NA
Os01g0114000	0	NA	NA	NA	NA	NA	0.186263	1.06118	4.08047	0.260064	0.794814	NA	0	NA	NA	NA	NA	NA	0	NA	NA	NA	NA	NA
Os01g0114050	0	NA	NA	NA	NA	NA	0	NA	NA	NA	NA	NA	0	NA	NA	NA	NA	NA	0	NA	NA	NA	NA	NA
Os01g0114100	5.85006	0.0795483	0.806646	0.0986162	0.921443	0.954885	3.99205	-0.953958	0.992797	-0.960879	0.336613	0.504722	5.5916	0.141229	0.86037	0.164149	0.869614	0.91327	6.64323	0.466658	0.879369	0.530673	0.595645	0.712478
Os01g0114150	0	NA	NA	NA	NA	NA	0	NA	NA	NA	NA	NA	0	NA	NA	NA	NA	NA	0	NA	NA	NA	NA	NA
Os01g0114200	11.1452	1.33477	0.596617	2.23724	0.0252709	0.0696174	11.6161	0.42418	0.596281	0.711376	0.476851	0.639647	6.77797	2.55502	0.91679	2.78692	0.00532122	0.0139204	5.84438	0.320978	0.865572	0.370828	0.710766	0.803596
Os01g0114300	181.246	-0.134264	0.187223	-0.717135	0.473291	0.635715	197.645	-0.675861	0.202783	-3.33293	0.000859379	0.00382415	285.862	-0.684517	0.15113	-4.52933	5.91697e-06	2.62723e-05	266.713	-0.669495	0.149911	-4.46595	7.97135e-06	4.24825e-05
Os01g0114400	0	NA	NA	NA	NA	NA	0	NA	NA	NA	NA	NA	0	NA	NA	NA	NA	NA	0	NA	NA	NA	NA	NA
Os01g0114402	0.600856	2.91514	2.96144	0.984365	0.324936	NA	0.177801	1.06118	4.08047	0.260064	0.794814	NA	0.17238	1.24622	4.08047	0.305412	0.760053	NA	1.01975	3.52666	2.27231	1.55202	0.120659	NA
Os01g0114550	61.5984	0.931621	0.369846	2.51894	0.0117708	0.0370286	43.1966	0.224456	0.300862	0.746044	0.455641	0.620643	55.5405	0.516993	0.29265	1.76659	0.0772971	0.142542	71.6378	0.772816	0.308554	2.50463	0.0122578	0.0309881
Os01g0114600	1.11998	0.854691	1.96525	0.434903	0.663633	NA	0.432094	-2.20385	3.20134	-0.688413	0.491193	NA	1.72563	0.223913	1.4654	0.1528	0.878556	0.919342	1.29541	0.875211	1.7698	0.494524	0.620936	NA
Os01g0114650	0	NA	NA	NA	NA	NA	0	NA	NA	NA	NA	NA	0	NA	NA	NA	NA	NA	0	NA	NA	NA	NA	NA
Os01g0114700	5.54862	-1.17153	0.921496	-1.27133	0.20361	0.352565	3.66715	0.156185	1.05038	0.148693	0.881796	0.933219	18.6216	1.0309	0.494215	2.08594	0.0369842	0.0762643	15.4451	0.191583	0.567522	0.337577	0.735682	0.821602
Os01g0114800	8.26871	-0.596759	0.788491	-0.756836	0.449148	0.613266	6.47209	0.0508337	0.792418	0.06415	0.948851	0.972099	29.7216	0.81257	0.371814	2.18542	0.0288581	0.0615904	34.661	0.613169	0.352255	1.7407	0.0817368	0.153605
Os01g0114900	0.84301	-1.67906	2.41848	-0.694262	0.487518	NA	0.378748	-1.96151	3.40602	-0.575895	0.564686	NA	2.93397	2.02125	1.22986	1.64348	0.100283	0.176545	5.25329	-0.0493554	0.876621	-0.0563018	0.955101	0.970573
Os01g0115100	24.8162	-0.857967	0.40488	-2.11907	0.0340849	0.0887606	25.3856	-0.704358	0.439386	-1.60305	0.108924	0.222199	35.4199	-0.0580366	0.356748	-0.162683	0.870768	0.913696	31.3881	-0.420921	0.393087	-1.07081	0.284256	0.415053
Os01g0115300	230.074	-0.393817	0.184741	-2.13173	0.0330291	0.0865922	181.533	-0.657933	0.190805	-3.44819	0.000564354	0.00262371	290.255	-0.971542	0.151782	-6.40092	1.54439e-10	1.10292e-09	376.006	-0.571943	0.126572	-4.51872	6.22134e-06	3.38904e-05
Os01g0115200	0	NA	NA	NA	NA	NA	0	NA	NA	NA	NA	NA	0	NA	NA	NA	NA	NA	0	NA	NA	NA	NA	NA
Os01g0115500	0.310319	-1.53666	3.74866	-0.409923	0.681863	NA	0	NA	NA	NA	NA	NA	0	NA	NA	NA	NA	NA	0	NA	NA	NA	NA	NA
Os01g0115533	0.150794	-0.542213	4.08047	-0.13288	0.894288	NA	0	NA	NA	NA	NA	NA	0.148449	-0.67733	4.08047	-0.165993	0.868162	NA	1.10424	-2.34158	2.31432	-1.01178	0.311643	NA
Os01g0115566	0	NA	NA	NA	NA	NA	0	NA	NA	NA	NA	NA	0	NA	NA	NA	NA	NA	0	NA	NA	NA	NA	NA
Os01g0115600	83.7012	-1.1084	0.288945	-3.836	0.000125052	0.000701912	53.2169	-1.64927	0.337486	-4.88692	1.02426e-06	8.54494e-06	75.339	-1.61473	0.258892	-6.23709	4.45787e-10	3.0584e-09	63.3569	-1.49261	0.332862	-4.48418	7.31958e-06	3.93187e-05
Os01g0115700	0.159526	-0.542213	4.08047	-0.13288	0.894288	NA	0	NA	NA	NA	NA	NA	0.200583	-0.67733	4.08047	-0.165993	0.868162	NA	0	NA	NA	NA	NA	NA
Os01g0115725	0	NA	NA	NA	NA	NA	0	NA	NA	NA	NA	NA	0.187688	1.24622	4.08047	0.305412	0.760053	NA	0	NA	NA	NA	NA	NA
Os01g0115750	0	NA	NA	NA	NA	NA	0	NA	NA	NA	NA	NA	0	NA	NA	NA	NA	NA	0	NA	NA	NA	NA	NA
Os01g0115752	0	NA	NA	NA	NA	NA	0	NA	NA	NA	NA	NA	0	NA	NA	NA	NA	NA	0	NA	NA	NA	NA	NA
Os01g0115800	66.9138	-0.916302	0.265974	-3.44508	0.000570889	0.00271165	52.9841	-0.505069	0.326755	-1.54571	0.122174	0.242341	82.1774	-0.651297	0.252522	-2.57917	0.00990383	0.0242647	105.398	-0.364459	0.252336	-1.44434	0.148643	0.250146
Os01g0115950	0	NA	NA	NA	NA	NA	0	NA	NA	NA	NA	NA	0	NA	NA	NA	NA	NA	0	NA	NA	NA	NA	NA
Os01g0116100	0.980374	-0.601986	2.07964	-0.289467	0.772224	NA	1.05032	-2.20674	2.05521	-1.07373	0.282942	NA	0.508517	1.16091	2.89445	0.401082	0.68836	NA	0.970981	-0.884715	2.0113	-0.439872	0.66003	NA
Os01g0115900	87.3718	-0.386029	0.321284	-1.20152	0.229549	0.383961	85.7156	-0.160582	0.259583	-0.618615	0.53617	0.691752	92.4871	-0.486485	0.22729	-2.14037	0.0323251	0.0679635	105.713	-0.447081	0.254947	-1.75362	0.0794948	0.150143
Os01g0116000	0	NA	NA	NA	NA	NA	0	NA	NA	NA	NA	NA	0	NA	NA	NA	NA	NA	0	NA	NA	NA	NA	NA
Os01g0116101	0	NA	NA	NA	NA	NA	0	NA	NA	NA	NA	NA	0	NA	NA	NA	NA	NA	0	NA	NA	NA	NA	NA
Os01g0116200	0.813531	3.34889	2.65434	1.26166	0.20707	NA	0	NA	NA	NA	NA	NA	0.187688	1.24622	4.08047	0.305412	0.760053	NA	1.15873	2.55802	2.06344	1.23969	0.215091	NA
Os01g0116250	0	NA	NA	NA	NA	NA	0	NA	NA	NA	NA	NA	0	NA	NA	NA	NA	NA	0	NA	NA	NA	NA	NA
Os01g0116300	20.339	0.829187	0.466729	1.77659	0.0756356	0.166799	28.0698	0.203453	0.390943	0.520417	0.602773	0.743569	27.6852	0.468327	0.379127	1.23528	0.216727	0.329692	25.8911	0.117409	0.432682	0.271352	0.78612	0.857712
Os01g0116400	3.23413	-0.487444	1.07529	-0.453314	0.650322	0.780273	3.87742	-2.74189	1.21051	-2.26507	0.0235084	0.0655675	4.38459	-1.88835	1.13926	-1.65752	0.097414	0.172417	6.116	-3.45873	1.16095	-2.97921	0.00288993	0.00874675
Os01g0116650	0	NA	NA	NA	NA	NA	0	NA	NA	NA	NA	NA	0	NA	NA	NA	NA	NA	0	NA	NA	NA	NA	NA
Os01g0116900	220.819	-1.5851	0.197889	-8.01003	1.14677e-15	3.39398e-14	181.292	-1.46083	0.21215	-6.88585	5.74437e-12	1.09566e-10	326.15	-1.4556	0.153121	-9.5062	1.97747e-21	2.90063e-20	306.3	-0.930706	0.143288	-6.49533	8.28522e-11	9.07049e-10
Os01g0116600	965.618	-0.119306	0.116349	-1.02541	0.305169	0.471157	954.158	-0.16273	0.103966	-1.56522	0.117531	0.235251	1183.97	-0.106355	0.0919128	-1.15713	0.24722	0.365936	1196.54	-0.428785	0.0897614	-4.77695	1.77977e-06	1.06049e-05
Os01g0116800	1.48581	-0.800206	1.62397	-0.492748	0.622191	0.760023	0.506977	0.864913	3.11736	0.27745	0.781435	NA	2.20979	-1.05837	1.40697	-0.752235	0.45191	0.578702	1.79769	0.350159	1.72015	0.203564	0.838695	0.893982
Os01g0116901	45.2239	-0.524201	0.340165	-1.54102	0.123312	0.242991	27.548	-0.627012	0.39072	-1.60476	0.108547	0.22153	56.0724	-0.27883	0.27978	-0.996604	0.318957	0.445657	62.3418	0.234644	0.307299	0.763568	0.445125	0.580705
Os01g0117000	1.15333	-2.23034	1.98088	-1.12594	0.260193	NA	2.60503	-0.251053	1.2527	-0.200409	0.841161	0.906542	1.14419	-0.120171	2.04851	-0.0586625	0.953221	0.969768	2.87444	1.08411	1.35462	0.800302	0.423536	0.559995
Os01g0117025	0	NA	NA	NA	NA	NA	0	NA	NA	NA	NA	NA	0	NA	NA	NA	NA	NA	0	NA	NA	NA	NA	NA
Os01g0117050	18.5527	-0.706233	0.492905	-1.4328	0.151916	0.283789	23.823	-0.563075	0.403213	-1.39647	0.162573	0.300566	31.3298	-0.447979	0.368087	-1.21705	0.223586	0.338052	30.9812	0.0811292	0.372355	0.217881	0.827522	0.885796
Os01g0117100	43.8776	-0.431155	0.337895	-1.276	0.201954	0.350573	50.0186	-0.480826	0.323111	-1.48811	0.136722	0.264319	60.3124	-0.16418	0.268638	-0.611157	0.541096	0.658569	57.0747	-0.89026	0.320823	-2.77492	0.00552147	0.0154348
Os01g0117200	0	NA	NA	NA	NA	NA	0.15246	1.06118	4.08047	0.260064	0.794814	NA	0	NA	NA	NA	NA	NA	0	NA	NA	NA	NA	NA
Os01g0117233	0	NA	NA	NA	NA	NA	0	NA	NA	NA	NA	NA	0	NA	NA	NA	NA	NA	0	NA	NA	NA	NA	NA
Os01g0117266	0.150794	-0.542213	4.08047	-0.13288	0.894288	NA	0.202056	-0.862369	4.08047	-0.21134	0.832622	NA	0	NA	NA	NA	NA	NA	0	NA	NA	NA	NA	NA
Os01g0117300	0	NA	NA	NA	NA	NA	0	NA	NA	NA	NA	NA	0	NA	NA	NA	NA	NA	0	NA	NA	NA	NA	NA
Os01g0117400	0	NA	NA	NA	NA	NA	0	NA	NA	NA	NA	NA	0	NA	NA	NA	NA	NA	0	NA	NA	NA	NA	NA
Os01g0117450	1.49969	0.0327287	1.53891	0.0212674	0.983032	0.98997	0.186263	1.06118	4.08047	0.260064	0.794814	NA	0.547757	2.72227	3.087	0.88185	0.377858	NA	0.356981	-1.8948	4.02663	-0.470567	0.63795	NA
Os01g0117500	0	NA	NA	NA	NA	NA	0	NA	NA	NA	NA	NA	0	NA	NA	NA	NA	NA	0	NA	NA	NA	NA	NA
Os01g0117600	5.98876	-0.624432	0.860129	-0.725974	0.467854	0.631027	2.60083	-0.76251	1.33854	-0.569656	0.568911	0.71724	3.89661	-0.148393	1.04348	-0.14221	0.886914	0.924631	3.4503	0.280764	1.10851	0.253281	0.800051	0.867005
Os01g0117650	0	NA	NA	NA	NA	NA	0	NA	NA	NA	NA	NA	0	NA	NA	NA	NA	NA	0	NA	NA	NA	NA	NA
Os01g0117700	15.1498	-0.331305	0.505428	-0.655494	0.51215	0.670011	19.231	-0.00186219	0.459848	-0.00404958	0.996769	0.998178	12.254	-0.422087	0.59701	-0.707002	0.479565	0.604125	8.74609	-1.40205	0.724112	-1.93623	0.0528398	0.107137
Os01g0117900	83.2259	-1.39952	0.26677	-5.24617	1.55296e-07	1.57723e-06	56.3756	-0.967697	0.299651	-3.22941	0.00124047	0.00528575	133.752	-1.33143	0.189781	-7.01558	2.28992e-12	1.9015e-11	113.797	-0.710922	0.23396	-3.03864	0.00237646	0.00736572
Os01g0118000	1184.11	-0.0947287	0.124155	-0.76299	0.445469	0.60979	1607.74	0.445399	0.110298	4.03813	5.38794e-05	0.000319782	1479.73	0.232661	0.0977808	2.37942	0.01734	0.0395938	1319.13	0.174906	0.0954381	1.83267	0.0668523	0.130342
Os01g0118033	0	NA	NA	NA	NA	NA	0	NA	NA	NA	NA	NA	0.17238	1.24622	4.08047	0.305412	0.760053	NA	0.178491	-0.865001	4.08047	-0.211985	0.832118	NA
Os01g0118066	168.623	0.2535	0.213437	1.1877	0.23495	0.389998	178.781	0.145459	0.198652	0.732232	0.464027	0.627745	174.639	-0.181034	0.219943	-0.823094	0.410455	0.538847	148.615	-1.17347	0.253907	-4.62164	3.80724e-06	2.15018e-05
Os01g0118100	885.785	-0.17012	0.142138	-1.19687	0.231359	0.386084	904.079	-0.182869	0.116368	-1.57148	0.116072	0.233058	1105.2	-0.317035	0.0961334	-3.29786	0.000974232	0.00299876	1017.59	-0.336289	0.0934376	-3.59907	0.000319354	0.00121955
Os01g0118300	45.8578	-0.0847008	0.307496	-0.275453	0.782968	0.871733	57.5784	0.0945198	0.29444	0.321015	0.748199	0.848987	36.6157	0.763321	0.337154	2.26401	0.0235733	0.0517774	30.4516	-0.141846	0.36889	-0.384521	0.700592	0.796153
Os01g0118350	0.584877	1.43301	3.07702	0.465714	0.64142	NA	0.176692	-0.862369	4.08047	-0.21134	0.832622	NA	0.505374	-0.644091	2.90594	-0.221646	0.824589	NA	0.498516	-2.38886	3.32592	-0.718256	0.4726	NA
Os01g0118400	253.129	0.89656	0.232755	3.85195	0.000117183	0.00066111	388.165	1.64181	0.21257	7.72362	1.13072e-14	2.9952e-13	316.076	2.22781	0.177502	12.5509	3.92981e-36	1.1767e-34	185.151	1.16485	0.182297	6.38987	1.66022e-10	1.74552e-09
Os01g0118600	87.362	0.64396	0.280362	2.29689	0.0216251	0.0615301	131.993	1.45508	0.235838	6.16982	6.83681e-10	9.65875e-09	107.295	1.46153	0.220818	6.61873	3.62307e-11	2.74043e-10	85.2003	0.824285	0.240565	3.42645	0.000611525	0.00219757
Os01g0118700	720.391	0.535741	0.128166	4.18004	2.91463e-05	0.000189499	645.879	0.714591	0.128544	5.55912	2.71143e-08	3.00423e-07	839.659	0.829408	0.0994924	8.33639	7.65912e-17	8.67358e-16	723.894	0.631623	0.132313	4.77371	1.80861e-06	1.07649e-05
Os01g0119000	109.766	0.63539	0.210656	3.01624	0.00255929	0.0101759	129.12	1.3976	0.231132	6.04674	1.47805e-09	1.99192e-08	115.453	1.63897	0.26559	6.17104	6.78424e-10	4.59644e-09	80.8714	1.41125	0.330205	4.27385	1.92125e-05	9.49635e-05
Os01g0119050	25.8866	1.99499	0.425136	4.69259	2.69774e-06	2.15647e-05	27.9656	1.41985	0.483085	2.93913	0.00329134	0.0124637	19.4358	2.86582	0.547909	5.23048	1.69074e-07	9.09947e-07	21.3312	2.51022	0.526997	4.76325	1.90501e-06	1.13088e-05
Os01g0119100	372.354	1.54567	0.158542	9.74927	1.85791e-22	1.04262e-20	370.284	1.4511	0.180756	8.02795	9.9112e-16	2.94741e-14	315.885	2.86408	0.164351	17.4266	5.18478e-68	4.85275e-66	318.779	2.48875	0.236537	10.5216	6.87117e-26	2.50174e-24
Os01g0119500	581.288	-0.0665998	0.175925	-0.378569	0.705008	0.818341	576.097	0.117189	0.144841	0.809089	0.418464	0.586172	623.582	-0.24894	0.127976	-1.94521	0.0517497	0.101582	568.446	-0.134128	0.124169	-1.08021	0.280048	0.410327
Os01g0119800	10.9224	1.16215	0.603493	1.92571	0.0541406	0.128447	6.15223	0.554941	0.816923	0.679306	0.496944	0.657652	6.00593	2.1129	0.932112	2.26678	0.0234034	0.0514683	10.6773	0.895709	0.662176	1.35267	0.17616	0.2868
Os01g0120300	383.264	-1.02694	0.17856	-5.75125	8.85875e-09	1.10644e-07	517.277	-0.822208	0.118814	-6.92012	4.51255e-12	8.74973e-11	565.303	-1.06571	0.113695	-9.37336	7.0262e-21	1.00153e-19	409.165	-1.05612	0.125319	-8.42747	3.53214e-17	7.05698e-16
Os01g0120400	370.154	-0.864987	0.186662	-4.63397	3.58724e-06	2.79691e-05	430.841	-1.12255	0.182124	-6.16367	7.10789e-10	1.00207e-08	486.318	-0.707838	0.137857	-5.13459	2.82757e-07	1.4853e-06	424.74	-0.379881	0.1667	-2.27883	0.0226772	0.0526216
Os01g0120500	229.584	-1.93964	0.206753	-9.38146	6.50649e-21	3.13975e-19	305.751	-1.51914	0.162172	-9.36743	7.43198e-21	3.5464e-19	360.113	-2.00623	0.150605	-13.3211	1.74425e-40	6.24879e-39	230.847	-1.40639	0.16595	-8.47474	2.35607e-17	4.77024e-16
Os01g0120600	159.377	-0.693336	0.221669	-3.12779	0.00176123	0.00733398	149.448	-0.178233	0.195622	-0.91111	0.362237	0.531188	185.705	-0.155716	0.175401	-0.887771	0.374664	0.503227	178.416	0.00732111	0.172313	0.0424872	0.96611	0.977895
Os01g0120700	2385.18	0.0688551	0.183778	0.374666	0.707909	0.820568	1519.78	-0.240845	0.106173	-2.26842	0.0233038	0.0651002	1899.76	-0.00424362	0.133612	-0.0317608	0.974663	0.983922	2060.77	-0.0301616	0.156363	-0.192894	0.847042	0.899124
Os01g0120800	4458.62	0.0637485	0.124305	0.512838	0.608065	0.749479	4624.62	-0.0668095	0.0872693	-0.765556	0.443941	0.61039	5273.67	-0.247773	0.0734457	-3.37356	0.000742023	0.00234714	5080.1	-0.618419	0.074379	-8.31444	9.21881e-17	1.789e-15
Os01g0121000	14.3038	0.139189	0.554083	0.251207	0.801654	0.884189	11.8247	-0.00497411	0.633289	-0.00785441	0.993733	0.996659	14.0171	0.607668	0.558109	1.0888	0.276242	0.399196	10.5801	-0.609522	0.659562	-0.924132	0.355417	0.491979
Os01g0121100	980.5	-0.22213	0.116286	-1.91021	0.0561061	0.131881	892.404	-0.239468	0.110787	-2.16152	0.0306554	0.0814763	1182.63	-0.251986	0.085962	-2.93136	0.00337478	0.00924157	1285.28	-0.0254932	0.0954063	-0.267206	0.78931	0.859841
Os01g0121200	135.848	0.309903	0.201575	1.53741	0.124194	0.244118	180.095	0.780756	0.228117	3.42261	0.000620237	0.00285195	194.591	0.788116	0.16289	4.83833	1.30937e-06	6.30503e-06	178.612	1.05048	0.205932	5.10111	3.37674e-07	2.24135e-06
Os01g0121300	96.3644	-0.185153	0.239163	-0.774169	0.438831	0.603341	75.072	-0.327976	0.262431	-1.24976	0.211387	0.3641	113.983	-0.175825	0.201121	-0.874224	0.381996	0.510714	140.736	-0.12615	0.194762	-0.647713	0.517171	0.646064
Os01g0121400	3.41224	-0.63083	1.06532	-0.59215	0.55375	0.705483	2.26644	-0.773012	1.31628	-0.587271	0.557022	0.708141	4.79518	-0.226328	0.922302	-0.245395	0.806151	0.869554	5.18334	-2.05395	1.00888	-2.03587	0.0417636	0.088251
Os01g0121500	488.648	-0.2568	0.295466	-0.869136	0.384773	0.552909	203.86	-0.394419	0.267591	-1.47396	0.140493	0.26973	254.731	0.10903	0.623636	0.17483	0.861213	0.907849	319.114	-1.00449	0.609678	-1.64758	0.0994394	0.180333
Os01g0121600	571.363	0.0425486	0.201901	0.21074	0.83309	0.902282	245.774	-0.362532	0.530703	-0.683116	0.494533	0.655731	374.588	-0.239009	0.434006	-0.550706	0.581835	0.692627	377.536	-0.417064	0.226283	-1.84311	0.0653131	0.12781
Os01g0121700	624.537	-0.66052	0.120132	-5.49828	3.83521e-08	4.32742e-07	729.279	-0.418801	0.111936	-3.74143	0.000182973	0.000959165	818.253	-0.427692	0.0923155	-4.63294	3.60517e-06	1.6407e-05	646.049	-0.592284	0.120894	-4.89921	9.62221e-07	5.96334e-06
Os01g0121800	537.567	-0.00472374	0.14379	-0.0328516	0.973793	0.984464	471.06	0.227762	0.118161	1.92756	0.0539098	0.128464	571.583	0.066368	0.111664	0.594353	0.552276	0.668035	526.937	-0.00689116	0.116393	-0.0592059	0.952788	0.969233
Os01g0121900	0.475964	-0.45495	2.88407	-0.157746	0.874657	NA	0.202056	-0.862369	4.08047	-0.21134	0.832622	NA	0.502737	-0.644193	2.91048	-0.221336	0.824831	NA	0.32865	1.90003	3.8768	0.490104	0.624061	NA
Os01g0121950	0	NA	NA	NA	NA	NA	0.177801	1.06118	4.08047	0.260064	0.794814	NA	0	NA	NA	NA	NA	NA	0	NA	NA	NA	NA	NA
Os01g0122000	5.48867	-2.59882	1.04512	-2.48662	0.0128963	0.0400387	5.54075	-0.527822	0.901629	-0.585409	0.558273	0.709118	6.61404	0.026156	0.83538	0.0313103	0.975022	0.984109	4.53689	-2.48419	1.10465	-2.24885	0.0245222	0.0562658
Os01g0122200	0.542805	1.31247	2.77831	0.4724	0.636641	NA	0.29282	0.099402	3.76451	0.026405	0.978934	NA	0.55303	2.73381	3.07816	0.888131	0.37447	NA	0	NA	NA	NA	NA	NA
Os01g0122367	0	NA	NA	NA	NA	NA	0	NA	NA	NA	NA	NA	0	NA	NA	NA	NA	NA	0	NA	NA	NA	NA	NA
Os01g0122534	0	NA	NA	NA	NA	NA	0	NA	NA	NA	NA	NA	0	NA	NA	NA	NA	NA	0	NA	NA	NA	NA	NA
Os01g0122701	0	NA	NA	NA	NA	NA	0	NA	NA	NA	NA	NA	0	NA	NA	NA	NA	NA	0	NA	NA	NA	NA	NA
Os01g0123500	0.281874	-1.41541	3.87135	-0.365611	0.714655	NA	0.40673	-2.13543	3.26638	-0.653762	0.513265	NA	0.315049	-1.61955	3.79504	-0.426753	0.669559	NA	0	NA	NA	NA	NA	NA
Os01g0123700	0.170604	1.38134	4.08047	0.338525	0.734968	NA	0	NA	NA	NA	NA	NA	0	NA	NA	NA	NA	NA	0	NA	NA	NA	NA	NA
Os01g0123800	0	NA	NA	NA	NA	NA	0	NA	NA	NA	NA	NA	0	NA	NA	NA	NA	NA	0	NA	NA	NA	NA	NA
Os01g0123900	0.281874	-1.41541	3.87135	-0.365611	0.714655	NA	0.115019	-0.862369	4.08047	-0.21134	0.832622	NA	0.190325	1.24622	4.08047	0.305412	0.760053	NA	0.366674	0.0967703	3.76863	0.0256778	0.979514	NA
Os01g0124000	12.8034	1.41966	0.64169	2.21238	0.0269405	0.0734242	8.22588	0.035068	0.7083	0.0495102	0.960513	0.978478	6.43251	3.04697	0.995075	3.06205	0.00219826	0.00628081	17.1744	2.32137	0.552034	4.20511	2.6095e-05	0.000125341
Os01g0124100	1463.41	0.354505	0.18896	1.87609	0.0606436	0.140206	862.843	-0.0719346	0.132245	-0.54395	0.586476	0.73056	1708.34	1.20433	0.0929663	12.9545	2.2166e-38	7.18514e-37	1892.97	1.03118	0.161463	6.38647	1.69763e-10	1.7807e-09
Os01g0124200	11991.2	0.946672	0.191783	4.93616	7.9674e-07	7.06123e-06	8439.75	0.788105	0.118494	6.65103	2.91053e-11	5.0471e-10	14168.5	2.46039	0.108005	22.7803	7.1851e-115	1.62475e-112	15167.9	2.12852	0.16974	12.5399	4.51711e-36	2.82863e-34
Os01g0124401	5259.24	1.89439	0.218603	8.66588	4.48023e-18	1.69372e-16	3495.66	1.42553	0.163735	8.70637	3.13774e-18	1.21156e-16	5627.92	4.09915	0.358176	11.4445	2.50425e-30	5.84518e-29	4264.97	3.44298	0.178071	19.3349	2.73116e-83	8.59107e-81
Os01g0124550	1.28695	2.88644	1.93974	1.48805	0.136737	0.262188	0.457381	2.39263	3.58732	0.666968	0.504793	NA	4.09428	5.61947	1.52781	3.67813	0.000234946	0.000814046	5.07213	4.82853	1.46485	3.29627	0.000979762	0.00333907
Os01g0124600	46.8614	3.06142	0.44183	6.92897	4.2393e-12	8.23183e-11	8.4191	1.77392	0.729533	2.43159	0.0150328	0.0454071	24.7823	2.90036	0.485831	5.96989	2.37412e-09	1.52654e-08	42.8737	2.07582	0.448854	4.62471	3.75123e-06	2.12165e-05
Os01g0124650	19.0678	0.430748	0.514268	0.837594	0.402259	0.569746	10.5753	-1.01742	0.631088	-1.61216	0.106926	0.21887	20.1083	0.474009	0.470285	1.00792	0.313493	0.440068	24.1026	0.893061	0.448315	1.99204	0.0463667	0.0963146
Os01g0124700	2.54787	1.39458	1.24943	1.11617	0.26435	0.424717	2.70021	0.644851	1.27755	0.504755	0.613731	0.752224	2.80965	1.48197	1.34728	1.09997	0.271345	0.39375	3.61445	0.922794	1.06433	0.867023	0.385929	0.522923
Os01g0124900	0	NA	NA	NA	NA	NA	0	NA	NA	NA	NA	NA	0.429514	-2.08674	3.36045	-0.620969	0.53462	NA	0	NA	NA	NA	NA	NA
Os01g0125000	0	NA	NA	NA	NA	NA	0	NA	NA	NA	NA	NA	0	NA	NA	NA	NA	NA	0	NA	NA	NA	NA	NA
Os01g0125500	0	NA	NA	NA	NA	NA	0	NA	NA	NA	NA	NA	0	NA	NA	NA	NA	NA	0	NA	NA	NA	NA	NA
Os01g0125550	22.6313	-0.391215	0.439275	-0.890592	0.373148	0.541685	16.7271	-0.433509	0.493566	-0.878321	0.37977	0.548264	30.6982	-0.772906	0.390402	-1.97977	0.0477297	0.0947221	32.3478	-0.223769	0.390447	-0.573111	0.566569	0.688259
Os01g0125600	858.934	0.21353	0.127064	1.6805	0.0928601	0.195677	704.162	0.111744	0.126237	0.885193	0.376053	0.545063	821.554	0.647477	0.0942524	6.8696	6.4382e-12	5.19801e-11	811.347	0.386865	0.107695	3.59223	0.000327854	0.00124724
Os01g0125700	120.098	-0.0686031	0.206839	-0.331674	0.740136	0.843863	104.5	-0.250453	0.209374	-1.1962	0.23162	0.387853	132.685	-0.070083	0.190889	-0.367139	0.713515	0.799723	128.148	-0.168479	0.196695	-0.856547	0.391695	0.528808
Os01g0125800	60.9989	-0.37961	0.283381	-1.33957	0.180384	0.3226	72.6284	-0.148524	0.246332	-0.602944	0.546546	0.699738	73.8801	0.655386	0.266111	2.46283	0.0137844	0.0323989	64.9938	0.473662	0.265829	1.78183	0.0747776	0.142748
Os01g0125850	0	NA	NA	NA	NA	NA	0	NA	NA	NA	NA	NA	0.375377	2.17205	4.03519	0.538277	0.590386	NA	0.15438	1.05855	4.08047	0.259419	0.795312	NA
Os01g0125900	1562.05	0.301484	0.114898	2.62392	0.00869242	0.0287436	1523.98	0.14842	0.0993488	1.49393	0.135194	0.261913	1741.85	0.0874155	0.0910764	0.959805	0.337154	0.464628	1576.21	-0.309778	0.0916254	-3.38092	0.000722428	0.00255366
Os01g0126000	0.344884	0.419559	3.64321	0.115162	0.908317	NA	0.177801	1.06118	4.08047	0.260064	0.794814	NA	0.148449	-0.67733	4.08047	-0.165993	0.868162	NA	0.188183	1.05855	4.08047	0.259419	0.795312	NA
Os01g0126100	78.0408	-0.434338	0.348158	-1.24753	0.212202	0.363213	47.5585	0.313663	0.322351	0.973047	0.33053	0.498332	102.187	1.01322	0.261178	3.87944	0.000104696	0.00038443	70.2371	1.34608	0.284583	4.73	2.24521e-06	1.31924e-05
Os01g0126200	18.9934	-0.307304	0.465004	-0.660863	0.5087	0.667145	19.8068	-0.197269	0.494789	-0.398692	0.69012	0.807741	27.9066	-0.219029	0.401162	-0.545987	0.585075	0.695307	21.8848	0.162752	0.444012	0.366548	0.713956	0.806215
Os01g0126401	1.40439	2.02049	1.74273	1.15939	0.246298	0.40355	2.27003	-0.338375	1.32538	-0.255304	0.798489	0.881233	2.40032	-0.755319	1.42978	-0.528277	0.597307	0.705374	2.03473	0.600707	1.40647	0.427103	0.669304	0.773347
Os01g0126600	3.3884	-1.34241	1.09377	-1.22732	0.219703	0.3721	3.91035	1.14059	1.15784	0.985098	0.324576	0.492047	3.87544	0.0950526	0.985508	0.0964504	0.923163	0.950017	4.84079	1.29138	0.964368	1.3391	0.180539	0.292398
Os01g0126900	230.645	1.15432	0.166503	6.93269	4.12924e-12	8.02944e-11	422.712	2.35017	0.213548	11.0053	3.60118e-28	3.05736e-26	214.617	2.81727	0.207677	13.5656	6.40205e-42	2.4587e-40	140.894	1.61455	0.2098	7.69564	1.40791e-14	2.25901e-13
Os01g0127000	53.8508	4.38589	1.0844	4.04451	5.24317e-05	0.000321045	24.0799	4.44281	0.676255	6.56972	5.04092e-11	8.47384e-10	4.79914	2.3829	1.04215	2.28652	0.0222237	0.0492647	7.55761	2.81533	0.910726	3.09131	0.00199276	0.00630359
Os01g0127100	0.38818	2.29352	4.03669	0.568169	0.56992	NA	0	NA	NA	NA	NA	NA	0	NA	NA	NA	NA	NA	0	NA	NA	NA	NA	NA
Os01g0127200	17.4542	4.01145	0.77625	5.16773	2.3696e-07	2.32521e-06	15.9679	6.53258	1.28805	5.0717	3.94282e-07	3.56682e-06	2.80588	3.23135	1.51888	2.12746	0.0333822	0.0698352	1.00584	3.50904	2.59402	1.35274	0.176138	NA
Os01g0127300	404.112	-0.611274	0.155352	-3.93477	8.32758e-05	0.000486552	445.529	-0.698518	0.123668	-5.64834	1.62005e-08	1.86008e-07	557.308	-0.748809	0.111635	-6.70766	1.97764e-11	1.52774e-10	507.123	-0.446588	0.124143	-3.59737	0.000321452	0.00122564
Os01g0127400	78.6177	-1.5711	0.274141	-5.73098	9.98538e-09	1.23602e-07	109.089	-0.827197	0.206191	-4.0118	6.02575e-05	0.000353012	118.436	-0.985328	0.198395	-4.9665	6.81722e-07	3.40271e-06	88.4813	-0.996454	0.263074	-3.78774	0.000152024	0.000623586
Os01g0127450	9.25537	-0.441147	0.660709	-0.667687	0.504334	0.663535	13.2511	-1.01894	0.58307	-1.74755	0.0805422	0.176059	10.932	-0.552531	0.642164	-0.860419	0.389558	0.518274	8.60363	0.6673	0.770841	0.865678	0.386667	0.523555
Os01g0127500	1.8457	-1.82766	1.6505	-1.10734	0.268148	0.429068	0.671568	-1.39985	2.36157	-0.592763	0.55334	NA	0.886531	2.18727	2.20994	0.989745	0.322299	0.449238	1.04386	2.32307	2.16058	1.0752	0.282283	NA
Os01g0127600	1905.55	1.24082	0.266567	4.65482	3.24265e-06	2.54843e-05	2361.9	2.20208	0.208505	10.5613	4.50414e-26	3.27622e-24	1514.6	3.69357	0.166959	22.1226	1.91515e-108	3.86668e-106	792.03	2.60059	0.167745	15.5033	3.29753e-54	4.28869e-52
Os01g0127700	352.441	0.0951921	0.305969	0.311117	0.755712	0.853432	200.551	-0.183886	0.194189	-0.946939	0.34367	0.512335	235.979	-0.184168	0.189488	-0.971923	0.331089	0.458259	296.489	-0.14868	0.206136	-0.721269	0.470744	0.604332
Os01g0127900	111.448	0.535606	0.252302	2.12287	0.0337644	0.0881176	153.694	0.319813	0.182088	1.75637	0.0790254	0.173603	93.0658	0.637119	0.221508	2.87628	0.00402394	0.01082	91.3532	0.32005	0.259314	1.23422	0.217121	0.337444
Os01g0128000	134.616	1.00431	0.204083	4.92109	8.60652e-07	7.57165e-06	64.9076	0.69655	0.275605	2.52735	0.0114927	0.0363415	116.709	1.94484	0.21291	9.13456	6.5673e-20	8.83958e-19	161.153	2.03295	0.192465	10.5627	4.43834e-26	1.63578e-24
Os01g0128100	6.19477	0.607724	0.823424	0.738045	0.460487	0.624053	4.16321	0.280154	1.03646	0.270299	0.78693	0.873923	10.1942	1.50258	0.660287	2.27565	0.0228668	0.0505082	4.5116	1.08474	0.953115	1.1381	0.255078	0.382376
Os01g0128200	60.1601	0.655029	0.285925	2.29091	0.0219687	0.0623403	31.7026	0.42709	0.350214	1.21951	0.22265	0.377761	52.5175	0.854976	0.289735	2.95089	0.00316858	0.00873361	43.5857	0.681457	0.335365	2.03199	0.0421548	0.0889108
Os01g0128250	7.80344	1.86076	0.73577	2.529	0.0114389	0.0361455	2.08234	1.27847	1.47718	0.865482	0.386774	0.555486	2.92789	3.1249	1.48116	2.10976	0.0348792	0.0725173	2.33001	-0.313346	1.32466	-0.236547	0.813008	0.875676
Os01g0128300	261.063	1.72274	0.17574	9.80279	1.09518e-22	6.222e-21	151.155	0.694369	0.186789	3.71739	0.000201291	0.00104387	151.244	0.891228	0.174135	5.11805	3.08719e-07	1.61328e-06	135.632	0.825607	0.214548	3.84811	0.000119031	0.000499537
Os01g0128400	2463.51	0.361741	0.110471	3.27454	0.00105835	0.00469744	2391.05	0.378325	0.0957359	3.95176	7.75799e-05	0.000444047	2552.09	0.141325	0.0841234	1.67998	0.092962	0.165637	2340.23	-0.0339372	0.0815911	-0.415943	0.677452	0.779225
Os01g0128700	76.1281	-0.105127	0.325717	-0.322756	0.74688	0.848011	89.8518	0.289126	0.259464	1.11432	0.265142	0.427195	102.186	-0.230544	0.202063	-1.14095	0.253891	0.373891	80.0024	-0.584581	0.284955	-2.05149	0.0402195	0.0853749
Os01g0128800	1395.49	-0.136665	0.112566	-1.21409	0.224715	0.378147	1400.72	0.00214375	0.106797	0.0200731	0.983985	0.991204	1728.03	-0.122128	0.0860507	-1.41926	0.155823	0.253282	1475.12	-0.231298	0.0941116	-2.4577	0.0139828	0.0346617
Os01g0129200	0	NA	NA	NA	NA	NA	0	NA	NA	NA	NA	NA	0	NA	NA	NA	NA	NA	0	NA	NA	NA	NA	NA
Os01g0129500	83.4542	-0.151142	0.261626	-0.577704	0.563464	0.714021	81.6012	-0.766771	0.256416	-2.99034	0.00278666	0.0107523	89.4736	-0.0644336	0.226132	-0.284938	0.775692	0.846945	63.9628	0.322924	0.266777	1.21046	0.226101	0.347936
Os01g0129550	0	NA	NA	NA	NA	NA	0	NA	NA	NA	NA	NA	0	NA	NA	NA	NA	NA	0	NA	NA	NA	NA	NA
Os01g0129600	311.731	2.93621	0.327595	8.96292	3.16193e-19	1.32407e-17	144.574	1.76335	0.246265	7.16038	8.04542e-13	1.70493e-11	91.0665	3.46636	0.293934	11.793	4.24213e-32	1.06207e-30	156.453	2.84652	0.323549	8.79781	1.39511e-18	3.11904e-17
Os01g0129800	14.697	-0.0896492	0.522537	-0.171565	0.863779	0.921473	17.5033	0.947996	0.498355	1.90225	0.0571387	0.134433	6.31397	3.01011	0.973665	3.09152	0.00199131	0.0057488	9.51895	2.04498	0.793842	2.57606	0.00999343	0.025947
Os01g0130000	1551.26	-0.487742	0.117873	-4.13785	3.5057e-05	0.000223447	1408.79	-0.598747	0.100671	-5.94756	2.72172e-09	3.53862e-08	1850.55	-0.67037	0.0940614	-7.12694	1.02626e-12	8.78237e-12	1615.8	-0.485809	0.0913186	-5.31994	1.03804e-07	7.50832e-07
Os01g0130100	1.55377	-0.22946	1.75476	-0.130765	0.895961	0.941438	1.22079	-0.293461	1.78456	-0.164444	0.869381	NA	0.971811	-0.674583	2.39104	-0.282129	0.777845	0.848488	1.46042	-1.68626	1.86332	-0.904978	0.365477	NA
Os01g0130200	34.0556	-0.49664	0.535789	-0.926933	0.353962	0.522504	36.7995	-1.23398	0.36698	-3.36254	0.000772299	0.00347806	24.1391	-0.121568	0.463318	-0.262385	0.793024	0.859824	36.0094	0.186922	0.453659	0.412031	0.680316	0.781029
Os01g0130400	165.633	1.8609	0.643837	2.89032	0.00384849	0.0144176	219.458	1.00353	0.188693	5.31833	1.04726e-07	1.0576e-06	124.852	2.79998	0.237246	11.802	3.81118e-32	9.56721e-31	92.721	2.28341	0.296771	7.69418	1.42405e-14	2.28354e-13
Os01g0130500	2.13397	4.74902	1.75005	2.71365	0.00665459	0.0229	3.05365	2.14067	1.27345	1.681	0.0927627	0.196918	1.14965	0.748469	1.96634	0.38064	0.70347	0.792858	1.6422	0.684546	1.51796	0.450965	0.652015	0.75929
Os01g0130900	34.2051	-0.0841113	0.381842	-0.220278	0.825655	0.898645	31.8816	-0.505038	0.395647	-1.27648	0.201784	0.351929	45.1574	-0.270241	0.296801	-0.910514	0.362551	0.490987	34.208	0.758748	0.397601	1.90832	0.0563502	0.112951
Os01g0131250	0.122349	-0.542213	4.08047	-0.13288	0.894288	NA	0	NA	NA	NA	NA	NA	0	NA	NA	NA	NA	NA	0.477828	-0.804895	3.03115	-0.265541	0.790592	NA
Os01g0131300	1105.68	0.213427	0.134037	1.59229	0.111319	0.224973	682.377	-0.299926	0.165806	-1.8089	0.0704667	0.15886	1016.49	-0.112849	0.112465	-1.00342	0.31566	0.442164	948.4	0.324818	0.126317	2.57146	0.0101271	0.0262537
Os01g0131600	3.48381	0.577093	1.02823	0.561248	0.574629	0.722348	3.62986	0.609283	1.09237	0.55776	0.577008	0.723993	4.47584	0.635624	1.01711	0.624933	0.532015	0.650855	4.91698	-0.326704	0.961753	-0.339697	0.734085	0.820361
Os01g0131450	367.164	-0.413859	0.156415	-2.64591	0.00814725	0.0272141	341.249	-0.276983	0.148771	-1.8618	0.0626314	0.144649	365.882	-0.214339	0.19595	-1.09385	0.274023	0.396659	379.203	-0.600383	0.123931	-4.84451	1.26927e-06	7.73987e-06
Os01g0131800	307.026	-0.142236	0.16302	-0.872509	0.382931	0.551239	274.157	0.00213134	0.153029	0.0139277	0.988888	0.993836	338.125	-0.159432	0.127317	-1.25224	0.210482	0.321802	337.107	-0.0267934	0.163654	-0.16372	0.869952	0.914437
Os01g0131900	4.75866	0.257179	0.962393	0.267229	0.789293	0.876271	3.29939	1.30737	1.10317	1.18511	0.235975	0.393116	2.77028	0.551367	1.16914	0.471602	0.637211	0.740022	2.59785	0.0672776	1.27581	0.0527333	0.957944	0.972418
Os01g0132000	777.339	1.24439	0.170716	7.28923	3.11722e-13	6.92118e-12	287.556	1.99286	0.189752	10.5024	8.41697e-26	6.04069e-24	1238.79	3.63875	0.136847	26.59	8.8664e-156	3.52983e-153	1146.22	3.56952	0.359898	9.91815	3.47139e-23	1.06957e-21
Os01g0132050	3.97466	-0.469702	1.02	-0.460491	0.645164	0.776668	1.97208	-0.230011	1.51746	-0.151577	0.879521	0.93144	3.78975	-0.155937	1.03881	-0.15011	0.880678	0.920506	2.62858	0.451542	1.19463	0.377978	0.705447	0.799638
Os01g0132100	0	NA	NA	NA	NA	NA	0	NA	NA	NA	NA	NA	0	NA	NA	NA	NA	NA	0	NA	NA	NA	NA	NA
Os01g0132200	2.71724	1.13263	1.1785	0.961081	0.336511	0.504666	2.20058	1.36071	1.38902	0.979614	0.327277	0.494915	2.49155	0.547612	1.28812	0.425124	0.670746	0.767758	2.17443	1.81713	1.41863	1.28091	0.200225	0.317014
Os01g0132400	0.676232	1.85702	2.57094	0.722312	0.470103	NA	0.186263	1.06118	4.08047	0.260064	0.794814	NA	0.344759	2.06551	4.04486	0.51065	0.609596	NA	0.530746	2.57557	3.25252	0.791867	0.428438	NA
Os01g0132500	173.952	1.26316	0.193064	6.54268	6.04244e-11	1.0152e-09	73.4727	0.380773	0.25939	1.46795	0.142116	0.271878	105.592	0.48666	0.215006	2.26348	0.0236063	0.0518338	107.088	0.691279	0.235055	2.94092	0.00327243	0.00975168
Os01g0132700	165.657	0.0155702	0.175736	0.0885998	0.9294	0.958911	145.069	-0.200429	0.18349	-1.09231	0.274695	0.437862	180.868	-0.0930881	0.166404	-0.559411	0.575881	0.687758	192.916	0.094521	0.179132	0.527662	0.597734	0.714282
Os01g0132766	519.479	-0.525705	0.215984	-2.434	0.0149331	0.0452659	484.98	-0.257578	0.250436	-1.02852	0.303705	0.469155	791.799	-0.403597	0.194478	-2.07528	0.0379607	0.077968	799.334	0.655492	0.208391	3.14549	0.00165812	0.00535139
Os01g0132800	277.682	-0.683254	0.182548	-3.74287	0.000181932	0.000981971	304.367	-0.441233	0.144973	-3.04355	0.00233802	0.00920197	333.48	-0.848469	0.131474	-6.45351	1.09288e-10	7.92291e-10	312.103	-0.949458	0.149175	-6.36475	1.95614e-10	2.02905e-09
Os01g0133100	324.177	2.19469	0.180478	12.1604	5.04976e-34	6.21166e-32	174.075	0.672919	0.185585	3.62593	0.000287925	0.00144624	135.433	1.89208	0.209542	9.0296	1.72298e-19	2.2652e-18	130.044	0.674635	0.282859	2.38505	0.0170766	0.0411324
Os01g0133200	37.1107	2.56603	0.395605	6.48636	8.79351e-11	1.43967e-09	54.6544	1.75636	0.317735	5.52775	3.24357e-08	3.54567e-07	38.8587	3.4598	0.426235	8.11713	4.77352e-16	5.10512e-15	27.9107	2.29932	0.474628	4.84447	1.26947e-06	7.73987e-06
Os01g0133400	1934.53	0.145399	0.107856	1.34809	0.177628	0.318956	2165.62	0.0590991	0.0970505	0.608953	0.542556	0.696685	2478.6	0.216955	0.0892326	2.43134	0.0150429	0.0350019	2175.36	0.187529	0.0817017	2.29529	0.0217163	0.0506832
Os01g0133500	349.705	-0.414727	0.152496	-2.71959	0.00653627	0.0225492	380.573	-0.158366	0.133356	-1.18754	0.235014	0.392074	453.07	-0.100627	0.120099	-0.837867	0.402106	0.530845	313.436	0.0655367	0.141195	0.464156	0.642536	0.751563
Os01g0133600	4.74125	1.84911	1.0084	1.8337	0.0666981	0.151098	7.9513	1.64795	0.758051	2.17393	0.0297103	0.0795692	5.95385	1.9818	0.882935	2.24456	0.0247964	0.0540564	3.70196	3.40285	1.43897	2.36478	0.0180408	0.0431665
Os01g0133650	0	NA	NA	NA	NA	NA	0	NA	NA	NA	NA	NA	0	NA	NA	NA	NA	NA	0	NA	NA	NA	NA	NA
Os01g0133700	0	NA	NA	NA	NA	NA	0.202056	-0.862369	4.08047	-0.21134	0.832622	NA	0	NA	NA	NA	NA	NA	0	NA	NA	NA	NA	NA
Os01g0133766	0	NA	NA	NA	NA	NA	0	NA	NA	NA	NA	NA	0	NA	NA	NA	NA	NA	0	NA	NA	NA	NA	NA
Os01g0133799	0	NA	NA	NA	NA	NA	0	NA	NA	NA	NA	NA	0	NA	NA	NA	NA	NA	0	NA	NA	NA	NA	NA
Os01g0133832	18.372	1.21219	0.575652	2.10577	0.0352245	0.0910312	18.096	0.678776	0.501648	1.35309	0.176026	0.318672	16.3755	1.73148	0.540449	3.20379	0.00135632	0.0040569	19.0754	0.790197	0.480067	1.64601	0.0997609	0.180771
Os01g0133866	8.7194	0.653654	0.694475	0.941221	0.346592	0.515368	5.79816	0.18492	0.806125	0.229394	0.818563	0.893012	3.20948	2.11117	1.20886	1.74642	0.0807384	0.147607	5.47513	2.18741	1.03881	2.10569	0.0352317	0.0763692
Os01g0133900	7.10228	0.739896	0.787985	0.938971	0.347745	0.516342	9.19862	-0.0291822	0.641899	-0.0454623	0.963739	0.98009	4.67871	-0.423756	0.987796	-0.428991	0.66793	0.765352	8.92735	0.851165	0.710862	1.19737	0.231162	0.353899
Os01g0134200	68.943	-0.436306	0.278849	-1.56467	0.117661	0.234356	66.8981	-0.218353	0.253105	-0.862698	0.388304	0.557207	76.9284	-0.696497	0.251844	-2.76559	0.00568201	0.0147577	82.793	-0.873953	0.285656	-3.05946	0.00221735	0.00692952
Os01g0134500	744.101	0.168097	0.132265	1.27091	0.20376	0.352706	982.091	0.473629	0.127784	3.70647	0.000210171	0.00108671	841.5	0.778312	0.108082	7.20111	5.97228e-13	5.19583e-12	695.147	0.346982	0.100297	3.45954	0.000541091	0.00196636
Os01g0134700	4060.12	0.617806	0.243294	2.53934	0.0111063	0.0352558	2229.06	-0.911437	0.374941	-2.43088	0.0150623	0.0454808	2265.97	-0.423477	0.505929	-0.837029	0.402576	0.531293	2798.46	-1.27392	0.535878	-2.37725	0.0174422	0.0418971
Os01g0134800	0.831926	1.01997	2.19886	0.46386	0.642748	NA	2.84799	1.00982	1.23438	0.818077	0.413313	0.580953	0.674912	0.323876	2.65907	0.1218	0.903057	NA	1.53013	-0.317692	1.73571	-0.183032	0.854773	NA
Os01g0134850	1.52185	1.36484	1.57568	0.866194	0.386384	0.554616	1.13961	2.57426	1.99188	1.29238	0.196227	NA	2.15708	-0.905376	1.66287	-0.544466	0.586121	0.696104	0.497718	-0.804784	2.994	-0.268799	0.788085	NA
Os01g0134900	301.164	1.88888	0.204036	9.2576	2.09071e-20	9.76398e-19	392.863	1.51808	0.208607	7.27723	3.40735e-13	7.49199e-12	298.647	2.22604	0.146971	15.1461	8.03662e-52	4.52516e-50	268.35	1.49465	0.15863	9.42224	4.41566e-21	1.20173e-19
Os01g0135000	5.07275	3.02987	1.12915	2.68332	0.00728953	0.0247542	4.5551	1.77867	1.01718	1.74863	0.0803552	0.17575	2.28896	2.09852	1.45938	1.43795	0.150449	0.24617	4.34592	-0.100227	0.970825	-0.103239	0.917773	0.947953
Os01g0135600	133.489	-0.272549	0.249669	-1.09164	0.274992	0.436787	153.352	-0.486891	0.188818	-2.57863	0.0099194	0.0320905	140.295	-0.581553	0.215379	-2.70014	0.00693108	0.0176865	163.531	-0.683922	0.201292	-3.39766	0.000679647	0.00241982
Os01g0135700	676.948	0.326724	0.268581	1.21648	0.223802	0.376888	208.155	0.0370374	0.70142	0.0528035	0.957888	0.97702	181.947	0.324941	0.669109	0.485632	0.627228	0.730922	271.773	-0.609995	0.721594	-0.845343	0.397919	0.534962
Os01g0135800	2.1535	0.663955	1.26983	0.522867	0.601067	0.743916	1.18701	-0.427084	1.79609	-0.237785	0.812048	NA	0.114465	-0.67733	4.08047	-0.165993	0.868162	NA	1.42926	-0.284259	1.87106	-0.151924	0.879246	NA
Os01g0135900	196.354	1.76659	0.21396	8.25666	1.49809e-16	4.8054e-15	137.541	0.775094	0.21121	3.66977	0.000242767	0.00123672	258.105	1.29547	0.161146	8.03911	9.04919e-16	9.49107e-15	266.355	2.31405	0.154069	15.0196	5.46719e-51	6.57327e-49
Os01g0136000	0.485818	-0.423685	2.86512	-0.147877	0.88244	NA	0	NA	NA	NA	NA	NA	0.336138	0.284442	3.74128	0.0760279	0.939397	NA	0.376366	2.07033	4.02809	0.513973	0.607271	NA
Os01g0136050	0	NA	NA	NA	NA	NA	0	NA	NA	NA	NA	NA	0.17238	1.24622	4.08047	0.305412	0.760053	NA	0	NA	NA	NA	NA	NA
Os01g0136100	3.77936	1.21655	1.1741	1.03616	0.300129	0.465699	1.7606	0.883595	1.60673	0.549933	0.582366	0.727903	5.46033	3.48204	1.13848	3.05851	0.00222444	0.0063524	4.81343	3.14712	1.19499	2.63359	0.00844868	0.0224138
Os01g0136200	1.88016	0.448406	1.50015	0.298907	0.765011	0.859843	1.65541	-1.19139	1.56756	-0.760027	0.447239	0.613451	1.76851	-1.88688	1.62993	-1.15764	0.247009	0.36572	1.15494	0.597169	1.86627	0.31998	0.748984	NA
Os01g0136300	25.2933	-0.257122	0.423705	-0.606843	0.543955	0.697005	17.2993	-0.0601798	0.473032	-0.127222	0.898765	0.943277	19.0078	0.622549	0.473014	1.31613	0.18813	0.293811	21.1055	0.82113	0.456882	1.79725	0.0722964	0.138726
Os01g0136400	1001.64	-0.251119	0.127011	-1.97715	0.0480252	0.116682	937.927	-0.316272	0.121332	-2.60667	0.00914268	0.0299266	1286.49	-0.527552	0.0945311	-5.58073	2.39512e-08	1.40196e-07	1335.53	-0.139888	0.0986605	-1.41788	0.156227	0.260606
Os01g0136450	79.7518	0.205667	0.283935	0.724346	0.468853	0.631663	74.9119	0.0702296	0.261561	0.268502	0.788313	0.874953	91.4915	-0.268694	0.240892	-1.11541	0.264674	0.386368	93.5143	-1.15493	0.309172	-3.73557	0.000187288	0.000750833
Os01g0136500	161.613	-0.441852	0.198412	-2.22694	0.0259515	0.0711016	159.674	-0.292809	0.202642	-1.44496	0.14847	0.280961	211.261	-0.453714	0.15298	-2.96584	0.00301853	0.00835996	181.542	-1.02773	0.185874	-5.52917	3.21753e-08	2.50045e-07
Os01g0136502	2.14987	1.42999	1.38975	1.02896	0.3035	0.469111	2.72454	2.52299	1.41624	1.78147	0.0748358	0.166589	2.26486	-0.595878	1.39683	-0.426591	0.669677	0.766764	2.84023	-0.429203	1.21655	-0.352804	0.724235	0.813729
Os01g0136600	258.022	-0.261044	0.190515	-1.3702	0.170623	0.309158	259.43	0.0473163	0.153222	0.308809	0.757467	0.855033	298.367	-0.365152	0.12933	-2.82341	0.0047515	0.0125649	283.94	-0.261765	0.143163	-1.82844	0.0674834	0.131307
Os01g0136700	69.2167	0.585652	0.264963	2.21031	0.0270834	0.0737627	100.593	0.912496	0.222292	4.10494	4.04419e-05	0.000245969	90.0212	0.247165	0.24065	1.02707	0.304387	0.430512	70.2686	0.215146	0.263407	0.816782	0.414053	0.550814
Os01g0136800	38.5807	0.302913	0.319732	0.947395	0.343438	0.512016	40.6188	0.170749	0.325479	0.524608	0.599855	0.741158	40.2802	0.10592	0.322598	0.328336	0.742658	0.82162	40.4571	0.287898	0.323564	0.889772	0.373588	0.510406
Os01g0136850	0.797265	-1.54015	2.81718	-0.546699	0.584585	NA	0.56612	1.05672	2.73338	0.386597	0.699055	NA	1.25187	2.76865	1.99144	1.39028	0.164445	0.264327	0.842835	0.703029	2.86997	0.24496	0.806487	NA
Os01g0136900	4.15882	1.38286	0.982026	1.40817	0.15908	0.293785	3.97	0.488991	0.9913	0.493282	0.621813	0.75902	4.11653	1.42245	1.04345	1.36322	0.172815	0.27475	4.14377	1.2899	1.19752	1.07714	0.281418	0.411887
Os01g0137066	0	NA	NA	NA	NA	NA	0	NA	NA	NA	NA	NA	0	NA	NA	NA	NA	NA	0	NA	NA	NA	NA	NA
Os01g0137232	6.01038	0.371321	0.799858	0.464234	0.64248	0.774947	6.70531	-0.0120981	0.776254	-0.0155853	0.987565	0.993286	7.62415	-0.796831	0.745068	-1.06947	0.284856	0.409009	7.37969	1.50225	0.784146	1.91578	0.0553931	0.111437
Os01g0137400	0.159526	-0.542213	4.08047	-0.13288	0.894288	NA	0.177801	1.06118	4.08047	0.260064	0.794814	NA	0.719425	1.8102	2.9058	0.622963	0.533309	NA	0.444295	-0.678462	3.52786	-0.192316	0.847495	NA
Os01g0137125	0.534073	1.3125	2.79107	0.470247	0.638178	NA	0.362955	0.0994007	3.49018	0.0284801	0.977279	NA	0.320829	0.284442	3.8041	0.0747725	0.940396	NA	0.522466	1.05166	2.9538	0.356037	0.721813	NA
Os01g0137150	5.11929	-0.668489	0.900667	-0.742216	0.457957	0.621725	2.91004	0.126134	1.09873	0.1148	0.908604	0.949488	6.78777	0.0561845	0.78264	0.0717885	0.94277	0.963251	4.77991	-0.621859	0.901449	-0.689844	0.490292	0.622577
Os01g0137200	24.7911	0.000927373	0.421706	0.0021991	0.998245	0.999243	17.3076	-0.0495735	0.490124	-0.101145	0.919436	0.955323	21.7045	0.768609	0.455956	1.68571	0.0918514	0.164092	20.0478	0.184643	0.456357	0.404601	0.685771	0.784816
Os01g0137250	0.273142	-1.3776	3.91316	-0.352043	0.724806	NA	0.470621	1.03678	3.19522	0.324479	0.745576	NA	1.08284	3.70871	2.17389	1.70603	0.088003	0.158399	0.160013	-0.865001	4.08047	-0.211985	0.832118	NA
Os01g0137266	0.159526	-0.542213	4.08047	-0.13288	0.894288	NA	0	NA	NA	NA	NA	NA	0	NA	NA	NA	NA	NA	0	NA	NA	NA	NA	NA
Os01g0137282	2.17959	0.246318	1.38344	0.178047	0.858686	0.918102	1.58742	2.11511	1.8146	1.16561	0.243773	0.402445	0.526463	1.21321	2.86689	0.423181	0.672163	NA	1.16567	-1.30903	2.072	-0.63177	0.527537	NA
Os01g0137300	47.661	-0.443363	0.316099	-1.40261	0.160734	0.295947	51.3697	-0.261918	0.291291	-0.89916	0.368567	0.537905	62.3567	-0.258653	0.254853	-1.01491	0.310148	0.436869	46.4818	-0.68484	0.337648	-2.02827	0.0425331	0.089604
Os01g0137500	3.51823	-0.326774	1.23528	-0.264534	0.791368	0.877585	2.18952	1.59325	1.48892	1.07008	0.284585	0.4485	5.80721	-0.200118	0.854087	-0.234306	0.814747	0.875818	2.28604	0.471793	1.37953	0.341996	0.732354	0.819139
Os01g0137550	5.41433	-0.642342	0.87639	-0.732941	0.463595	0.627001	5.43765	-0.312601	0.824124	-0.379313	0.704455	0.817974	7.37742	-0.594738	0.740794	-0.802838	0.422068	0.549677	5.46822	-0.865249	1.03779	-0.833741	0.404427	0.541534
Os01g0137700	9.91115	0.614013	0.65683	0.934812	0.349885	0.518653	8.26705	1.72238	0.750544	2.29484	0.0217425	0.0615371	11.0579	2.37474	0.691341	3.43498	0.000592593	0.00191234	13.3174	0.214757	0.592404	0.362519	0.716965	0.808206
Os01g0137750	0	NA	NA	NA	NA	NA	0	NA	NA	NA	NA	NA	0	NA	NA	NA	NA	NA	0	NA	NA	NA	NA	NA
Os01g0137800	16.9606	0.469475	0.76144	0.616562	0.537524	0.691453	19.1216	2.85322	0.633574	4.50336	6.68864e-06	4.83512e-05	24.6662	2.42857	0.50169	4.84077	1.29339e-06	6.22915e-06	19.8807	-1.00823	0.695138	-1.4504	0.146946	0.247922
Os01g0137875	9.88992	-0.0395664	0.794888	-0.049776	0.960301	0.976389	8.17429	0.603074	0.674142	0.89458	0.371012	0.540404	15.6204	2.59964	0.59096	4.39901	1.08746e-05	4.64462e-05	30.4818	0.800668	0.437756	1.82903	0.0673953	0.131183
Os01g0137950	9.19259	-1.41525	0.814205	-1.73819	0.0821766	0.178011	6.85765	-1.23506	0.806134	-1.53208	0.125503	0.247431	12.9414	-0.893164	0.586262	-1.52349	0.127636	0.214984	13.9127	-0.377268	0.576918	-0.653937	0.513153	0.642587
Os01g0138000	0	NA	NA	NA	NA	NA	0.115019	-0.862369	4.08047	-0.21134	0.832622	NA	0.378013	2.17915	3.54902	0.614013	0.539206	NA	0.483031	2.45907	3.34824	0.734438	0.462682	NA
Os01g0138100	14.9658	-0.251875	0.559463	-0.450208	0.65256	0.781801	12.0774	-0.253831	0.58343	-0.435066	0.663514	0.788744	13.5487	-0.796361	0.541382	-1.47098	0.141297	0.233671	15.8821	-0.977469	0.533997	-1.83048	0.0671787	0.130855
Os01g0138232	0	NA	NA	NA	NA	NA	0	NA	NA	NA	NA	NA	0	NA	NA	NA	NA	NA	0.160013	-0.865001	4.08047	-0.211985	0.832118	NA
Os01g0138300	6.42894	0.815611	0.803735	1.01478	0.310213	0.476482	7.22171	0.971514	0.851688	1.14069	0.253998	0.414398	7.1148	0.915146	0.814354	1.12377	0.261111	0.382571	7.48565	0.671528	0.788661	0.851478	0.394504	0.531718
Os01g0138350	0.212675	1.38134	4.08047	0.338525	0.734968	NA	0	NA	NA	NA	NA	NA	0	NA	NA	NA	NA	NA	0	NA	NA	NA	NA	NA
Os01g0138400	241.126	0.780839	0.220102	3.54763	0.000388718	0.00193684	243.62	1.0141	0.159852	6.34395	2.23945e-10	3.42056e-09	326.005	1.71794	0.207516	8.2786	1.24634e-16	1.3908e-15	342.563	1.84056	0.236276	7.78986	6.70852e-15	1.11337e-13
Os01g0138451	0	NA	NA	NA	NA	NA	0	NA	NA	NA	NA	NA	0	NA	NA	NA	NA	NA	0	NA	NA	NA	NA	NA
Os01g0138500	13.6887	1.78903	0.590541	3.02948	0.00244977	0.00979866	20.2999	0.918863	0.472502	1.94468	0.0518139	0.124467	10.8872	2.89252	0.732581	3.9484	7.86757e-05	0.000294823	12.288	0.902979	0.605974	1.49013	0.13619	0.233116
Os01g0138600	55.6034	-0.194636	0.277565	-0.701226	0.483162	0.6442	58.5158	-0.0240263	0.265955	-0.0903394	0.928017	0.960347	61.2912	-0.237815	0.263971	-0.900915	0.367634	0.496205	59.6606	-0.378505	0.289389	-1.30795	0.190892	0.305549
Os01g0138800	1641.43	-0.209906	0.190166	-1.10381	0.269678	0.43099	1009.51	-0.714033	0.168626	-4.23442	2.29147e-05	0.00014659	2165.15	0.311264	0.112592	2.76452	0.00570063	0.0148047	2131.05	0.989748	0.149407	6.62452	3.48389e-11	3.95826e-10
Os01g0138900	2100.76	-1.12077	0.119811	-9.3545	8.39965e-21	4.03916e-19	2320.69	-0.347353	0.100205	-3.46642	0.000527438	0.00246911	2933.17	-0.964324	0.0797926	-12.0854	1.26188e-33	3.38087e-32	3123.78	-0.94683	0.0779194	-12.1514	5.63914e-34	3.20483e-32
Os01g0139000	32.4093	0.999614	0.367497	2.72006	0.00652693	0.0225283	41.933	1.01661	0.369044	2.75472	0.00587421	0.0206208	42.4378	1.16355	0.343673	3.38563	0.000710148	0.00225692	40.1299	1.46624	0.354469	4.13644	3.52732e-05	0.000164917
Os01g0139200	5403.69	-0.00212657	0.130076	-0.0163487	0.986956	0.99254	5579.64	0.158045	0.10524	1.50175	0.133161	0.258941	7166.84	0.138615	0.0674191	2.05603	0.0397801	0.081098	6614.61	0.141762	0.0800632	1.77062	0.0766233	0.145621
Os01g0139600	31.9413	-0.359927	0.367819	-0.978546	0.327805	0.495438	20.3361	-1.28452	0.455134	-2.82228	0.00476828	0.0171953	24.9285	0.826859	0.427455	1.93438	0.0530668	0.103726	26.484	0.0887975	0.44143	0.201159	0.840574	0.895174
Os01g0139700	49.9372	0.202478	0.343463	0.589518	0.555514	0.706739	30.4484	-0.228439	0.361149	-0.632535	0.527037	0.683804	60.6819	-0.0522922	0.270625	-0.193227	0.846781	0.897675	71.3419	0.2411	0.252729	0.953986	0.340091	0.475754
Os01g0139900	19.5104	1.23787	0.486603	2.54389	0.0109624	0.0348878	8.36807	-0.0285792	0.693759	-0.0411947	0.967141	0.98188	10.1011	0.689345	0.699405	0.985616	0.324322	0.451373	15.6984	0.551548	0.565723	0.974944	0.329588	0.464951
Os01g0140100	142.315	0.825257	0.294704	2.80029	0.00510563	0.0182678	158.946	0.85726	0.221416	3.87171	0.000108074	0.000598848	123.394	2.50709	0.222326	11.2766	1.71149e-29	3.87326e-28	122.768	2.01405	0.240233	8.38376	5.12645e-17	1.01747e-15
Os01g0140400	303.024	0.759688	0.165247	4.5973	4.28007e-06	3.29791e-05	410.133	0.944378	0.14872	6.35002	2.1528e-10	3.29758e-09	278.529	1.21732	0.138944	8.76127	1.93062e-18	2.38927e-17	232.408	0.68419	0.157294	4.34975	1.36294e-05	6.94093e-05
Os01g0140500	1463.06	-0.236178	0.182349	-1.29519	0.195254	0.341867	1229.05	0.0758986	0.113759	0.667186	0.504654	0.664989	1496.19	0.10969	0.139924	0.783922	0.433086	0.560821	1727.69	0.575444	0.116203	4.95204	7.34398e-07	4.62991e-06
Os01g0140700	21.301	0.630504	0.432787	1.45684	0.145159	0.27448	24.6615	1.76297	0.438846	4.01729	5.88721e-05	0.000345793	13.6216	1.41298	0.633825	2.22929	0.0257944	0.0559214	12.849	1.11125	0.632218	1.75769	0.0787996	0.149059
Os01g0141000	460.324	0.630484	0.258387	2.44007	0.0146843	0.0446295	468.715	0.423123	0.138699	3.05066	0.00228342	0.00902137	707.976	0.79124	0.117293	6.74585	1.52136e-11	1.18825e-10	661.11	1.07443	0.125856	8.53692	1.37851e-17	2.84885e-16
Os01g0141100	401.741	-0.0840048	0.257285	-0.326505	0.744043	0.846324	444.071	0.173331	0.177576	0.976091	0.329019	0.496917	553.843	0.30318	0.183917	1.64846	0.0992582	0.175132	632.873	0.289056	0.105705	2.73456	0.00624634	0.0172178
Os01g0141150	0.830702	-0.0983226	2.20285	-0.0446343	0.964399	NA	1.23769	-0.340099	1.78115	-0.190944	0.84857	NA	0.568339	2.76733	3.05336	0.906323	0.364765	NA	0.63362	0.103713	2.51294	0.0412715	0.967079	NA
Os01g0141300	11.1134	-3.40925	0.896352	-3.80347	0.000142683	0.000789613	3.70977	-0.42236	1.01689	-0.415344	0.67789	0.798637	17.4435	-0.510526	0.496314	-1.02863	0.303652	0.429688	15.4092	-0.560547	0.643123	-0.871602	0.383426	0.520391
Os01g0141450	0.122349	-0.542213	4.08047	-0.13288	0.894288	NA	0	NA	NA	NA	NA	NA	0	NA	NA	NA	NA	NA	0.160013	-0.865001	4.08047	-0.211985	0.832118	NA
Os01g0141600	260.725	-0.724527	0.158945	-4.55836	5.1554e-06	3.91112e-05	295.084	-0.707541	0.147824	-4.78637	1.69826e-06	1.36842e-05	374.482	-0.832756	0.122095	-6.82057	9.06824e-12	7.23463e-11	331.122	-0.577409	0.134659	-4.28792	1.80351e-05	8.95696e-05
Os01g0141700	108.813	0.0853948	0.211868	0.403056	0.686907	0.80671	142.904	0.0328482	0.187152	0.175516	0.860674	0.919581	147.708	-0.00899326	0.171147	-0.052547	0.958093	0.972718	135.035	-0.475519	0.188013	-2.52918	0.0114331	0.0291945
Os01g0141900	603.21	-0.353135	0.148098	-2.38446	0.017104	0.050703	633.768	-0.121264	0.125934	-0.962914	0.335591	0.503639	709.106	-0.202876	0.102409	-1.98104	0.0475864	0.0944736	638.342	-0.321665	0.123927	-2.59561	0.00944233	0.0247059
Os01g0142100	299.838	-1.93477	0.187895	-10.2971	7.26436e-25	4.77714e-23	462.629	-1.34723	0.154644	-8.71184	2.98984e-18	1.15611e-16	466.916	-2.20199	0.132176	-16.6595	2.58159e-62	2.04401e-60	330.167	-2.19535	0.167618	-13.0973	3.41061e-39	2.50037e-37
Os01g0142200	207.947	-0.204921	0.169838	-1.20656	0.2276	0.381795	261.062	-0.255527	0.15175	-1.68387	0.0922066	0.196039	279.378	-0.275496	0.141202	-1.95107	0.0510482	0.100454	256.789	-0.409735	0.151126	-2.71122	0.00670361	0.018315
Os01g0142300	85.6846	-0.380429	0.242811	-1.56677	0.117169	0.233744	97.507	0.581355	0.275086	2.11336	0.0345702	0.0898665	121.662	-0.0628976	0.220786	-0.284881	0.775735	0.84696	114.521	-0.23007	0.204718	-1.12384	0.261082	0.389263
Os01g0142400	0	NA	NA	NA	NA	NA	0	NA	NA	NA	NA	NA	0	NA	NA	NA	NA	NA	0	NA	NA	NA	NA	NA
Os01g0142500	1583.85	-0.671615	0.125537	-5.34992	8.79918e-08	9.39686e-07	1372.64	-0.400998	0.109611	-3.65837	0.000253828	0.00128843	2116.99	-0.624998	0.0837291	-7.46453	8.36002e-14	7.75022e-13	2082.3	-0.685645	0.122896	-5.57908	2.41791e-08	1.91985e-07
Os01g0142600	6.12555	0.598444	0.833252	0.718204	0.472632	0.635108	2.95006	-0.565151	1.1194	-0.50487	0.61365	0.75216	9.44722	-1.69339	0.715689	-2.3661	0.0179766	0.040856	4.553	-1.22519	0.952202	-1.28669	0.198201	0.314524
Os01g0142800	139.057	-0.245825	0.227682	-1.07969	0.280281	0.443029	119.068	-0.115728	0.211305	-0.54768	0.583912	0.72882	164.356	-0.142356	0.184928	-0.769791	0.441424	0.568773	159.469	-0.103132	0.179724	-0.573836	0.566079	0.688034
Os01g0142875	0	NA	NA	NA	NA	NA	0	NA	NA	NA	NA	NA	0	NA	NA	NA	NA	NA	0	NA	NA	NA	NA	NA
Os01g0142950	0	NA	NA	NA	NA	NA	0.354493	0.0994009	3.51898	0.0282471	0.977465	NA	0.200583	-0.67733	4.08047	-0.165993	0.868162	NA	0	NA	NA	NA	NA	NA
Os01g0143100	405.156	1.20171	0.163387	7.35501	1.90915e-13	4.33318e-12	340.647	0.58527	0.156237	3.74605	0.000179644	0.000943366	282.595	0.295596	0.158119	1.86945	0.0615596	0.117761	287.217	0.268259	0.162835	1.64743	0.0994705	0.180366
Os01g0143300	47.3798	0.303465	0.312337	0.971594	0.331252	0.499334	72.3503	0.208087	0.261364	0.796157	0.425941	0.593152	56.8159	0.343869	0.281103	1.22329	0.221222	0.335249	61.7566	-0.451496	0.279737	-1.614	0.106527	0.190505
Os01g0143350	0	NA	NA	NA	NA	NA	0.40673	-2.13543	3.26638	-0.653762	0.513265	NA	0.823362	-0.259595	2.49863	-0.103895	0.917253	NA	0.888233	-1.93132	2.85535	-0.676389	0.498794	NA
Os01g0143400	0	NA	NA	NA	NA	NA	0	NA	NA	NA	NA	NA	0	NA	NA	NA	NA	NA	0	NA	NA	NA	NA	NA
Os01g0143700	0	NA	NA	NA	NA	NA	0	NA	NA	NA	NA	NA	0.190325	1.24622	4.08047	0.305412	0.760053	NA	0	NA	NA	NA	NA	NA
Os01g0143750	0	NA	NA	NA	NA	NA	0	NA	NA	NA	NA	NA	0	NA	NA	NA	NA	NA	0	NA	NA	NA	NA	NA
Os01g0143800	574.067	-1.76102	0.181475	-9.70394	2.90073e-22	1.57647e-20	587.063	-1.18257	0.127411	-9.28149	1.67122e-20	7.79505e-19	795.328	-1.46175	0.132317	-11.0473	2.25847e-28	4.82159e-27	668.176	-1.32059	0.142771	-9.24969	2.25154e-20	5.86225e-19
Os01g0143900	573.125	-0.389038	0.191226	-2.03444	0.0419074	0.104651	657.764	0.0934	0.155365	0.601166	0.54773	0.700941	794.66	-0.280065	0.121842	-2.2986	0.0215275	0.047917	673.45	0.630489	0.133016	4.73994	2.13779e-06	1.26077e-05
Os01g0144000	578.733	0.504167	0.13209	3.81683	0.000135175	0.000751989	717.955	0.429477	0.137373	3.12635	0.00176993	0.00721907	643.474	0.73287	0.103917	7.05246	1.75781e-12	1.47262e-11	645.831	0.597629	0.114848	5.20366	1.95406e-07	1.34954e-06
Os01g0144100	105.902	-2.07683	0.272247	-7.62847	2.37565e-14	6.08351e-13	208.94	-1.33479	0.16805	-7.94282	1.97638e-15	5.67061e-14	178.131	-1.44068	0.174692	-8.24693	1.62521e-16	1.79727e-15	111.941	-1.40387	0.217946	-6.44138	1.18389e-10	1.27292e-09
Os01g0144200	181.23	-0.161228	0.191331	-0.842667	0.399415	0.567146	677.667	-0.156562	0.116339	-1.34574	0.178387	0.321497	249.376	-0.453785	0.141156	-3.21479	0.00130542	0.00391459	259.513	-0.210729	0.147699	-1.42675	0.153653	0.257089
Os01g0144300	27.0023	0.196222	0.445384	0.440568	0.659526	0.787172	23.0073	-0.23457	0.409767	-0.572447	0.567019	0.715802	33.0638	0.012237	0.355087	0.0344621	0.972509	0.982484	31.8172	0.229442	0.37224	0.616381	0.537643	0.664003
Os01g0144340	251.417	-0.0967602	0.175218	-0.552227	0.580793	0.727695	305.339	-0.0618361	0.144759	-0.427167	0.669257	0.792803	307.771	-0.0980334	0.148294	-0.661076	0.508564	0.630651	270.668	-0.0227479	0.151286	-0.150363	0.880478	0.922026
Os01g0144380	9.12335	0.160845	0.67961	0.236672	0.812911	0.891528	6.68647	0.384364	0.823799	0.466575	0.640804	0.771942	6.83557	0.460864	0.792295	0.581682	0.560781	0.675719	4.93302	-1.3934	0.988864	-1.40909	0.158809	0.264164
Os01g0144500	9.39061	0.158201	0.619221	0.255485	0.798349	0.882344	10.1369	-1.69965	0.688393	-2.46901	0.0135489	0.0416116	8.07433	-0.663617	0.730731	-0.908155	0.363796	0.492154	8.2804	0.251348	0.730664	0.344	0.730846	0.818012
Os01g0144600	323.911	-0.170859	0.149755	-1.14092	0.253902	0.412233	313.63	-0.296896	0.145508	-2.04041	0.0413092	0.103756	386.834	-0.0300067	0.120617	-0.248776	0.803534	0.867824	402.485	0.0501467	0.130299	0.384859	0.700342	0.796039
Os01g0144700	153.113	-0.149679	0.208527	-0.717792	0.472886	0.635388	163.447	-0.251287	0.1915	-1.3122	0.189452	0.335906	154.994	-0.0251356	0.173171	-0.145149	0.884593	0.92313	187.125	0.208009	0.20358	1.02176	0.306897	0.43978
Os01g0144800	40.8034	-0.0211907	0.314125	-0.0674593	0.946216	0.968695	5.36341	1.01206	0.864748	1.17035	0.241862	0.400272	49.8452	0.00287374	0.293786	0.00978174	0.992195	0.995188	28.75	0.401183	0.395264	1.01497	0.310118	0.443106
Os01g0144900	3.33064	0.0189947	1.14793	0.0165469	0.986798	0.992453	23.2098	0.0332879	0.44366	0.0750301	0.940191	0.96719	6.51128	0.129146	1.01078	0.127768	0.898333	0.932701	6.92078	1.14	0.90332	1.26201	0.206944	0.325064
Os01g0145000	0	NA	NA	NA	NA	NA	9.96072	-0.310559	0.627513	-0.494903	0.620668	0.758135	0	NA	NA	NA	NA	NA	0	NA	NA	NA	NA	NA
Os01g0145200	0	NA	NA	NA	NA	NA	190.563	-0.288394	0.212403	-1.35777	0.174537	0.316595	0.148449	-0.67733	4.08047	-0.165993	0.868162	NA	0	NA	NA	NA	NA	NA
Os01g0145600	0	NA	NA	NA	NA	NA	156.179	-0.372581	0.185755	-2.00576	0.0448814	0.110806	0	NA	NA	NA	NA	NA	0	NA	NA	NA	NA	NA
Os01g0146101	0	NA	NA	NA	NA	NA	353.213	0.0283131	0.142423	0.198796	0.842422	0.907066	0	NA	NA	NA	NA	NA	0	NA	NA	NA	NA	NA
Os01g0146200	11.1768	-0.0359715	0.714072	-0.0503751	0.959823	0.976079	7.58378	-2.60898	0.910841	-2.86436	0.00417848	0.015346	3.43628	1.96094	1.20684	1.62485	0.104195	0.182274	6.22215	-1.20994	1.11061	-1.08944	0.275962	0.405724
Os01g0146600	0	NA	NA	NA	NA	NA	1.61539	0.0966451	1.54733	0.0624592	0.950197	0.972615	0	NA	NA	NA	NA	NA	0.188183	1.05855	4.08047	0.259419	0.795312	NA
Os01g0146801	0.404223	-1.94418	3.37807	-0.57553	0.564933	NA	6.37938	-0.457207	0.784855	-0.582536	0.560205	0.710266	0	NA	NA	NA	NA	NA	0.188183	1.05855	4.08047	0.259419	0.795312	NA
Os01g0147001	8.40449	0.505101	0.791498	0.638159	0.52337	0.680041	1.56587	-1.01881	1.60722	-0.633896	0.526149	0.683025	5.79282	0.997015	0.896736	1.11183	0.266212	0.387974	6.95297	0.37734	0.804745	0.468894	0.639145	0.748547
Os01g0147200	1602.27	0.160784	0.115898	1.38729	0.165354	0.301872	1472.78	0.101155	0.0978278	1.03401	0.301131	0.466356	1706.93	-0.0467271	0.076736	-0.608933	0.542569	0.659992	1566.6	-0.0334135	0.0814817	-0.410074	0.681752	0.782001
Os01g0147250	35.4703	1.32196	0.352378	3.75155	0.000175746	0.000952519	27.6694	1.288	0.415541	3.09959	0.00193791	0.00782404	33.8229	1.15094	0.39781	2.89318	0.0038136	0.0103114	24.0156	0.730965	0.466558	1.56672	0.117181	0.20615
Os01g0147300	0.666281	0.316577	2.61804	0.120922	0.903753	NA	3.78809	0.841601	1.00494	0.83746	0.402334	0.570917	0.17238	1.24622	4.08047	0.305412	0.760053	NA	0.15438	1.05855	4.08047	0.259419	0.795312	NA
Os01g0147400	2.88911	0.650652	1.16378	0.559084	0.576104	0.723683	6.82887	0.677153	0.781629	0.866335	0.386306	0.55507	1.54634	1.26826	1.57705	0.804201	0.421281	0.548828	1.32438	0.86332	1.7643	0.489329	0.624609	NA
Os01g0147600	1.29803	0.506117	1.71847	0.294517	0.768363	0.862019	5.09678	-1.01936	0.93237	-1.0933	0.274263	0.437528	1.92879	0.38772	1.63287	0.237447	0.81231	0.874056	1.62336	4.20441	2.22997	1.88541	0.059374	0.118093
Os01g0147650	1.8506	0.135572	1.45084	0.0934437	0.925551	0.957055	2.83243	0.597112	1.16386	0.513046	0.607919	0.747757	1.81373	-0.562907	1.53282	-0.367236	0.713443	0.799706	1.27552	0.851441	1.80313	0.472201	0.636783	NA
Os01g0147700	645.062	-0.207665	0.146626	-1.41629	0.156691	0.29064	824.479	-0.132804	0.1067	-1.24465	0.213261	0.36646	713.247	-0.175136	0.100272	-1.74661	0.0807043	0.147554	611.891	-0.396624	0.110058	-3.60377	0.000313629	0.00120004
Os01g0147800	9.42598	-1.17913	0.663368	-1.77748	0.0754886	0.16654	6.40245	-1.25035	0.795401	-1.57197	0.115958	0.232876	8.16189	-2.66512	0.848531	-3.14086	0.00168454	0.00493423	6.93738	-3.15109	1.16369	-2.70784	0.00677225	0.0184792
Os01g0147850	0	NA	NA	NA	NA	NA	0	NA	NA	NA	NA	NA	0	NA	NA	NA	NA	NA	0	NA	NA	NA	NA	NA
Os01g0147900	13.1625	1.05173	0.589652	1.78364	0.0744817	0.164748	13.7974	-0.141713	0.523356	-0.270777	0.786562	0.873659	9.00237	-0.265506	0.685406	-0.38737	0.698482	0.788992	8.57796	-0.703815	0.719518	-0.978176	0.327987	0.463085
Os01g0147950	0.58227	2.87865	3.50867	0.820438	0.411967	NA	0.606203	1.52655	2.62432	0.581693	0.560773	NA	0	NA	NA	NA	NA	NA	0.308761	1.82217	4.05044	0.449869	0.652805	NA
Os01g0148000	722.387	0.397954	0.176474	2.25504	0.0241311	0.0670812	770.286	0.390875	0.14233	2.74626	0.00602787	0.0210576	863.631	-0.0416774	0.316319	-0.131757	0.895176	0.930623	684.005	-1.69585	0.220805	-7.68029	1.58724e-14	2.5228e-13
Os01g0148050	2405.16	-0.0333569	0.10039	-0.332274	0.739682	0.843663	2346.28	0.00177143	0.114461	0.0154762	0.987652	0.993303	3377.51	-0.117934	0.0937189	-1.25838	0.208254	0.319087	3224.27	-0.422747	0.080729	-5.23662	1.6354e-07	1.14732e-06
Os01g0148100	0	NA	NA	NA	NA	NA	472.875	-0.170962	0.136277	-1.25452	0.209653	0.361715	1.16496	0.770564	1.99311	0.386615	0.699041	0.789333	1.22607	2.59509	2.0425	1.27054	0.203891	NA
Os01g0148200	0	NA	NA	NA	NA	NA	0	NA	NA	NA	NA	NA	0	NA	NA	NA	NA	NA	0	NA	NA	NA	NA	NA
Os01g0148400	0.858019	-0.0782228	2.18861	-0.0357408	0.971489	NA	872.87	0.154209	0.107325	1.43684	0.150764	0.284479	0	NA	NA	NA	NA	NA	0.33314	0.0967709	3.89972	0.0248148	0.980203	NA
Os01g0148500	392.341	-0.165949	0.15501	-1.07057	0.284363	0.44781	850.364	0.00750953	0.108696	0.0690875	0.94492	0.969894	450.441	-1.05976	0.116943	-9.06214	1.27915e-19	1.69351e-18	525.544	-0.820104	0.115117	-7.12409	1.0477e-12	1.39687e-11
Os01g0148700	789.605	-0.37055	0.131107	-2.82633	0.00470855	0.0170799	718.218	-0.254784	0.112824	-2.25824	0.0239307	0.0665339	931.177	-0.335681	0.102815	-3.26491	0.00109499	0.00333477	944.939	-0.178484	0.104859	-1.70213	0.0887302	0.164204
Os01g0149200	2.98898	-1.48328	1.35591	-1.09394	0.273982	0.435645	0.584554	-1.24934	2.65073	-0.47132	0.637412	NA	6.52812	-0.437282	0.788386	-0.554655	0.57913	0.690355	7.02156	-0.0445002	0.911638	-0.0488135	0.961068	0.974468
Os01g0149350	53.9797	-0.0245891	0.280827	-0.0875595	0.930227	0.959441	57.6969	-0.331697	0.26606	-1.2467	0.212507	0.365534	75.3591	-0.690784	0.265743	-2.59944	0.0093376	0.0230412	72.275	-0.798516	0.301787	-2.64596	0.00814604	0.021711
Os01g0149400	496.236	0.30733	0.129463	2.37387	0.0176027	0.0519353	565.635	0.234195	0.120442	1.94447	0.0518393	0.124505	549.008	0.362633	0.126237	2.87263	0.00407073	0.0109344	490.358	0.325132	0.12568	2.58697	0.00968232	0.025246
Os01g0149500	91.6741	-0.4566	0.225315	-2.0265	0.042714	0.106098	131.186	0.0103489	0.191126	0.0541472	0.956818	0.976476	130.001	-0.750597	0.216298	-3.4702	0.000520076	0.00169673	102.911	-0.864656	0.220134	-3.92786	8.57064e-05	0.000370076
Os01g0149600	559.889	0.325652	0.185973	1.75107	0.0799335	0.174137	1151.59	0.302998	0.106667	2.8406	0.00450287	0.0163742	713.885	0.355307	0.113614	3.1273	0.00176417	0.00514613	601.801	0.309911	0.120059	2.58132	0.00984238	0.0256139
Os01g0149700	3.4727	-0.0572261	1.0879	-0.0526023	0.958049	0.97525	4.03049	-0.420959	0.961873	-0.437645	0.661644	0.78742	0.995946	0.244681	1.94841	0.12558	0.900065	0.933863	1.52634	-1.71118	1.78104	-0.96078	0.336663	NA
Os01g0149750	0	NA	NA	NA	NA	NA	0	NA	NA	NA	NA	NA	0	NA	NA	NA	NA	NA	0	NA	NA	NA	NA	NA
Os01g0149800	6613.91	-0.0784779	0.18371	-0.427183	0.669246	0.793716	2825.34	-1.42184	0.133093	-10.683	1.22266e-26	9.14039e-25	6732.03	-1.19173	0.130713	-9.11714	7.71346e-20	1.03331e-18	6741.28	-0.249074	0.101175	-2.46181	0.0138238	0.0343115
Os01g0149900	186.496	-0.0727722	0.186456	-0.390292	0.696321	0.812975	198.692	0.602228	0.160849	3.74407	0.000181063	0.000950264	203.096	0.199771	0.164678	1.2131	0.225091	0.339727	166.882	-0.0411169	0.188608	-0.218002	0.827428	0.885742
Os01g0150000	1468.94	0.193481	0.121178	1.59667	0.110338	0.223581	1766.18	0.549711	0.12341	4.45436	8.41454e-06	5.96262e-05	1679.28	0.389004	0.102531	3.79402	0.00014823	0.000530497	1563.65	0.244151	0.102055	2.39235	0.0167411	0.0404502
Os01g0150100	311.456	-0.000700481	0.148855	-0.00470579	0.996245	0.997839	411.976	0.103054	0.135221	0.762115	0.445991	0.612177	384.159	-0.0457506	0.125722	-0.363903	0.715931	0.801065	348.395	-0.104093	0.131892	-0.789233	0.429976	0.566162
Os01g0150200	419.65	0.117886	0.131437	0.896906	0.369769	0.538056	612.192	0.480989	0.1649	2.91685	0.00353586	0.013272	525.408	0.412429	0.12314	3.34927	0.000810256	0.00254386	471.353	0.285608	0.127352	2.24266	0.0249188	0.0570548
Os01g0150400	5.38045	1.37552	0.933639	1.47329	0.140672	0.267962	14.4445	2.87037	0.690621	4.15622	3.23549e-05	0.000200638	4.99126	1.698	0.959226	1.77018	0.0766968	0.141647	5.74952	0.739698	0.885701	0.835156	0.40363	0.540678
Os01g0150500	26.4513	-2.69838	0.558136	-4.83463	1.33391e-06	1.13022e-05	8.72251	0.862727	0.763655	1.12973	0.258588	0.419872	41.5024	3.08367	0.449404	6.86168	6.80538e-12	5.47881e-11	19.9299	2.88213	0.603163	4.77836	1.76729e-06	1.05352e-05
Os01g0150700	0.513142	-0.600903	3.21014	-0.187189	0.851512	NA	0.724861	1.85291	2.76523	0.670074	0.50281	NA	0.771559	1.80979	2.85041	0.634924	0.525478	NA	0.942013	-0.890858	2.21418	-0.402343	0.687432	NA
Os01g0150800	41.3194	-0.706704	0.327422	-2.15839	0.0308978	0.0820377	73.7668	-0.829661	0.252693	-3.28327	0.0010261	0.00447214	63.7868	-0.729403	0.284571	-2.56317	0.0103721	0.0252431	55.4945	-0.638924	0.32849	-1.94503	0.0517711	0.105333
Os01g0150900	0	NA	NA	NA	NA	NA	0	NA	NA	NA	NA	NA	0	NA	NA	NA	NA	NA	0.530746	2.57557	3.25252	0.791867	0.428438	NA
Os01g0150950	0	NA	NA	NA	NA	NA	0	NA	NA	NA	NA	NA	0	NA	NA	NA	NA	NA	0	NA	NA	NA	NA	NA
Os01g0151100	1032.46	0.0911	0.117669	0.774208	0.438808	0.603339	1048.5	0.0656088	0.111818	0.586748	0.557373	0.708404	1042.31	-0.0790576	0.0869078	-0.909673	0.362995	0.491376	1060.66	-0.21964	0.098586	-2.2279	0.0258869	0.0589482
Os01g0151200	1151.95	-1.13223	0.145234	-7.79589	6.39552e-15	1.75171e-13	1468.23	-0.991315	0.112248	-8.83145	1.03326e-18	4.13197e-17	1419.65	-1.26998	0.0981945	-12.9333	2.92137e-38	9.43718e-37	1169.58	-1.28937	0.0998274	-12.916	3.65557e-38	2.54217e-36
Os01g0151400	222.757	-0.43208	0.176858	-2.44308	0.0145623	0.044342	257.014	-0.247802	0.160604	-1.54294	0.122846	0.243458	302.129	0.401812	0.14923	2.69256	0.00709056	0.0180446	222.032	0.313159	0.148467	2.10928	0.03492	0.0757969
Os01g0151500	109.234	0.68562	0.236853	2.8947	0.00379518	0.0142547	115.109	1.11974	0.212629	5.26616	1.39309e-07	1.37352e-06	149.243	1.56125	0.193557	8.0661	7.25803e-16	7.65505e-15	93.0657	1.09889	0.229408	4.7901	1.66696e-06	9.9833e-06
Os01g0151600	555.419	0.0624659	0.156998	0.397878	0.69072	0.80912	514.72	-0.344409	0.125454	-2.74529	0.00604572	0.0211063	667.839	-0.217065	0.113389	-1.91433	0.0555782	0.107882	582.927	-0.0566405	0.134022	-0.422621	0.672572	0.775533
Os01g0151700	8.66516	1.35961	0.676044	2.01112	0.0443128	0.109408	12.63	0.910522	0.636185	1.43122	0.152367	0.286819	14.2113	1.89358	0.623526	3.03689	0.00239032	0.00678088	6.29056	2.39608	1.07037	2.23856	0.0251848	0.0575812
Os01g0151750	0	NA	NA	NA	NA	NA	0	NA	NA	NA	NA	NA	0	NA	NA	NA	NA	NA	0	NA	NA	NA	NA	NA
Os01g0151900	106.332	-0.352891	0.229296	-1.53902	0.1238	0.243639	86.2555	-0.0955961	0.2316	-0.412763	0.67978	0.800058	126.147	-0.737523	0.190167	-3.87829	0.000105195	0.000385909	134.745	-1.25635	0.204225	-6.15181	7.66025e-10	7.3484e-09
Os01g0152000	16.3362	1.18579	0.694581	1.7072	0.0877844	0.187534	4.98837	0.36631	0.898925	0.407498	0.683642	0.803133	12.8445	2.57138	0.667446	3.85257	0.000116883	0.000425366	24.9018	1.63349	0.487034	3.35396	0.000796635	0.0027818
Os01g0152050	0	NA	NA	NA	NA	NA	0.477974	-0.695584	2.86393	-0.242877	0.8081	NA	0	NA	NA	NA	NA	NA	0	NA	NA	NA	NA	NA
Os01g0152100	0	NA	NA	NA	NA	NA	2.37954	2.10333	1.41509	1.48636	0.137183	0.26506	0	NA	NA	NA	NA	NA	0	NA	NA	NA	NA	NA
Os01g0152200	0	NA	NA	NA	NA	NA	2.03746	0.105295	1.36137	0.0773447	0.938349	0.966283	0	NA	NA	NA	NA	NA	0	NA	NA	NA	NA	NA
Os01g0152300	756.793	0.145083	0.155482	0.933121	0.350758	0.519221	877.938	0.159404	0.105711	1.50793	0.131573	0.256782	792.885	0.563497	0.110132	5.11657	3.11137e-07	1.62502e-06	693.065	0.654077	0.101596	6.43802	1.2104e-10	1.2973e-09
Os01g0152500	0	NA	NA	NA	NA	NA	7.15649	-0.718505	0.735815	-0.976476	0.328829	0.496703	0.286845	0.284442	3.96122	0.0718067	0.942756	NA	0.17427	1.05855	4.08047	0.259419	0.795312	NA
Os01g0152600	90.5438	0.683843	0.253609	2.69645	0.00700837	0.023947	75.9383	0.238481	0.242912	0.98176	0.326218	0.493925	103.08	0.421897	0.219288	1.92394	0.0543625	0.105893	91.0123	0.278367	0.238856	1.16542	0.24385	0.368897
Os01g0152675	0.372201	0.419559	3.54897	0.11822	0.905893	NA	0.404112	-2.05176	3.78696	-0.541796	0.587959	NA	0.315049	-1.61955	3.79504	-0.426753	0.669559	NA	0.160013	-0.865001	4.08047	-0.211985	0.832118	NA
Os01g0152687	1.08561	1.31956	2.21259	0.596387	0.550917	NA	1.48342	0.394189	1.75847	0.224167	0.822628	NA	2.39574	1.16711	1.34061	0.870583	0.383982	0.512628	0.957068	-0.914997	2.01821	-0.45337	0.650282	NA
Os01g0152700	950.299	0.233027	0.134073	1.73807	0.0821991	0.178031	963.378	0.20077	0.104448	1.92219	0.0545814	0.129624	970.866	0.285812	0.105867	2.69971	0.00693992	0.0177011	851.42	0.406262	0.120198	3.37993	0.000725045	0.00256157
Os01g0152800	7.02211	-0.0185864	0.780052	-0.0238271	0.980991	0.988814	9.10017	-1.25794	0.683977	-1.83916	0.0658917	0.150718	10.657	-1.12962	0.649905	-1.73813	0.082188	0.149773	8.21029	-0.662023	0.725631	-0.912341	0.361589	0.498507
Os01g0152850	0	NA	NA	NA	NA	NA	0	NA	NA	NA	NA	NA	0	NA	NA	NA	NA	NA	0	NA	NA	NA	NA	NA
Os01g0152900	965.809	0.281385	0.115945	2.42689	0.0152289	0.0460007	948.25	0.0637687	0.100899	0.632008	0.527382	0.684121	1063.99	0.13933	0.105414	1.32174	0.186255	0.291414	934.796	0.408921	0.118786	3.44249	0.000576391	0.00208345
Os01g0152950	172.763	-0.0595641	0.178414	-0.333853	0.73849	0.842937	207.442	-0.078067	0.177716	-0.43928	0.660459	0.786813	203.774	0.291884	0.153369	1.90315	0.0570211	0.110319	198.464	0.266539	0.161471	1.6507	0.0988004	0.179391
Os01g0152951	11.2029	0.405803	0.589991	0.687812	0.491571	0.652099	0.40673	-2.13543	3.26638	-0.653762	0.513265	NA	11.9412	-0.602906	0.580549	-1.03851	0.299033	0.424705	13.1144	-0.122654	0.563017	-0.217852	0.827545	0.885796
Os01g0153000	1.94318	-0.691226	1.40167	-0.493144	0.621911	0.759868	0	NA	NA	NA	NA	NA	2.0324	-0.314425	1.36904	-0.229668	0.81835	0.878655	2.13991	0.319674	1.3265	0.24099	0.809563	0.873252
Os01g0153050	0	NA	NA	NA	NA	NA	0	NA	NA	NA	NA	NA	0	NA	NA	NA	NA	NA	0	NA	NA	NA	NA	NA
Os01g0153100	2522.68	0.246126	0.104641	2.35209	0.0186685	0.0544733	2633.92	0.0628553	0.0866317	0.725546	0.468117	0.631596	2477.99	0.424754	0.0860997	4.93328	8.08611e-07	3.99444e-06	2310.15	0.695977	0.0857679	8.11465	4.87178e-16	8.97762e-15
Os01g0153150	22.9328	-0.305775	0.451122	-0.67781	0.497892	0.657604	26.073	-0.450525	0.392451	-1.14798	0.250978	0.411087	28.4391	0.158381	0.391282	0.404775	0.685643	0.779484	46.0537	0.111777	0.319453	0.349903	0.726411	0.815017
Os01g0153200	0	NA	NA	NA	NA	NA	0	NA	NA	NA	NA	NA	0	NA	NA	NA	NA	NA	0	NA	NA	NA	NA	NA
Os01g0153250	6.3427	-1.03955	0.897541	-1.15821	0.246777	0.404142	3.42656	0.54549	1.02035	0.53461	0.592919	0.735464	6.50781	-0.108277	0.774697	-0.139768	0.888844	0.926198	6.66503	-0.694858	0.789808	-0.879781	0.378978	0.516011
Os01g0153275	0	NA	NA	NA	NA	NA	0	NA	NA	NA	NA	NA	0	NA	NA	NA	NA	NA	0	NA	NA	NA	NA	NA
Os01g0153300	1266.83	0.0441545	0.146084	0.302253	0.762459	0.857852	1656.79	-0.031434	0.11427	-0.275085	0.783251	0.871348	1490.23	0.259657	0.0941477	2.75797	0.00581608	0.0150726	1395.77	0.467674	0.108599	4.30644	1.65906e-05	8.30664e-05
Os01g0153400	469.365	-0.433078	0.134956	-3.20902	0.00133186	0.0057638	537.851	-0.666374	0.119513	-5.57575	2.46469e-08	2.75351e-07	603.053	-0.760696	0.10626	-7.15881	8.13793e-13	7.02801e-12	569.986	-0.74655	0.108478	-6.88205	5.89959e-12	7.331e-11
Os01g0153500	0	NA	NA	NA	NA	NA	0.186263	1.06118	4.08047	0.260064	0.794814	NA	0	NA	NA	NA	NA	NA	0.188183	1.05855	4.08047	0.259419	0.795312	NA
Os01g0153550	0	NA	NA	NA	NA	NA	0	NA	NA	NA	NA	NA	0	NA	NA	NA	NA	NA	0	NA	NA	NA	NA	NA
Os01g0153600	0	NA	NA	NA	NA	NA	0.186263	1.06118	4.08047	0.260064	0.794814	NA	0	NA	NA	NA	NA	NA	0	NA	NA	NA	NA	NA
Os01g0153625	0	NA	NA	NA	NA	NA	0	NA	NA	NA	NA	NA	0	NA	NA	NA	NA	NA	0	NA	NA	NA	NA	NA
Os01g0153700	71.274	-0.709058	0.332168	-2.13463	0.032791	0.0860651	200.07	0.497612	0.193055	2.57756	0.00994998	0.0321554	88.637	0.256857	0.230707	1.11335	0.265559	0.387262	74.8645	0.0681975	0.240128	0.284005	0.776406	0.851096
Os01g0153800	21.556	0.115848	0.461476	0.251038	0.801785	0.884296	8.15962	0.478946	0.874342	0.547779	0.583844	0.728769	26.5122	0.590287	0.401197	1.47132	0.141206	0.233551	21.1783	0.326914	0.450797	0.725191	0.468335	0.602279
Os01g0153900	0	NA	NA	NA	NA	NA	0	NA	NA	NA	NA	NA	0	NA	NA	NA	NA	NA	0	NA	NA	NA	NA	NA
Os01g0153950	0.159526	-0.542213	4.08047	-0.13288	0.894288	NA	0	NA	NA	NA	NA	NA	0.190325	1.24622	4.08047	0.305412	0.760053	NA	0.362453	2.02092	3.74927	0.539016	0.589875	NA
Os01g0154000	9.09988	-0.62279	0.64712	-0.962403	0.335847	0.504247	0	NA	NA	NA	NA	NA	10.0893	-0.354016	0.621003	-0.570071	0.568629	0.681806	12.5731	1.08507	0.581091	1.8673	0.0618599	0.122193
Os01g0154100	0	NA	NA	NA	NA	NA	0	NA	NA	NA	NA	NA	0.200583	-0.67733	4.08047	-0.165993	0.868162	NA	0	NA	NA	NA	NA	NA
Os01g0154200	0	NA	NA	NA	NA	NA	0	NA	NA	NA	NA	NA	0	NA	NA	NA	NA	NA	0	NA	NA	NA	NA	NA
Os01g0154250	0	NA	NA	NA	NA	NA	0	NA	NA	NA	NA	NA	0	NA	NA	NA	NA	NA	0	NA	NA	NA	NA	NA
Os01g0154300	0	NA	NA	NA	NA	NA	0.809345	2.00705	2.21336	0.906789	0.364518	NA	0	NA	NA	NA	NA	NA	0	NA	NA	NA	NA	NA
Os01g0154500	0.489655	-0.601886	3.26	-0.184628	0.853521	NA	2.6612	-1.52352	1.39007	-1.09601	0.273075	0.436287	0.820725	-0.263363	2.77858	-0.094783	0.924487	NA	1.14199	-3.58733	2.21061	-1.62278	0.104636	NA
Os01g0154550	0.475964	-0.45495	2.88407	-0.157746	0.874657	NA	0.55544	-2.52191	2.95908	-0.852261	0.394069	NA	0.148449	-0.67733	4.08047	-0.165993	0.868162	NA	0.17427	1.05855	4.08047	0.259419	0.795312	NA
Os01g0154600	6.68094	-0.795156	0.902783	-0.880784	0.378435	0.546595	7.39551	-0.297474	0.749619	-0.396834	0.69149	0.808451	4.53445	1.07083	0.954894	1.12141	0.262112	0.383481	4.55453	-0.220095	0.980045	-0.224577	0.822309	0.882098
Os01g0154950	9.81773	3.03419	1.01253	2.99665	0.00272963	0.0107472	2.09877	3.45975	1.7057	2.02834	0.0425255	0.106178	9.55017	4.35618	1.0359	4.20519	2.60861e-05	0.000105456	15.6811	4.25803	0.853817	4.98706	6.13052e-07	3.91416e-06
Os01g0155000	2443.5	-0.153394	0.11618	-1.32032	0.186729	0.330963	2121.05	-0.0727225	0.201237	-0.361378	0.717817	0.827846	2395.09	0.380261	0.142074	2.6765	0.00743966	0.0188364	2457.96	0.763756	0.113954	6.70231	2.05148e-11	2.39934e-10
Os01g0155200	21.0773	-1.46025	0.512862	-2.84726	0.00440968	0.0161725	13.5844	-0.682499	0.595168	-1.14673	0.251492	0.411628	23.867	-0.865069	0.423418	-2.04306	0.0410461	0.0832646	22.6628	0.486334	0.467907	1.03938	0.298627	0.431173
Os01g0155300	62.2546	0.411453	0.278409	1.47787	0.139442	0.2662	51.4472	0.878511	0.291101	3.01789	0.0025454	0.00991379	73.615	1.61643	0.254723	6.34584	2.21213e-10	1.5597e-09	86.4391	1.65699	0.246999	6.70849	1.96644e-11	2.30586e-10
Os01g0155400	755.623	-0.0999776	0.131849	-0.758273	0.448288	0.61237	811.665	-0.0305058	0.112499	-0.271166	0.786264	0.873419	940.346	0.0323851	0.0909078	0.356241	0.72166	0.805435	826.232	-0.142852	0.107193	-1.33266	0.182644	0.295062
Os01g0155500	300.201	0.981872	0.331754	2.95964	0.00307997	0.0119361	177.118	-0.175692	0.191412	-0.917873	0.358685	0.527618	199.054	0.856347	0.301907	2.83646	0.00456173	0.0121106	204.745	0.303659	0.612766	0.495554	0.620209	0.732543
Os01g0155600	2408.05	-0.0672005	0.107336	-0.626074	0.531267	0.686545	2672.9	-0.171399	0.0871102	-1.96762	0.0491122	0.119174	2936.4	-0.283446	0.083667	-3.38779	0.000704575	0.00224141	3044.62	-0.251749	0.0936408	-2.68845	0.00717839	0.0194579
Os01g0155800	419.653	1.35152	0.162993	8.2919	1.1145e-16	3.61706e-15	538.851	0.870988	0.225023	3.87066	0.00010854	0.000601059	273.367	0.421804	0.160639	2.62578	0.00864496	0.021501	196.076	1.17694	0.251344	4.6826	2.8326e-06	1.63141e-05
Os01g0156000	0.159526	-0.542213	4.08047	-0.13288	0.894288	NA	0	NA	NA	NA	NA	NA	0.187688	1.24622	4.08047	0.305412	0.760053	NA	0.144957	-0.865001	4.08047	-0.211985	0.832118	NA
Os01g0156300	6.91807	0.830925	0.775141	1.07197	0.283735	0.447026	5.16701	-0.42087	0.875294	-0.480833	0.630635	0.765343	3.45893	0.869573	1.06052	0.819952	0.412243	0.540417	3.03821	0.691359	1.17362	0.58908	0.555807	0.678935
Os01g0157200	0	NA	NA	NA	NA	NA	0	NA	NA	NA	NA	NA	0	NA	NA	NA	NA	NA	0	NA	NA	NA	NA	NA
Os01g0157400	0.836885	0.877767	2.40916	0.364346	0.7156	NA	0.846786	3.26316	2.27227	1.43608	0.150979	NA	2.37923	4.84053	1.72706	2.80275	0.00506686	0.0133067	0.488663	0.944278	3.00757	0.313968	0.753546	NA
Os01g0157500	1.20178	-0.000408354	1.95356	-0.00020903	0.999833	0.999906	1.51627	-0.34997	1.59989	-0.218747	0.826847	NA	1.16118	-2.31313	2.21954	-1.04217	0.297334	0.423014	1.30447	0.14861	1.79198	0.0829308	0.933907	NA
Os01g0157600	1.43413	-0.0688658	1.84534	-0.0373188	0.970231	0.982497	3.29461	1.59353	1.22564	1.30016	0.193546	0.341276	3.26824	0.681063	1.11665	0.609918	0.541916	0.659353	0.821534	0.567203	2.30227	0.246367	0.805398	NA
Os01g0157700	8.35647	-0.64406	0.710866	-0.906022	0.364924	0.533683	17.4241	0.476834	0.471705	1.01087	0.312077	0.478227	10.9691	0.552321	0.615392	0.897511	0.369446	0.497962	12.1897	-0.162942	0.596535	-0.273147	0.784741	0.856622
Os01g0157800	75.7538	0.0818663	0.249467	0.328164	0.742787	0.845455	79.8645	-0.105101	0.246779	-0.425891	0.670187	0.793382	79.2438	-0.522556	0.248311	-2.10444	0.0353402	0.0733696	81.696	-0.626498	0.249917	-2.50682	0.0121822	0.0308223
Os01g0157900	1489.51	-0.312529	0.154179	-2.02705	0.0426574	0.106015	1511.18	-0.533341	0.108323	-4.92362	8.49583e-07	7.22199e-06	1672.91	-0.27305	0.116765	-2.33845	0.0193638	0.0436752	1869.65	-0.239267	0.0882791	-2.71035	0.00672127	0.0183538
Os01g0158000	703.887	-0.023408	0.117854	-0.198618	0.842561	0.908138	805.336	0.00662184	0.120196	0.0550918	0.956065	0.976048	843.805	-0.0992038	0.091598	-1.08303	0.278793	0.402107	863.529	-0.0480896	0.096626	-0.497688	0.618704	0.731226
Os01g0158100	25.4219	-0.960747	0.463498	-2.07282	0.0381891	0.0968595	27.284	-0.917042	0.395687	-2.31759	0.0204714	0.0585615	28.3704	-1.16316	0.391985	-2.96736	0.00300367	0.00832371	26.1759	-0.461007	0.408899	-1.12743	0.259559	0.387398
Os01g0158200	638.778	0.275882	0.139956	1.9712	0.0487006	0.11799	778.446	0.313029	0.150259	2.08326	0.0372274	0.0955647	833.503	0.487714	0.111956	4.3563	1.32279e-05	5.57975e-05	686.149	0.223644	0.114161	1.95901	0.0501111	0.102604
Os01g0158400	33.6971	1.68059	0.420416	3.99744	6.40315e-05	0.000384217	18.897	0.722643	0.498066	1.4509	0.146809	0.278538	28.9218	0.882834	0.380268	2.32161	0.020254	0.0454574	19.0918	0.342397	0.489628	0.6993	0.484364	0.617008
Os01g0158500	13.622	0.213955	0.538324	0.397446	0.691038	0.809266	15.7118	0.266156	0.523391	0.508522	0.611088	0.750108	14.7499	0.770811	0.531631	1.4499	0.147087	0.24162	17.9101	0.0115256	0.487133	0.0236601	0.981124	0.988027
Os01g0158533	0.53765	-0.870733	3.14245	-0.277088	0.781713	NA	0.379857	0.0994005	3.44331	0.0288677	0.97697	NA	0.190325	1.24622	4.08047	0.305412	0.760053	NA	0.521323	1.10096	3.35707	0.327953	0.742947	NA
Os01g0158566	12.7816	0.256194	0.586176	0.437059	0.662068	0.7887	5.88301	0.267739	0.818605	0.327067	0.743617	0.845964	10.7115	0.774874	0.603303	1.28439	0.199007	0.307199	12.3397	0.217395	0.593839	0.366085	0.714302	0.806434
Os01g0158600	17.5737	0.351669	0.47488	0.740543	0.458971	0.622734	274.871	0.734942	0.154404	4.75986	1.93724e-06	1.54526e-05	19.719	0.928351	0.463047	2.00487	0.0449767	0.0900505	21.1327	1.34555	0.501359	2.68381	0.00727883	0.0197045
Os01g0158800	0.212675	1.38134	4.08047	0.338525	0.734968	NA	1.70973	-0.60322	1.54494	-0.390449	0.696205	0.811713	0.187688	1.24622	4.08047	0.305412	0.760053	NA	0	NA	NA	NA	NA	NA
Os01g0158900	777.911	-0.222571	0.135279	-1.64527	0.0999135	0.207352	952.559	-0.0348758	0.110729	-0.314966	0.752788	0.851788	1052.35	-0.361201	0.0881038	-4.09972	4.13653e-05	0.000161921	889.338	-0.261698	0.094548	-2.76789	0.00564207	0.0157301
Os01g0159000	94.3537	1.27655	0.265758	4.80342	1.55976e-06	1.30472e-05	38.1121	-0.883934	0.330713	-2.67282	0.0075217	0.0253769	42.8606	1.40065	0.342194	4.09315	4.25555e-05	0.000166189	56.022	1.0138	0.32839	3.08718	0.00202063	0.0063813
Os01g0159200	58.4633	0.674314	0.298628	2.25804	0.0239434	0.0667069	108.893	1.47915	0.349562	4.23142	2.32217e-05	0.000148377	63.8245	2.15256	0.324096	6.64174	3.1001e-11	2.35621e-10	29.8429	2.39139	0.482841	4.95275	7.31726e-07	4.61414e-06
Os01g0159250	1.03352	0.456143	1.88789	0.241615	0.809079	NA	1.76751	1.81567	1.67614	1.08324	0.278701	0.442179	1.55139	2.18045	1.70748	1.277	0.201603	0.310477	0.661791	1.57997	2.46153	0.641865	0.520961	NA
Os01g0159300	1441.7	0.632354	0.155917	4.0557	4.99835e-05	0.000307284	979.577	0.129792	0.132903	0.976592	0.328771	0.496644	1332.75	0.351994	0.0956965	3.67823	0.000234857	0.000813838	1274.61	0.211906	0.125231	1.69212	0.0906229	0.167021
Os01g0159400	4435.82	0.845228	0.137607	6.14233	8.13176e-10	1.17618e-08	3502.48	0.20455	0.121574	1.68251	0.0924704	0.196425	4640.26	0.334434	0.0702546	4.76032	1.93288e-06	9.10276e-06	4074.51	0.451293	0.0974961	4.62883	3.6773e-06	2.08463e-05
Os01g0159500	0	NA	NA	NA	NA	NA	0	NA	NA	NA	NA	NA	0.228931	-1.30929	4.05572	-0.322825	0.746828	NA	0	NA	NA	NA	NA	NA
Os01g0159600	0	NA	NA	NA	NA	NA	0	NA	NA	NA	NA	NA	0.190325	1.24622	4.08047	0.305412	0.760053	NA	0	NA	NA	NA	NA	NA
Os01g0159800	632.376	-0.430676	0.152241	-2.82892	0.00467055	0.0169734	291.875	-0.697912	0.142197	-4.90806	9.19801e-07	7.75035e-06	681.754	-0.164999	0.1203	-1.37157	0.170197	0.271627	995.38	-0.111882	0.144126	-0.776275	0.437586	0.573582
Os01g0160100	29.9721	0.852233	0.44317	1.92304	0.0544753	0.129031	27.333	0.359685	0.41521	0.866273	0.38634	0.55507	33.1421	1.12646	0.376708	2.99028	0.0027872	0.00778026	39.0897	0.511034	0.362428	1.41003	0.158531	0.263848
Os01g0160150	0	NA	NA	NA	NA	NA	1.21241	1.87493	2.09402	0.895376	0.370586	NA	0	NA	NA	NA	NA	NA	0	NA	NA	NA	NA	NA
Os01g0160200	0.649181	-1.19193	2.99024	-0.398607	0.690183	NA	1.65799	-4.11541	1.82923	-2.2498	0.0244618	0.0677585	0.714151	1.79704	2.58728	0.694568	0.487326	NA	1.45885	0.447351	1.69831	0.263409	0.792236	NA
Os01g0160700	34.1428	0.836309	0.365788	2.28632	0.0222356	0.0629293	13.3158	0.655468	0.574348	1.14124	0.253771	0.414099	32.0483	0.427319	0.393549	1.08581	0.277563	0.400686	27.7394	0.442415	0.474382	0.932615	0.351019	0.487587
Os01g0160800	66.4267	-0.100963	0.294879	-0.342388	0.732059	0.837715	26.9986	0.33717	0.386892	0.871482	0.383491	0.551919	69.0801	0.544178	0.292591	1.85986	0.0629058	0.11996	90.5585	1.09815	0.229712	4.78057	1.74795e-06	1.04406e-05
Os01g0161000	0	NA	NA	NA	NA	NA	0	NA	NA	NA	NA	NA	0.320829	0.284442	3.8041	0.0747725	0.940396	NA	0.30497	-1.69668	3.98476	-0.425792	0.67026	NA
Os01g0161200	0.170604	1.38134	4.08047	0.338525	0.734968	NA	1.3766	2.85823	1.96008	1.45822	0.14478	NA	0	NA	NA	NA	NA	NA	0	NA	NA	NA	NA	NA
Os01g0161300	0.619441	2.95151	2.93556	1.00543	0.314689	NA	0.718581	1.58247	2.32416	0.680879	0.495948	NA	1.49534	-0.705092	1.65093	-0.427088	0.669316	0.766412	0.342563	1.95013	3.82184	0.510259	0.60987	NA
Os01g0162001	16.2487	0.89572	0.560479	1.59813	0.110013	0.223071	2.86773	-0.805742	1.14825	-0.701712	0.482859	0.644951	20.2033	2.00427	0.490337	4.08753	4.35988e-05	0.000170052	27.2711	1.39377	0.445819	3.12632	0.00177011	0.00567024
Os01g0162101	0	NA	NA	NA	NA	NA	0	NA	NA	NA	NA	NA	0	NA	NA	NA	NA	NA	0	NA	NA	NA	NA	NA
Os01g0162200	9.75354	0.612121	0.699188	0.875474	0.381316	0.549649	11.8034	-1.85774	0.701653	-2.64766	0.00810507	0.0270635	16.5808	0.30739	0.489988	0.627342	0.530435	0.649707	17.6217	1.01948	0.509317	2.00166	0.0453209	0.0944817
Os01g0162300	2.56175	0.627342	1.33467	0.470035	0.63833	0.771834	6.98971	-2.28014	0.904122	-2.52194	0.0116711	0.0368104	8.90862	0.682407	0.701548	0.972717	0.330694	0.457921	9.69025	1.3499	0.68992	1.9566	0.050395	0.103048
Os01g0162400	0	NA	NA	NA	NA	NA	1.2213	-2.5478	2.10821	-1.20851	0.22685	NA	0	NA	NA	NA	NA	NA	0	NA	NA	NA	NA	NA
Os01g0162500	0	NA	NA	NA	NA	NA	21.7693	-1.6173	0.492792	-3.28192	0.00103103	0.00449144	0	NA	NA	NA	NA	NA	0	NA	NA	NA	NA	NA
Os01g0162701	0	NA	NA	NA	NA	NA	4.49022	0.355555	0.911411	0.390115	0.696451	0.811877	0	NA	NA	NA	NA	NA	0	NA	NA	NA	NA	NA
Os01g0162800	0	NA	NA	NA	NA	NA	8.75575	-0.719767	0.686029	-1.04918	0.294096	0.45884	0	NA	NA	NA	NA	NA	0	NA	NA	NA	NA	NA
Os01g0162900	0	NA	NA	NA	NA	NA	1.92289	-0.942628	1.45236	-0.649033	0.516317	0.675298	0	NA	NA	NA	NA	NA	0	NA	NA	NA	NA	NA
Os01g0163000	3.99186	0.0398907	0.986985	0.0404167	0.967761	0.981113	8.47392	-0.225101	0.670093	-0.335925	0.736928	0.84102	7.93758	-0.868864	0.807166	-1.07644	0.281731	0.40549	5.54617	-0.95938	0.908837	-1.05561	0.291145	0.422784
Os01g0163450	6.93955	-2.69909	0.957977	-2.81749	0.00484005	0.0174764	0.762302	3.1278	2.99633	1.04388	0.296542	NA	19.4704	3.02476	1.38608	2.18224	0.0290921	0.0620523	8.16992	4.61057	1.26759	3.63728	0.000275538	0.00106834
Os01g0163616	0	NA	NA	NA	NA	NA	0	NA	NA	NA	NA	NA	0	NA	NA	NA	NA	NA	0	NA	NA	NA	NA	NA
Os01g0164075	26.9621	-3.19243	0.522357	-6.11159	9.86422e-10	1.41121e-08	11.1393	1.42008	0.619897	2.29083	0.0219733	0.0620598	58.0726	2.58964	0.926219	2.79592	0.0051752	0.0135748	22.8936	1.73427	0.629324	2.75577	0.00585548	0.0162748
Os01g0164300	49.5346	-4.8345	0.613765	-7.87679	3.359e-15	9.48297e-14	36.9265	1.72743	0.35276	4.89689	9.73635e-07	8.16561e-06	45.1025	0.520311	0.584246	0.890569	0.37316	0.501844	19.675	1.78979	1.48121	1.20833	0.226921	0.348958
Os01g0164400	482.392	-0.0607061	0.129269	-0.469612	0.638632	0.772064	506.881	-0.0617984	0.122784	-0.503312	0.614745	0.753227	620.628	-0.155708	0.0991379	-1.57062	0.116271	0.199268	621.117	-0.134297	0.120926	-1.11058	0.26675	0.395491
Os01g0164500	483.935	0.048015	0.137482	0.349246	0.726905	0.833969	476.276	-0.0190517	0.125891	-0.151335	0.879712	0.9316	561.842	-0.245535	0.106603	-2.30326	0.0212641	0.0474314	554.858	-0.340529	0.108751	-3.13128	0.00174048	0.00558787
Os01g0164600	565.643	-1.00089	0.197459	-5.06883	4.00264e-07	3.75202e-06	618.335	-1.08872	0.126678	-8.59434	8.37421e-18	3.10862e-16	798.007	-1.0333	0.116362	-8.88007	6.68193e-19	8.52308e-18	637.292	-0.736845	0.121408	-6.06917	1.28574e-09	1.20478e-08
Os01g0164650	0.589581	-0.966292	2.66822	-0.362149	0.717241	NA	0.640006	1.60083	2.58823	0.618503	0.536244	NA	1.57056	-1.66921	1.77539	-0.940197	0.347116	0.475274	0.45935	-0.742062	3.06425	-0.242168	0.80865	NA
Os01g0164700	417.705	0.288532	0.134193	2.15013	0.0315447	0.0833508	434.118	0.217686	0.132677	1.64072	0.100856	0.20939	446.955	0.0464197	0.120121	0.386442	0.69917	0.789404	426.045	-0.173929	0.117607	-1.4789	0.139168	0.237137
Os01g0164800	164.169	1.28808	0.198174	6.49975	8.04512e-11	1.32186e-09	222.045	0.96765	0.184271	5.25123	1.5109e-07	1.4808e-06	147.624	1.17931	0.224254	5.25882	1.4498e-07	7.86264e-07	108.396	0.277048	0.275923	1.00408	0.315341	0.448908
Os01g0165000	436.212	0.561214	0.187863	2.98736	0.00281396	0.0110215	281.804	-0.103164	0.152285	-0.67744	0.498127	0.658873	326.229	-0.072054	0.13431	-0.536476	0.59163	0.700792	308.163	-0.029508	0.147602	-0.199916	0.841546	0.895786
Os01g0165100	1.57378	1.33077	1.61568	0.823665	0.41013	0.577274	1.72627	3.16799	1.75425	1.80589	0.0709354	0.159649	2.86857	3.10669	1.55322	2.00016	0.0454834	0.0909282	2.8296	0.94989	1.27869	0.742862	0.457565	0.592308
Os01g0165200	228.984	-0.0458839	0.176318	-0.260235	0.794683	0.879933	313.321	0.0424864	0.146165	0.290673	0.771301	0.864328	302.071	0.188427	0.142338	1.3238	0.18557	0.290519	289.845	0.176123	0.13748	1.28108	0.200165	0.316956
Os01g0165600	7.52664	-0.0911646	0.819213	-0.111283	0.911392	0.95015	12.199	1.38955	0.629246	2.20828	0.0272245	0.0740169	9.07182	1.82149	0.758935	2.40007	0.016392	0.0377249	6.55862	2.54143	0.911526	2.78811	0.00530171	0.0148979
Os01g0165800	215.992	0.206827	0.181798	1.13767	0.255259	0.413899	269.57	0.106118	0.184891	0.573948	0.566003	0.715123	223.616	-0.0428303	0.154215	-0.277731	0.781219	0.851265	348.239	-0.605833	0.168323	-3.59924	0.000319154	0.00121911
Os01g0166100	255.625	0.273422	0.181281	1.50827	0.131484	0.254651	264.337	0.294526	0.155511	1.89392	0.058235	0.136404	298.697	0.0266588	0.138645	0.192281	0.847522	0.898072	235.981	-0.139522	0.147694	-0.944674	0.344825	0.481034
Os01g0166200	7.43653	0.942935	0.800446	1.17801	0.238792	0.39437	7.13238	0.604373	0.725388	0.833172	0.404748	0.573043	7.54405	-0.0665436	0.72916	-0.0912606	0.927286	0.952997	8.84568	-0.903893	0.681641	-1.32606	0.184821	0.297943
Os01g0166300	106.005	0.61193	0.215813	2.83546	0.004576	0.0166645	107.459	0.0153209	0.205689	0.0744859	0.940624	0.967403	106.142	0.0989186	0.219773	0.450094	0.652643	0.752871	130.061	-0.0847243	0.208703	-0.405955	0.684775	0.78424
Os01g0166400	65.7424	-0.162563	0.266158	-0.610778	0.541347	0.694588	75.1502	-0.124339	0.262826	-0.473087	0.636151	0.769015	63.6334	-0.744137	0.291608	-2.55184	0.0107156	0.0259743	77.2668	-0.807802	0.261495	-3.08916	0.00200721	0.00634116
Os01g0166500	105.849	1.15546	0.442457	2.61147	0.00901547	0.0296541	115.744	0.56238	0.218341	2.5757	0.0100038	0.0323054	83.0448	2.02005	0.277174	7.28802	3.14555e-13	2.78984e-12	111.911	1.75902	0.305862	5.75102	8.87076e-09	7.46878e-08
Os01g0166700	306.34	0.305089	0.160425	1.90175	0.0572034	0.133949	456.064	0.964105	0.161764	5.95995	2.52322e-09	3.29168e-08	426.719	1.11798	0.127484	8.7696	1.79298e-18	2.22282e-17	288.666	0.70865	0.142757	4.96404	6.90432e-07	4.37209e-06
Os01g0166800	237.846	1.21916	0.248342	4.90918	9.14559e-07	8.00501e-06	388.675	0.585114	0.166411	3.51607	0.000437978	0.0020963	236.717	1.79313	0.16612	10.7942	3.66774e-27	7.36832e-26	226.253	0.844832	0.177505	4.75949	1.94078e-06	1.15086e-05
Os01g0167100	77.6488	-0.160486	0.254941	-0.629504	0.529019	0.684958	80.2491	0.0697813	0.227742	0.306405	0.759297	0.85595	98.2722	0.157877	0.214475	0.736111	0.461663	0.587942	92.7168	0.299674	0.227047	1.31988	0.186875	0.300484
Os01g0167400	172.783	-0.822774	0.194698	-4.2259	2.37988e-05	0.000157406	135.882	-0.010763	0.185922	-0.0578898	0.953836	0.974512	229.519	-0.516901	0.212623	-2.43107	0.0150544	0.0350199	233.198	0.137614	0.165179	0.833119	0.404777	0.54192
Os01g0167500	2360.4	0.216205	0.100199	2.15776	0.0309462	0.0821317	2476.12	0.588114	0.114441	5.139	2.76206e-07	2.57573e-06	3071.91	0.553069	0.0810929	6.8202	9.09141e-12	7.25106e-11	3178.08	0.419275	0.0833019	5.0332	4.82371e-07	3.13153e-06
Os01g0167600	22.5841	0.194591	0.435139	0.447193	0.654736	0.78359	22.3414	-0.101021	0.444179	-0.227434	0.820087	0.893779	18.7693	1.10935	0.466676	2.37714	0.0174476	0.039801	18.1227	0.421451	0.490142	0.859854	0.389869	0.526863
Os01g0167700	91.0093	1.00665	0.233326	4.31435	1.60075e-05	0.000109972	140.026	0.708849	0.190685	3.71738	0.000201303	0.00104387	97.2761	1.03355	0.226896	4.55517	5.23426e-06	2.33842e-05	81.1329	0.157322	0.261317	0.602037	0.54715	0.672108
Os01g0167750	28.8369	-0.12125	0.38449	-0.315354	0.752493	0.851507	22.5504	-0.408314	0.418248	-0.976249	0.328941	0.496845	34.6536	-0.101229	0.340296	-0.297474	0.766104	0.839688	36.9108	0.861784	0.373329	2.30838	0.0209782	0.0492027
Os01g0167800	133.356	0.40811	0.216046	1.88899	0.0588929	0.13709	114.861	0.0465306	0.201823	0.230551	0.817663	0.89262	144.651	-0.0834823	0.192125	-0.434521	0.66391	0.762464	114.062	-0.0365528	0.218261	-0.167473	0.866998	0.91243
Os01g0167900	171.084	1.4093	0.202344	6.96487	3.28714e-12	6.46494e-11	242.626	1.22537	0.176344	6.94876	3.68516e-12	7.2552e-11	159.575	2.62757	0.199105	13.1969	9.14443e-40	3.14066e-38	120.286	1.87531	0.277847	6.74942	1.48433e-11	1.76579e-10
Os01g0168000	0	NA	NA	NA	NA	NA	0	NA	NA	NA	NA	NA	0	NA	NA	NA	NA	NA	0.348196	0.0967707	3.83852	0.0252104	0.979887	NA
Os01g0168100	1635.68	0.532518	0.700242	0.760477	0.446969	0.611383	789.775	-0.040606	0.1128	-0.359984	0.718859	0.828462	1038.23	0.348064	0.175859	1.97923	0.0477906	0.0948164	873.563	-0.423819	0.427385	-0.991655	0.321366	0.455591
Os01g0168200	337.499	-0.0540108	0.139869	-0.386153	0.699383	0.814765	411.82	0.119357	0.142805	0.8358	0.403268	0.571759	436.106	0.515684	0.12011	4.29342	1.75944e-05	7.30069e-05	357.141	0.529714	0.125287	4.22799	2.35788e-05	0.000114209
Os01g0168300	368.141	0.176649	0.149813	1.17913	0.238347	0.393824	382.794	0.0696441	0.132625	0.525121	0.599499	0.74082	380.629	0.121888	0.119066	1.0237	0.305977	0.432243	369.472	0.139461	0.127083	1.0974	0.272467	0.401919
Os01g0168350	0.577369	2.86552	2.64103	1.085	0.277921	NA	0.494876	-0.769367	2.83627	-0.27126	0.786191	NA	0	NA	NA	NA	NA	NA	0.314393	0.0967713	3.98201	0.0243021	0.980612	NA
Os01g0168400	8.93075	0.146294	0.675633	0.216529	0.828575	0.899975	5.64616	-0.258539	0.87731	-0.294695	0.768227	0.862153	12.2543	-0.809529	0.598109	-1.35348	0.175903	0.278672	12.0144	0.0683994	0.607464	0.112598	0.910349	0.943229
Os01g0168450	0.19409	1.38134	4.08047	0.338525	0.734968	NA	0.330262	1.91086	3.56133	0.536558	0.591573	NA	0.344759	2.06551	4.04486	0.51065	0.609596	NA	0	NA	NA	NA	NA	NA
Os01g0168500	428.402	0.126964	0.135058	0.940072	0.347181	0.51581	447.64	0.0823954	0.132498	0.62186	0.534034	0.689757	516.051	0.207816	0.108861	1.90899	0.0562633	0.109092	492.46	0.121894	0.126117	0.966515	0.333787	0.469265
Os01g0168600	349.962	0.523323	0.149986	3.48915	0.000484559	0.00235477	417.391	0.675603	0.164995	4.0947	4.22718e-05	0.000255999	366.48	0.836738	0.13593	6.15565	7.47703e-10	5.04285e-09	310.733	0.491126	0.166813	2.94417	0.0032382	0.00966353
Os01g0168800	299.306	1.27759	0.216971	5.88827	3.90258e-09	5.13277e-08	516.882	1.68809	0.214591	7.86657	3.64499e-15	1.02079e-13	349.29	2.33563	0.135474	17.2404	1.32102e-66	1.17053e-64	257.697	1.43446	0.151049	9.49669	2.16674e-21	6.03652e-20
Os01g0168850	0.52422	1.26324	2.80294	0.450685	0.652216	NA	2.12238	1.53072	1.57257	0.97339	0.330359	0.498252	0.550393	2.72793	2.74261	0.994646	0.319908	NA	0.682822	1.59613	3.07086	0.519765	0.603227	NA
Os01g0169000	2.07818	0.885564	1.35805	0.652085	0.514346	0.671735	10.0451	1.31553	0.759828	1.73135	0.0833894	0.180726	7.05299	3.14691	0.94019	3.3471	0.000816622	0.00256076	2.90761	3.00774	1.45753	2.06359	0.0390564	0.0832827
Os01g0169400	98.2832	-0.18688	0.231963	-0.805645	0.420448	0.586702	66.5567	0.0461528	0.271115	0.170233	0.864827	0.922041	109.509	0.439478	0.197761	2.22227	0.0262654	0.0567944	116.703	0.507772	0.196526	2.58373	0.0097737	0.0254547
Os01g0169500	2341.89	0.143506	0.109124	1.31507	0.188487	0.333306	2361.46	0.107696	0.098401	1.09446	0.273754	0.436906	2898.15	0.0575711	0.0992131	0.580277	0.561728	0.676428	2639.86	-0.375087	0.0882981	-4.24796	2.15721e-05	0.00010549
Os01g0169800	742.868	1.48752	0.139731	10.6457	1.82672e-26	1.36036e-24	775.184	1.36564	0.197694	6.90786	4.92025e-12	9.47879e-11	696.357	1.20729	0.136012	8.87637	6.90758e-19	8.79899e-18	694.267	0.388492	0.12718	3.05467	0.00225308	0.00703002
Os01g0169900	1067.13	-0.288974	0.138141	-2.09188	0.0364492	0.093503	1168.58	-0.0289126	0.105908	-0.272998	0.784854	0.872619	1404.95	-0.166133	0.0878598	-1.89089	0.0586392	0.113055	1416.16	0.0470067	0.0884324	0.531555	0.595034	0.711967
Os01g0170000	12.4333	1.31297	0.599185	2.19126	0.0284331	0.0767554	11.9403	1.44834	0.607549	2.38391	0.0171297	0.0505772	5.72842	1.08819	0.996456	1.09206	0.274806	0.397567	3.47785	1.74316	1.14528	1.52204	0.127999	0.221665
Os01g0170051	69.8725	2.48667	0.363181	6.84692	7.54563e-12	1.42797e-10	51.528	2.00431	0.322949	6.20627	5.42576e-10	7.80039e-09	24.6313	3.03377	0.50273	6.03458	1.59378e-09	1.0433e-08	26.742	1.18847	0.441345	2.69283	0.00708482	0.0192274
Os01g0170100	94.7511	0.0601607	0.234281	0.256788	0.797342	0.881726	93.2687	-0.0711579	0.216516	-0.32865	0.74242	0.845174	112.816	-0.357235	0.220696	-1.61868	0.105516	0.184289	103.174	-0.277565	0.210419	-1.31911	0.187133	0.300827
Os01g0170300	1086.85	1.36571	0.192919	7.07918	1.45006e-12	2.96402e-11	1413.63	1.1342	0.166	6.83254	8.34229e-12	1.54839e-10	1082.22	2.4141	0.120782	19.9873	7.1072e-89	1.04631e-86	1050.24	1.76994	0.143678	12.3188	7.17716e-35	4.26718e-33
Os01g0170500	262.201	0.765632	0.161228	4.74875	2.04676e-06	1.67298e-05	359.637	0.808969	0.185557	4.35967	1.30257e-05	8.77279e-05	265.507	1.6865	0.193951	8.69549	3.45341e-18	4.23488e-17	217.857	1.02751	0.168873	6.08452	1.16843e-09	1.0998e-08
Os01g0170600	213.956	-0.815547	0.166298	-4.90414	9.38353e-07	8.19246e-06	194.751	-0.547626	0.163583	-3.3477	0.000814866	0.00365022	253.009	-0.812859	0.145061	-5.60355	2.10006e-08	1.2359e-07	233.765	-0.396608	0.165662	-2.39408	0.0166623	0.040283
Os01g0170700	33.411	-0.788418	0.392681	-2.00778	0.0446667	0.110104	33.9497	0.421744	0.355556	1.18615	0.235562	0.392574	51.4707	0.0727986	0.288071	0.252711	0.800491	0.865608	41.2588	-0.55387	0.326024	-1.69886	0.0893449	0.165093
Os01g0170800	119.301	-0.343238	0.20023	-1.71422	0.086488	0.18544	116.83	-0.593997	0.198467	-2.99292	0.00276322	0.0106756	154.921	-0.465863	0.179214	-2.59948	0.00933638	0.0230402	159.344	-0.561606	0.179313	-3.13199	0.00173624	0.00557624
Os01g0170900	6.9715	0.548634	0.810573	0.676847	0.498503	0.658158	6.82929	0.335669	0.768476	0.436798	0.662258	0.787981	6.24829	1.31164	0.838854	1.56361	0.117909	0.201461	3.6898	1.16967	1.06718	1.09604	0.273062	0.402642
Os01g0171000	375.481	0.470281	0.133405	3.5252	0.000423169	0.00208998	434.954	0.66373	0.158524	4.18693	2.82748e-05	0.000177794	308.741	0.912382	0.142061	6.42245	1.34099e-10	9.65475e-10	233.995	0.219586	0.14855	1.4782	0.139356	0.237321
Os01g0171100	3.26476	-0.269385	1.07131	-0.251454	0.801463	0.884061	1.38546	0.630857	1.77905	0.354604	0.722886	NA	1.74173	1.52789	1.93966	0.787709	0.430867	0.558716	0.512773	-0.856589	2.97032	-0.288383	0.773054	NA
Os01g0171200	0.804869	-1.50946	2.21451	-0.681623	0.495477	NA	3.48525	2.53805	1.25367	2.02449	0.0429199	0.106954	2.37686	1.23871	1.32859	0.932345	0.351158	0.479556	0.483031	2.45907	3.34824	0.734438	0.462682	NA
Os01g0171800	203.723	0.0578701	0.173769	0.333029	0.739112	0.843235	259.123	0.109387	0.148002	0.739093	0.45985	0.624827	298.214	0.459136	0.12798	3.58756	0.000333784	0.00112883	254.043	0.26182	0.140291	1.86626	0.062005	0.122408
Os01g0172000	682.927	0.151303	0.12649	1.19616	0.231632	0.386367	739.99	0.109542	0.110793	0.988704	0.322808	0.49003	817.38	0.272762	0.0952504	2.86363	0.00418817	0.0112211	777.461	0.102807	0.0971116	1.05865	0.289761	0.42134
Os01g0172100	166.732	0.32414	0.25519	1.27019	0.204017	0.352932	186.79	-0.535995	0.198962	-2.69396	0.00706093	0.0240337	197.614	0.332546	0.157883	2.10629	0.0351795	0.0730735	168.292	-0.778694	0.206955	-3.76262	0.000168142	0.000682047
Os01g0172200	653.2	0.579633	0.134419	4.31213	1.61686e-05	0.000110906	721.7	0.536943	0.133194	4.0313	5.54702e-05	0.000327743	659.639	0.815799	0.116698	6.99067	2.73573e-12	2.26305e-11	613.28	0.366329	0.106523	3.43896	0.00058395	0.00210754
Os01g0172300	356.813	0.228166	0.142942	1.59622	0.11044	0.223728	359.255	0.0297362	0.145231	0.204751	0.837766	0.904116	396.932	0.0741092	0.124717	0.594218	0.552366	0.668087	367.223	-0.00100645	0.137277	-0.00733151	0.99415	0.996323
Os01g0172400	8417.21	0.171189	0.100674	1.70044	0.0890487	0.189446	9044.87	0.0725262	0.10888	0.666109	0.505341	0.665537	9949.32	0.0923162	0.0691972	1.3341	0.18217	0.286322	8613.08	0.153082	0.0727298	2.10481	0.0353079	0.0765098
Os01g0172600	125.305	-0.478524	0.200577	-2.38573	0.0170451	0.0505719	116.779	-0.0653511	0.214823	-0.304209	0.760969	0.857006	152.735	-0.240471	0.192311	-1.25043	0.211143	0.32261	189.585	-0.70034	0.205678	-3.40503	0.000661565	0.00236072
Os01g0172701	7.32186	-1.4304	0.905396	-1.57986	0.11414	0.229194	6.95516	0.284964	0.813241	0.350405	0.726034	0.833537	8.11834	-0.275442	0.703513	-0.391523	0.69541	0.786731	11.1071	-1.28763	0.646942	-1.99034	0.0465535	0.0966363
Os01g0172800	303.653	-0.278201	0.151643	-1.83458	0.0665675	0.150888	275.679	0.35155	0.17458	2.01369	0.0440419	0.109154	398.928	0.504205	0.142134	3.54739	0.00038907	0.0013004	347.667	1.16825	0.135329	8.63267	5.9937e-18	1.27973e-16
Os01g0172900	1.92714	-1.19568	1.55044	-0.771189	0.440595	0.605041	2.20572	-0.184136	1.37991	-0.133441	0.893845	0.940542	3.36124	-1.09373	1.12442	-0.972706	0.330699	0.457921	1.61366	-1.09835	1.5762	-0.696837	0.485905	NA
Os01g0173000	82.6072	-1.3618	0.268439	-5.07304	3.91505e-07	3.68175e-06	91.9937	-1.28816	0.24456	-5.26727	1.38469e-07	1.36607e-06	102.908	-1.64485	0.245904	-6.68897	2.24744e-11	1.72532e-10	68.4301	-0.687097	0.262765	-2.61488	0.00892596	0.0235369
Os01g0173100	604.259	0.0539579	0.127001	0.424862	0.670937	0.794935	626.694	-0.00416272	0.113934	-0.0365363	0.970855	0.984314	681.841	-0.0205011	0.0988651	-0.207365	0.835725	0.890243	666.997	-0.0179688	0.110869	-0.162072	0.871249	0.915169
Os01g0173600	26.7895	2.54085	0.473367	5.36761	7.97851e-08	8.58414e-07	58.4232	2.86614	0.410465	6.98266	2.8965e-12	5.77454e-11	76.6943	4.43631	0.375386	11.818	3.15113e-32	7.93142e-31	38.2158	3.90195	0.50287	7.75935	8.53685e-15	1.40303e-13
Os01g0173900	1273.44	-0.0314992	0.118272	-0.266328	0.789987	0.876653	1154.55	-0.119478	0.101961	-1.17179	0.24128	0.39953	1498.84	0.170493	0.0878366	1.94102	0.0522553	0.102423	1440.88	-0.177355	0.0968529	-1.83118	0.0670737	0.130718
Os01g0173950	0	NA	NA	NA	NA	NA	0.115019	-0.862369	4.08047	-0.21134	0.832622	NA	0	NA	NA	NA	NA	NA	0	NA	NA	NA	NA	NA
Os01g0174000	174.732	0.45147	0.237886	1.89784	0.0577171	0.134854	171.509	0.220153	0.182223	1.20815	0.226989	0.382719	203.704	0.304973	0.159957	1.90659	0.0565736	0.109611	214.335	0.225708	0.161838	1.39465	0.163121	0.269794
Os01g0174100	185.69	-0.449406	0.241776	-1.85877	0.0630592	0.144626	181.1	-1.35692	0.182422	-7.43836	1.01947e-13	2.41948e-12	340.874	-0.628842	0.160815	-3.91033	9.21688e-05	0.000341313	245.973	0.117717	0.241482	0.487477	0.62592	0.737891
Os01g0174200	11.9465	-0.585627	0.584956	-1.00115	0.316756	0.483818	11.1441	-0.376396	0.596316	-0.631203	0.527908	0.684518	11.7718	0.0108099	0.574417	0.0188189	0.984986	0.990628	10.7885	-0.136677	0.612033	-0.223317	0.823289	0.882743
Os01g0174300	527.174	-0.11893	0.135503	-0.877695	0.380109	0.548352	666.143	0.324393	0.113663	2.854	0.00431726	0.0157846	637.33	0.349002	0.105597	3.30503	0.000949654	0.00292981	488.525	0.375799	0.117961	3.18578	0.00144364	0.00472745
Os01g0174400	8.22184	0.452435	0.867314	0.521651	0.601913	0.744462	9.88882	0.328326	0.608911	0.539202	0.589748	0.733078	7.55621	1.14518	0.759634	1.50755	0.13167	0.220525	7.13937	0.413999	0.849171	0.487533	0.625881	0.737877
Os01g0174500	0.912393	2.34531	2.15061	1.09054	0.275477	NA	1.89826	0.847627	1.5217	0.557028	0.577508	0.724246	0.286845	0.284442	3.96122	0.0718067	0.942756	NA	0.845914	-0.445517	2.11911	-0.210238	0.833482	NA
Os01g0174600	0.122349	-0.542213	4.08047	-0.13288	0.894288	NA	0.115019	-0.862369	4.08047	-0.21134	0.832622	NA	0.17238	1.24622	4.08047	0.305412	0.760053	NA	0.366674	0.0967703	3.76863	0.0256778	0.979514	NA
Os01g0174700	42.5192	-1.0031	0.3587	-2.7965	0.00516597	0.0184526	39.8284	-0.550565	0.365335	-1.50701	0.131807	0.257072	57.7792	-0.00616377	0.276719	-0.0222745	0.982229	0.988876	68.1526	0.0573744	0.285006	0.201309	0.840457	0.89512
Os01g0174900	581.465	-0.386493	0.121898	-3.17063	0.0015211	0.00646099	497.591	-0.278861	0.128549	-2.16929	0.0300607	0.0802684	725.549	-0.344503	0.100637	-3.42323	0.000618823	0.00199267	695.203	-0.321886	0.127281	-2.52895	0.0114405	0.0292053
Os01g0175000	1190.56	-0.699565	0.128153	-5.45883	4.79286e-08	5.31866e-07	1458.08	-0.368552	0.0992078	-3.71495	0.000203245	0.00105333	1755.14	-0.185401	0.0776246	-2.38843	0.0169206	0.0387676	1495.41	-0.0475133	0.0854013	-0.556353	0.57797	0.697918
Os01g0175100	592.897	0.801244	0.166632	4.80847	1.5209e-06	1.27493e-05	259.984	0.736929	0.160093	4.60314	4.16174e-06	3.11731e-05	652.279	1.85136	0.160816	11.5122	1.1446e-30	2.71193e-29	857.072	1.23092	0.136257	9.03383	1.65761e-19	3.99658e-18
Os01g0175400	48.1724	-0.880116	0.334593	-2.63041	0.00852816	0.0282842	32.8638	-0.40522	0.383609	-1.05633	0.290815	0.455306	75.22	-0.557835	0.260106	-2.14464	0.0319813	0.0673609	57.6258	-0.577109	0.297987	-1.93669	0.0527827	0.107045
Os01g0175500	178.072	-0.761332	0.20534	-3.70767	0.000209172	0.00111243	130.341	-0.823782	0.200817	-4.10215	4.09329e-05	0.000248562	213.172	-0.581458	0.174004	-3.34163	0.000832872	0.0026068	199.724	-0.434056	0.180625	-2.40308	0.0162575	0.0394686
Os01g0175600	6.91079	-1.16881	0.785122	-1.4887	0.136565	0.261945	4.9911	-0.648822	0.936766	-0.692619	0.488549	0.650262	7.37696	-0.278645	0.742905	-0.375075	0.707605	0.795725	7.48688	-0.5215	0.811277	-0.642814	0.520345	0.648681
Os01g0175633	0	NA	NA	NA	NA	NA	0	NA	NA	NA	NA	NA	0	NA	NA	NA	NA	NA	0	NA	NA	NA	NA	NA
Os01g0175700	0.705902	3.17651	2.79408	1.13687	0.255593	NA	0	NA	NA	NA	NA	NA	0	NA	NA	NA	NA	NA	0	NA	NA	NA	NA	NA
Os01g0175733	0	NA	NA	NA	NA	NA	0	NA	NA	NA	NA	NA	0	NA	NA	NA	NA	NA	0	NA	NA	NA	NA	NA
Os01g0175850	32.1839	-0.519571	0.358381	-1.44977	0.147123	0.277431	27.3405	-0.645468	0.463151	-1.39364	0.163425	0.301602	34.1363	-1.25268	0.375413	-3.33679	0.000847505	0.00264761	33.7827	-0.15332	0.398532	-0.384713	0.70045	0.796039
Os01g0176000	50.2694	-0.985169	0.317825	-3.09972	0.00193701	0.00799109	64.3645	-0.188805	0.272662	-0.692452	0.488654	0.650306	89.5475	-0.375692	0.277894	-1.35193	0.176398	0.279223	81.2873	0.136924	0.255359	0.536202	0.591819	0.709406
Os01g0176050	14.0011	-0.216001	0.578912	-0.373115	0.709063	0.821387	18.3226	-1.21403	0.498533	-2.4352	0.0148836	0.0450374	22.628	-0.380011	0.511895	-0.74236	0.457869	0.58411	12.3927	0.389538	0.634575	0.613857	0.53931	0.665386
Os01g0176100	83.0892	-0.190269	0.354623	-0.536537	0.591587	0.736344	59.2949	-0.128235	0.280413	-0.457306	0.647451	0.776958	88.8013	-0.424283	0.228699	-1.8552	0.0635674	0.121053	84.4824	-0.163996	0.234848	-0.698307	0.484985	0.617535
Os01g0176150	0	NA	NA	NA	NA	NA	0	NA	NA	NA	NA	NA	0	NA	NA	NA	NA	NA	0	NA	NA	NA	NA	NA
Os01g0176200	244.62	-0.391027	0.187673	-2.08356	0.0372005	0.0949639	245.401	0.0028558	0.160627	0.0177791	0.985815	0.992267	333.835	0.00596338	0.125117	0.0476622	0.961985	0.975662	284.109	-0.441826	0.146871	-3.00827	0.0026274	0.0080458
Os01g0176300	40.5702	-0.337676	0.340496	-0.991717	0.321335	0.488458	38.6958	0.0689236	0.343825	0.200461	0.84112	0.906534	49.663	-1.18774	0.300679	-3.9502	7.80861e-05	0.000292924	39.0648	-1.3375	0.365962	-3.65476	0.000257428	0.00100432
Os01g0176400	39.0431	-1.12795	0.344099	-3.27799	0.00104549	0.00464635	32.4046	-0.477856	0.372008	-1.28453	0.198956	0.348306	28.1144	1.18778	0.49604	2.39453	0.0166416	0.0382276	25.1952	0.610397	0.456747	1.3364	0.181418	0.293506
Os01g0176500	218.84	2.13577	0.331575	6.44131	1.18449e-10	1.9075e-09	379.372	1.10443	0.185699	5.94744	2.72365e-09	3.53943e-08	188.541	2.69786	0.212311	12.7071	5.39948e-37	1.6688e-35	168.482	1.51953	0.222444	6.83105	8.42954e-12	1.03044e-10
Os01g0176700	61.0833	0.994796	0.273624	3.63563	0.000277299	0.0014303	46.9282	0.249859	0.348044	0.717895	0.472822	0.635834	61.6957	0.355752	0.258944	1.37386	0.169486	0.270834	62.3818	0.3108	0.264935	1.17312	0.240749	0.365146
Os01g0176751	0	NA	NA	NA	NA	NA	0	NA	NA	NA	NA	NA	0	NA	NA	NA	NA	NA	0	NA	NA	NA	NA	NA
Os01g0176800	179.201	1.74206	0.334661	5.20545	1.93524e-07	1.92852e-06	252.927	1.3312	0.261188	5.0967	3.45618e-07	3.15738e-06	211.87	2.59036	0.187853	13.7893	2.95756e-43	1.21686e-41	180.355	2.25983	0.269721	8.37839	5.36558e-17	1.06103e-15
Os01g0176900	0	NA	NA	NA	NA	NA	0	NA	NA	NA	NA	NA	0	NA	NA	NA	NA	NA	0	NA	NA	NA	NA	NA
Os01g0177100	21.9329	0.914763	0.475356	1.92438	0.0543075	0.128733	24.9407	0.350885	0.396827	0.884228	0.376573	0.545493	18.8	1.58415	0.502081	3.15516	0.00160409	0.00472206	17.2686	0.420143	0.502864	0.835499	0.403437	0.540553
Os01g0177150	0.577369	2.86552	2.64103	1.085	0.277921	NA	0.780365	1.02895	2.43197	0.423093	0.672227	NA	0.532448	2.68773	3.11567	0.862647	0.388331	NA	0.32865	1.90003	3.8768	0.490104	0.624061	NA
Os01g0177200	1556.68	-0.0480014	0.122488	-0.391888	0.695141	0.811985	1844.99	0.0838214	0.0904361	0.926858	0.354	0.522784	1964.89	-0.0641239	0.0797969	-0.803588	0.421635	0.549156	1800.18	-0.32238	0.0807262	-3.99351	6.51035e-05	0.000287963
Os01g0177400	1.99038	-3.11129	1.72268	-1.80607	0.0709067	0.158778	2.02732	-2.34053	1.69287	-1.38258	0.166794	0.306182	1.54704	-2.78906	2.05991	-1.35397	0.175746	0.278471	0.948444	-3.3265	2.31915	-1.43436	0.151469	NA
Os01g0177500	0	NA	NA	NA	NA	NA	0	NA	NA	NA	NA	NA	0	NA	NA	NA	NA	NA	0	NA	NA	NA	NA	NA
Os01g0177900	55.7326	0.755757	0.301661	2.50532	0.0122341	0.0382848	69.9086	0.0537217	0.290938	0.18465	0.853504	0.915263	39.7565	1.13693	0.334023	3.40374	0.000664692	0.00212632	33.262	0.000822371	0.395083	0.00208151	0.998339	0.99918
Os01g0178000	1353.43	-0.0850667	0.124705	-0.682142	0.495149	0.655017	1414.17	-0.0715816	0.0991057	-0.722275	0.470125	0.633479	1753.11	-0.235695	0.0786259	-2.99768	0.00272041	0.00761412	1615.5	-0.422467	0.0921855	-4.58279	4.58805e-06	2.55751e-05
Os01g0178100	322.601	-0.283558	0.140311	-2.02092	0.0432884	0.107302	306.882	-0.241052	0.137297	-1.75569	0.0791406	0.173813	407.688	-0.288073	0.116053	-2.48226	0.0130552	0.0308957	393.635	-0.249321	0.131454	-1.89664	0.0578751	0.115545
Os01g0178200	279.886	0.172269	0.159711	1.07863	0.280752	0.443543	298.55	0.288732	0.140485	2.05525	0.0398544	0.100875	303.865	-0.0639226	0.13136	-0.486621	0.626527	0.730224	280.8	0.0894148	0.149065	0.599837	0.548615	0.673281
Os01g0178300	337.649	-1.18893	0.218762	-5.43482	5.48504e-08	6.04539e-07	190.643	0.0621957	0.223507	0.278272	0.780804	0.870183	345.612	-0.951716	0.138052	-6.89391	5.42806e-12	4.40005e-11	244.536	-0.286088	0.223654	-1.27915	0.200844	0.31777
Os01g0178400	181.327	0.228821	0.247941	0.922884	0.356068	0.524826	187.554	0.331902	0.16645	1.994	0.0461521	0.113366	153.666	0.704204	0.179133	3.93118	8.4531e-05	0.000315052	134.524	0.51478	0.196489	2.6199	0.00879566	0.0232341
Os01g0178500	1394.2	-0.33818	0.122958	-2.75037	0.00595284	0.0208128	1127.25	-0.0845547	0.132518	-0.638064	0.523432	0.680866	1522.4	-0.215313	0.118413	-1.81833	0.0690136	0.129617	1426.36	0.344198	0.125935	2.73315	0.00627317	0.0172768
Os01g0178600	0.159526	-0.542213	4.08047	-0.13288	0.894288	NA	0.15246	1.06118	4.08047	0.260064	0.794814	NA	0.362705	2.12902	3.599	0.591558	0.554146	NA	0.496944	2.49358	3.31837	0.751448	0.452383	NA
Os01g0178700	72.0787	0.32172	0.276724	1.1626	0.244991	0.402048	66.2097	0.000926651	0.25408	0.00364708	0.99709	0.998312	76.6402	0.207054	0.248708	0.832516	0.405118	0.533775	79.1469	-0.13961	0.240329	-0.580914	0.561299	0.684103
Os01g0178775	0	NA	NA	NA	NA	NA	0	NA	NA	NA	NA	NA	0.17238	1.24622	4.08047	0.305412	0.760053	NA	0	NA	NA	NA	NA	NA
Os01g0178850	0	NA	NA	NA	NA	NA	0	NA	NA	NA	NA	NA	0	NA	NA	NA	NA	NA	0	NA	NA	NA	NA	NA
Os01g0178900	171.598	-0.145933	0.197902	-0.737402	0.460878	0.624307	163.59	-0.37503	0.184691	-2.03058	0.0422978	0.105717	200.778	-0.11972	0.155863	-0.76811	0.442422	0.569669	223.522	-0.42207	0.17271	-2.4438	0.0145335	0.0358722
Os01g0179000	1177.88	1.04685	0.130257	8.03679	9.22249e-16	2.76214e-14	615.299	0.505214	0.121946	4.14292	3.42915e-05	0.00021172	1041.47	0.948191	0.123206	7.69599	1.40403e-14	1.36473e-13	1443.23	1.28978	0.104299	12.3662	3.98381e-35	2.39489e-33
Os01g0179200	687.895	-0.0705808	0.137718	-0.512504	0.608298	0.7496	693.791	0.0908897	0.106632	0.852366	0.394011	0.562727	742.294	0.223526	0.095149	2.34922	0.0188127	0.0425579	703.084	0.133563	0.105073	1.27114	0.203678	0.32109
Os01g0179300	2452.75	0.365165	0.129839	2.81245	0.00491656	0.0177156	1917.16	0.0384939	0.106604	0.361091	0.718031	0.827951	2078.63	-0.0852001	0.100693	-0.846134	0.397478	0.526186	1943.2	-0.282651	0.113486	-2.49062	0.0127521	0.0320514
Os01g0179400	796.623	0.0402854	0.132592	0.30383	0.761257	0.856955	806.002	0.153469	0.115978	1.32326	0.185749	0.330976	948.322	-0.0726362	0.101882	-0.712943	0.475881	0.600958	863.602	-0.565476	0.122586	-4.6129	3.97094e-06	2.23563e-05
Os01g0179500	789.89	0.166217	0.123604	1.34476	0.178703	0.320374	771.935	-0.0240779	0.126603	-0.190185	0.849164	0.912281	918.626	-0.163361	0.0946376	-1.72617	0.0843165	0.152883	798.971	-0.239568	0.0955515	-2.50722	0.0121686	0.0307966
Os01g0179600	209.166	-2.24391	0.227455	-9.86532	5.88472e-23	3.40646e-21	197.84	-1.74421	0.239597	-7.27977	3.34389e-13	7.37656e-12	295.017	-1.80898	0.16539	-10.9376	7.61705e-28	1.58545e-26	205.179	-1.14706	0.259426	-4.42154	9.79981e-06	5.13172e-05
Os01g0179700	24.1499	-0.0132719	0.430395	-0.0308365	0.9754	0.985594	40.1629	0.78196	0.326402	2.3957	0.0165888	0.0492448	32.026	0.95592	0.359447	2.65942	0.00782759	0.0197169	33.3093	0.402101	0.355971	1.12959	0.258649	0.386297
Os01g0179750	0.511811	2.71393	3.66133	0.741242	0.458547	NA	0	NA	NA	NA	NA	NA	0.508517	1.16091	2.89445	0.401082	0.68836	NA	0.299338	0.0967717	4.05363	0.0238729	0.980954	NA
Os01g0179800	94.1681	-0.00906649	0.237405	-0.03819	0.969536	0.982201	104.085	0.0247797	0.215758	0.114849	0.908565	0.949488	140.169	-0.151487	0.178471	-0.848805	0.39599	0.524731	92.7028	0.363681	0.242753	1.49815	0.134093	0.230185
Os01g0179901	1.99538	-2.01595	1.56042	-1.29193	0.196381	0.343299	2.07902	-1.61845	1.44655	-1.11884	0.26321	0.425221	3.50718	-0.797347	1.06133	-0.751272	0.452489	0.579202	3.38365	-0.886189	1.31554	-0.673633	0.500544	0.631122
Os01g0180000	208.575	1.19097	0.208246	5.71907	1.0711e-08	1.31637e-07	167.477	0.635169	0.187799	3.38217	0.000719146	0.00326051	116.373	1.79086	0.23773	7.53319	4.9516e-14	4.65764e-13	132.487	0.569986	0.330465	1.7248	0.0845632	0.157992
Os01g0180050	0	NA	NA	NA	NA	NA	0	NA	NA	NA	NA	NA	0	NA	NA	NA	NA	NA	0	NA	NA	NA	NA	NA
Os01g0180300	285.249	-0.717562	0.160433	-4.47265	7.72578e-06	5.64958e-05	326.213	-0.782655	0.141779	-5.52026	3.38499e-08	3.69125e-07	324.462	-1.25777	0.134325	-9.36366	7.7023e-21	1.09349e-19	330.732	-1.59019	0.144062	-11.0382	2.49954e-28	1.05488e-26
Os01g0180400	45.3641	0.918359	0.340822	2.69454	0.0070486	0.0240755	58.2642	0.845558	0.29674	2.84949	0.0043789	0.0159752	45.5763	1.18729	0.305332	3.88851	0.000100861	0.000371263	39.473	0.633319	0.326775	1.93809	0.0526123	0.106764
Os01g0180500	0	NA	NA	NA	NA	NA	0.176692	-0.862369	4.08047	-0.21134	0.832622	NA	51.7465	0.0389661	0.30503	0.127745	0.898351	0.932701	9.80609	0.59509	0.671012	0.886855	0.375157	0.512011
Os01g0180600	190.099	0.749507	0.201359	3.72224	0.000197466	0.00105671	233.469	0.34881	0.161046	2.16591	0.030318	0.0808509	215.676	0.505163	0.164532	3.0703	0.00213845	0.00612353	176.449	0.259081	0.178291	1.45314	0.146186	0.24687
Os01g0180700	78.2681	1.01065	0.265964	3.79996	0.00014472	0.000799603	99.8193	0.474846	0.219919	2.15918	0.0308358	0.0818588	68.7477	1.01691	0.253496	4.01153	6.03258e-05	0.000230461	68.5473	0.406894	0.249979	1.62771	0.103586	0.18638
Os01g0180800	321.358	-0.0425322	0.215779	-0.19711	0.843742	0.908954	402.857	0.00940417	0.139483	0.0674216	0.946246	0.9707	326.864	0.0141596	0.148967	0.0950514	0.924274	0.950819	212.622	0.445622	0.161078	2.76649	0.00566631	0.0157928
Os01g0180850	0	NA	NA	NA	NA	NA	0	NA	NA	NA	NA	NA	0	NA	NA	NA	NA	NA	0	NA	NA	NA	NA	NA
Os01g0180900	0	NA	NA	NA	NA	NA	0.550328	2.62292	2.95709	0.886994	0.375082	NA	0	NA	NA	NA	NA	NA	0	NA	NA	NA	NA	NA
Os01g0181000	286.027	-0.148532	0.160102	-0.927737	0.353544	0.522143	327.903	-0.170402	0.13137	-1.29712	0.194591	0.342646	355.981	-0.0975062	0.135679	-0.718653	0.472355	0.597781	304.832	0.0386138	0.140085	0.275646	0.78282	0.855423
Os01g0181033	1.06197	0.393495	2.02623	0.194201	0.846018	NA	1.1738	-2.40264	1.95846	-1.2268	0.219898	NA	1.0936	-3.41675	2.16845	-1.57567	0.115103	0.197745	1.11788	-2.38399	2.12903	-1.11975	0.26282	NA
Os01g0181166	13.6671	-1.13717	0.627302	-1.81279	0.0698641	0.156839	9.97825	-0.0228189	0.673278	-0.0338922	0.972963	0.985415	10.1801	-0.38858	0.656119	-0.592239	0.55369	0.669316	13.4462	0.603817	0.647769	0.93215	0.351259	0.487871
Os01g0181300	29.3483	0.246017	0.371954	0.661416	0.508345	0.666875	32.0956	0.229951	0.352216	0.65287	0.51384	0.672976	37.7741	0.236382	0.359414	0.657688	0.510739	0.632349	45.4189	-0.283721	0.309824	-0.91575	0.359798	0.496646
Os01g0182100	234.089	-0.642735	0.190997	-3.36515	0.000765008	0.00352551	280.386	-0.379212	0.147355	-2.57347	0.0100685	0.0324831	412.89	-0.522124	0.141886	-3.67988	0.000233345	0.000809094	292.593	-0.42676	0.145937	-2.92429	0.00345248	0.0102173
Os01g0182200	715.517	0.457724	0.123504	3.70614	0.00021044	0.00111853	840.913	0.645629	0.119758	5.39113	7.00167e-08	7.25311e-07	897.81	0.355808	0.107619	3.30618	0.000945782	0.0029201	744.346	0.515243	0.116471	4.4238	9.69794e-06	5.08724e-05
Os01g0182300	36.9692	0.340446	0.403527	0.843677	0.39885	0.566607	42.5471	0.963995	0.335052	2.87715	0.00401283	0.0148226	68.9828	1.19649	0.311047	3.84664	0.000119749	0.000435235	78.0684	1.73904	0.343006	5.06999	3.97834e-07	2.61155e-06
Os01g0182400	124.079	0.0586103	0.232086	0.252536	0.800626	0.883443	139.522	0.120745	0.188297	0.641246	0.521363	0.679259	149.175	-0.0654261	0.184398	-0.354808	0.722733	0.806155	116.713	-0.277863	0.19518	-1.42363	0.154554	0.258325
Os01g0182500	132.962	-0.190041	0.204837	-0.927766	0.353529	0.522143	135.465	-0.322624	0.188336	-1.71302	0.0867081	0.186501	146.479	-0.355158	0.179549	-1.97805	0.0479229	0.0950254	138.653	-0.154593	0.188652	-0.819464	0.412522	0.549499
Os01g0182600	27917	-0.0551154	0.0926281	-0.595018	0.551832	0.703745	26964.3	-0.201508	0.0885366	-2.27599	0.0228466	0.0640732	36847	-0.310134	0.066383	-4.67189	2.98446e-06	1.3728e-05	32232.3	-0.177346	0.0753637	-2.3532	0.0186128	0.0443625
Os01g0182700	16.6646	0.23405	0.472864	0.494963	0.620626	0.759061	18.2282	0.395235	0.47405	0.833739	0.404428	0.572861	17.1959	0.128804	0.478485	0.269191	0.787782	0.856078	22.3741	0.329521	0.474398	0.694608	0.487301	0.619797
Os01g0182832	171.219	0.316058	0.259524	1.21784	0.223286	0.376317	211.711	0.489893	0.213068	2.29924	0.0214914	0.0609611	173.83	-0.0357997	0.30008	-0.119301	0.905037	0.937405	138.219	-2.32477	0.320072	-7.26329	3.77799e-13	5.26545e-12
Os01g0182900	592.087	-0.285492	0.138463	-2.06186	0.0392209	0.0990098	612.443	-0.242124	0.123761	-1.95638	0.0504205	0.121778	782.988	-0.430488	0.102904	-4.18338	2.87202e-05	0.000115444	748.283	-0.286018	0.104259	-2.74333	0.00608192	0.0168315
Os01g0183000	238.94	0.0891148	0.170594	0.522378	0.601407	0.744103	233.256	0.280194	0.157005	1.78462	0.0743235	0.165695	334.023	1.25794	0.130621	9.63047	5.94574e-22	8.9921e-21	371.565	1.61848	0.135093	11.9804	4.49884e-33	2.44874e-31
Os01g0183100	442.836	-0.058879	0.133893	-0.439748	0.660119	0.787638	484.57	-0.166742	0.131582	-1.26721	0.20508	0.356036	495.71	-0.393021	0.121285	-3.24048	0.00119327	0.00361086	544.011	-0.76763	0.122768	-6.2527	4.03404e-10	4.0062e-09
Os01g0183300	113.204	0.0206836	0.242379	0.0853355	0.931995	0.960438	114.401	-0.942851	0.219308	-4.29921	1.71405e-05	0.000112623	143.198	-0.254801	0.202536	-1.25805	0.208373	0.319235	151.888	-0.127072	0.186306	-0.68206	0.495201	0.626956
Os01g0183400	9.32666	0.559821	0.639464	0.875454	0.381327	0.549649	14.2714	1.28521	0.554104	2.31944	0.0203714	0.0583126	11.2629	1.60483	0.648352	2.47525	0.0133144	0.0314171	9.91073	1.94001	0.779633	2.48836	0.0128335	0.0322171
Os01g0183500	6.29426	1.40185	0.895128	1.56609	0.117328	0.233909	7.36395	0.300494	0.7199	0.41741	0.676378	0.797541	5.75678	2.2671	1.04109	2.17762	0.0294341	0.0626777	5.17914	-0.29649	0.909747	-0.325904	0.744497	0.82813
Os01g0183600	61.9694	0.138195	0.314005	0.440105	0.659861	0.787432	73.5493	-0.383307	0.2541	-1.50849	0.13143	0.256567	58.8799	0.398917	0.283017	1.40951	0.158683	0.256966	77.2289	0.43028	0.276069	1.55859	0.119092	0.208974
Os01g0183633	206.841	-0.202625	0.184945	-1.09559	0.273257	0.434862	204.762	0.0741766	0.177744	0.417322	0.676443	0.79756	240.67	-0.0676376	0.144786	-0.467156	0.640389	0.74269	240.53	0.0440558	0.16091	0.273791	0.784245	0.856461
Os01g0183800	1768.72	-0.322971	0.106197	-3.04126	0.00235592	0.00947525	1717.04	-0.217047	0.117473	-1.84764	0.0646551	0.148443	2280.56	-0.119756	0.081454	-1.47023	0.141499	0.233978	2409.14	0.081361	0.0951745	0.854862	0.392628	0.529764
Os01g0183850	213.897	0.192506	0.353709	0.544248	0.586271	0.732081	82.0906	-0.932418	0.404264	-2.30646	0.0210852	0.0600492	85.5645	-0.237352	0.695293	-0.34137	0.732825	0.814039	93.5593	-1.47658	0.452094	-3.2661	0.00109041	0.00367574
Os01g0183950	4.85482	-0.505081	1.02538	-0.49258	0.62231	0.76008	5.49297	-2.42993	1.03909	-2.33852	0.0193602	0.0558996	6.49474	-1.11772	0.832304	-1.34292	0.179298	0.282892	7.01555	-1.62489	0.847331	-1.91766	0.0551541	0.111039
Os01g0184000	342.721	-0.0215043	0.163926	-0.131183	0.89563	0.941279	318.185	-0.111735	0.13814	-0.808858	0.418597	0.586297	391.299	-0.55567	0.116994	-4.74958	2.03842e-06	9.58222e-06	465.329	-0.514083	0.141486	-3.63346	0.000279647	0.00108273
Os01g0184050	0	NA	NA	NA	NA	NA	0	NA	NA	NA	NA	NA	0	NA	NA	NA	NA	NA	0	NA	NA	NA	NA	NA
Os01g0184100	35.1434	-1.14324	0.365973	-3.12384	0.00178505	0.0074242	36.5275	-0.788015	0.348146	-2.26346	0.0236073	0.0657841	52.3695	-0.864738	0.369674	-2.33919	0.0193256	0.0436029	37.8125	-0.364156	0.353693	-1.02958	0.303206	0.435646
Os01g0184200	989.434	-0.471377	0.132703	-3.55213	0.000382131	0.00190781	973.965	-0.428342	0.123525	-3.46764	0.000525051	0.00245965	1531.31	-0.463203	0.0952735	-4.86183	1.16308e-06	5.63712e-06	1478.89	-0.449505	0.096405	-4.66268	3.12125e-06	1.7889e-05
Os01g0184500	616.738	-1.04939	0.15513	-6.76463	1.33655e-11	2.44699e-10	697.738	-0.804788	0.127572	-6.30849	2.81768e-10	4.23227e-09	825.833	-1.08803	0.101244	-10.7466	6.14729e-27	1.22366e-25	691.677	-0.882589	0.119352	-7.39481	1.41612e-13	2.06238e-12
Os01g0184700	27.4676	-0.46031	0.387557	-1.18772	0.234943	0.389998	22.7848	-0.145309	0.450303	-0.322691	0.746929	0.848405	30.867	-0.110922	0.36213	-0.306304	0.759373	0.834884	26.5424	0.712275	0.407151	1.74941	0.0802198	0.151256
Os01g0184800	343.142	0.166049	0.14369	1.1556	0.247843	0.405451	348.149	0.457507	0.146425	3.12452	0.00178096	0.00725569	406	0.418056	0.129851	3.2195	0.00128413	0.00385813	384.093	0.36171	0.135416	2.67111	0.00756009	0.0203478
Os01g0184900	3307.04	0.00805778	0.0994787	0.081	0.935442	0.962406	2971.46	-0.04342	0.0946325	-0.458828	0.646358	0.776062	3995.12	0.080414	0.0795902	1.01035	0.312328	0.439091	4033.19	-0.0890013	0.077472	-1.14882	0.25063	0.377298
Os01g0185000	0	NA	NA	NA	NA	NA	0	NA	NA	NA	NA	NA	0	NA	NA	NA	NA	NA	0	NA	NA	NA	NA	NA
Os01g0185100	3.6146	-0.199083	1.05069	-0.189479	0.849718	0.912722	2.09705	-1.01023	1.33406	-0.757259	0.448895	0.614533	4.46877	-0.496466	0.947175	-0.524155	0.600171	0.707618	4.35507	-0.555887	1.18052	-0.470881	0.637725	0.747314
Os01g0185200	2987.61	0.409668	0.100485	4.07692	4.56363e-05	0.000283276	2468.69	-0.301648	0.0967689	-3.1172	0.00182576	0.00741797	3123.34	-0.562842	0.0916613	-6.14046	8.22843e-10	5.52721e-09	2909.63	-0.598973	0.0757623	-7.90595	2.65891e-15	4.58145e-14
Os01g0185250	24.6212	0.0136059	0.450953	0.0301714	0.97593	0.985918	22.5566	0.81807	0.521225	1.56951	0.116529	0.233621	17.9061	-0.427144	0.501525	-0.851689	0.394387	0.523049	17.3387	-1.11752	0.588246	-1.89975	0.0574663	0.114856
Os01g0185300	48.6891	-0.254235	0.342582	-0.742114	0.458018	0.621748	36.5668	0.89188	0.357473	2.49495	0.0125973	0.0392019	44.4794	0.47577	0.34211	1.39069	0.164319	0.264215	55.7476	-0.259648	0.296596	-0.875427	0.381342	0.518343
Os01g0185350	57.1026	0.597235	0.34972	1.70775	0.0876824	0.187374	29.892	0.233438	0.397558	0.58718	0.557083	0.708142	31.1701	0.874008	0.377679	2.31416	0.0206591	0.0462681	39.7754	-0.362001	0.535633	-0.675837	0.499144	0.630149
Os01g0185400	1614.34	0.617844	0.123388	5.00731	5.51964e-07	5.06961e-06	1072.64	-0.101859	0.114406	-0.890327	0.373291	0.542314	1784.46	0.291179	0.0804652	3.6187	0.000296085	0.00100955	1645.79	0.0832933	0.10198	0.816757	0.414067	0.550814
Os01g0185500	1486.87	3.73147	0.506845	7.36216	1.80957e-13	4.12073e-12	494.173	1.56279	0.172396	9.06515	1.24432e-19	5.47196e-18	322.105	2.0255	0.190049	10.6578	1.60348e-26	3.11719e-25	361.269	1.83703	0.240799	7.6289	2.36766e-14	3.69376e-13
Os01g0185900	1549.19	-0.46173	0.104567	-4.41562	1.00722e-05	7.19175e-05	1266.43	-0.785605	0.18326	-4.28683	1.81244e-05	0.000118422	1605.3	-0.527877	0.108782	-4.85263	1.21833e-06	5.88773e-06	1615.31	-0.0645202	0.104523	-0.617282	0.537049	0.663451
Os01g0186000	321.663	0.81121	0.21437	3.78415	0.000154235	0.000847587	91.7891	0.515118	0.244357	2.10805	0.0350262	0.0908852	256.781	1.44297	0.163159	8.84399	9.2363e-19	1.16968e-17	313.457	1.50143	0.260691	5.75942	8.44028e-09	7.1352e-08
Os01g0186200	936.402	0.103762	0.1255	0.826791	0.408356	0.575365	698.526	-0.601965	0.111143	-5.41616	6.08941e-08	6.37186e-07	1007.45	-0.569355	0.0901133	-6.31822	2.64594e-10	1.85262e-09	873.211	0.0340137	0.0986899	0.344652	0.730356	0.817689
Os01g0186400	1.21782	0.733314	1.77409	0.413347	0.679352	0.801652	1.16539	0.244927	1.9017	0.128794	0.897521	NA	0.344759	2.06551	4.04486	0.51065	0.609596	NA	0.811337	1.92928	2.55456	0.755229	0.450112	NA
Os01g0186600	10.7984	0.0532974	0.737644	0.0722536	0.9424	0.966284	4.73278	-1.30119	0.915809	-1.42081	0.155372	0.290892	7.3435	-0.280201	0.75223	-0.372493	0.709526	0.797038	6.5415	1.69037	0.882733	1.91493	0.0555019	0.111581
Os01g0186700	2669.14	0.386759	0.137705	2.80861	0.00497561	0.0178862	2735.48	0.237273	0.0993453	2.38836	0.0169236	0.0500786	3046.3	0.146099	0.088555	1.64981	0.0989812	0.174721	2721.4	-0.161357	0.0876829	-1.84023	0.0657341	0.128541
Os01g0186900	1832.33	0.0687723	0.534884	0.128574	0.897695	0.942352	504.835	-0.0874437	0.987441	-0.0885558	0.929435	0.961205	541.399	0.282776	0.786951	0.359332	0.719347	0.803583	824.201	-1.07937	0.950224	-1.13591	0.255995	0.383494
Os01g0186950	0	NA	NA	NA	NA	NA	0	NA	NA	NA	NA	NA	0	NA	NA	NA	NA	NA	0	NA	NA	NA	NA	NA
Os01g0187000	62.9916	-0.67057	0.262787	-2.55176	0.0107179	0.0342283	24.4266	-0.62773	0.418813	-1.49883	0.133917	0.260038	53.4596	-1.0706	0.292072	-3.66554	0.000246821	0.000852057	78.3851	-0.58114	0.251061	-2.31474	0.0206272	0.0485224
Os01g0187200	347.514	-0.400999	0.268483	-1.49357	0.135287	0.259995	224.806	-0.867556	0.201914	-4.29666	1.73393e-05	0.000113734	508.975	-1.09568	0.147635	-7.42152	1.15788e-13	1.06262e-12	584.568	-0.283169	0.159914	-1.77076	0.0766003	0.145591
Os01g0187300	245.268	0.125543	0.253742	0.494768	0.620764	0.759156	122.883	-0.56708	0.231953	-2.44481	0.0144929	0.0440086	312.154	-1.15895	0.163498	-7.0885	1.35578e-12	1.14738e-11	456.778	-0.610464	0.18432	-3.31198	0.000926373	0.00317983
Os01g0187350	0	NA	NA	NA	NA	NA	0	NA	NA	NA	NA	NA	0	NA	NA	NA	NA	NA	0.188183	1.05855	4.08047	0.259419	0.795312	NA
Os01g0187400	3595.5	0.621648	0.134241	4.63084	3.6419e-06	2.83712e-05	3392.29	0.252335	0.109901	2.29602	0.0216745	0.0613834	3822.62	0.312614	0.10129	3.08633	0.00202642	0.0058394	3865.49	-0.208284	0.100259	-2.07747	0.037758	0.0808798
Os01g0187500	639.633	-0.127268	0.131535	-0.967558	0.333265	0.501518	593.881	-0.162388	0.124383	-1.30555	0.191706	0.338965	757.963	-0.424553	0.104132	-4.07708	4.56043e-05	0.000177286	823.864	-0.510531	0.107082	-4.76765	1.86384e-06	1.10717e-05
Os01g0187600	47.0736	2.69931	0.403666	6.68698	2.27826e-11	4.06048e-10	61.4576	2.06214	0.291777	7.06752	1.57729e-12	3.24042e-11	28.1517	1.22676	0.383786	3.19647	0.0013912	0.00415114	22.0125	0.864325	0.508872	1.69851	0.0894113	0.16517
Os01g0187900	534.416	-0.366556	0.161887	-2.26427	0.0235578	0.0658395	426.817	-0.997275	0.1407	-7.08797	1.36095e-12	2.81966e-11	495.701	-0.862086	0.108511	-7.94466	1.94717e-15	2.00359e-14	438.488	-0.607986	0.147263	-4.12857	3.65031e-05	0.000170197
Os01g0188100	968.345	0.426598	0.132287	3.22479	0.00126067	0.00548326	714.84	0.106632	0.11595	0.919633	0.357765	0.526494	684.769	0.597244	0.105635	5.65385	1.56892e-08	9.34604e-08	824.745	0.133662	0.112454	1.18859	0.234602	0.35791
Os01g0188200	147.012	0.0554857	0.202884	0.273485	0.784481	0.872651	169.305	0.273012	0.180768	1.51029	0.130971	0.255996	162.329	-0.15358	0.188239	-0.815876	0.414571	0.542836	118.47	-0.81064	0.20986	-3.86276	0.000112113	0.000472779
Os01g0188400	672.172	0.311255	0.201866	1.54189	0.1231	0.24273	453.791	-0.123714	0.176593	-0.70056	0.483578	0.645646	605.228	0.454471	0.176946	2.56842	0.0102162	0.0249264	690.683	0.174844	0.140061	1.24834	0.211907	0.330823
Os01g0188525	1.15568	-1.11085	1.97536	-0.562355	0.573874	NA	0.404112	-2.05176	3.78696	-0.541796	0.587959	NA	0.344759	2.06551	4.04486	0.51065	0.609596	NA	0.144957	-0.865001	4.08047	-0.211985	0.832118	NA
Os01g0188900	794.47	-0.914142	0.138793	-6.58636	4.50733e-11	7.69486e-10	1092.12	-0.77641	0.110191	-7.04601	1.84119e-12	3.75184e-11	1092.48	-1.04084	0.10313	-10.0925	5.96077e-24	1.01133e-22	1003.29	-0.895168	0.116276	-7.69862	1.3754e-14	2.21077e-13
Os01g0189100	76.2092	-0.942038	0.277059	-3.40013	0.000673528	0.00314889	83.0066	-0.529385	0.235302	-2.24981	0.0244609	0.0677585	58.3178	-1.40674	0.28231	-4.98296	6.26184e-07	3.13992e-06	42.995	-0.769906	0.353284	-2.17928	0.0293106	0.0654324
Os01g0189700	233.491	-1.19322	0.181591	-6.57092	5.00039e-11	8.49449e-10	421.55	-0.861062	0.130621	-6.59205	4.33792e-11	7.34255e-10	240.247	-1.33489	0.166001	-8.04144	8.87855e-16	9.31902e-15	184.514	-1.39364	0.183195	-7.60739	2.79682e-14	4.33331e-13
Os01g0189800	891.62	-0.766484	0.143562	-5.33904	9.34393e-08	9.92031e-07	1099.54	-0.4348	0.111994	-3.88235	0.000103453	0.000575371	1134.56	-0.362759	0.100075	-3.62489	0.00028908	0.00098745	1060.33	-0.17358	0.111665	-1.55447	0.120072	0.210457
Os01g0190000	1034.85	-0.759721	0.139578	-5.44298	5.23972e-08	5.7889e-07	979.717	-0.757845	0.130577	-5.8038	6.48292e-09	7.90193e-08	1336.58	-0.624472	0.0988864	-6.31505	2.70077e-10	1.88867e-09	1047.69	-0.497471	0.113397	-4.38698	1.14936e-05	5.93257e-05
Os01g0190300	343.637	-0.0157244	0.190081	-0.0827247	0.93407	0.961678	307.347	-0.969881	0.164824	-5.88435	3.99628e-09	5.06364e-08	432.8	-0.134118	0.128851	-1.04088	0.297933	0.423632	392.214	-0.254134	0.157492	-1.61364	0.106606	0.190609
Os01g0190400	552.17	-0.0152083	0.161808	-0.0939898	0.925117	0.956678	161.731	0.324363	0.180464	1.79738	0.0722746	0.16204	612.395	0.0409991	0.110687	0.370404	0.711082	0.798203	553.396	0.0126728	0.107302	0.118105	0.905985	0.940183
Os01g0190500	28.5165	0.727758	0.520001	1.39953	0.161653	0.297125	39.5378	0.857121	0.335097	2.55783	0.0105328	0.0337264	25.304	1.61069	0.438511	3.67308	0.000239645	0.000829411	24.4423	1.55378	0.430228	3.61153	0.000304399	0.00116836
Os01g0191000	46.8217	-1.01504	0.32556	-3.11781	0.00182197	0.0075595	57.1761	-0.739561	0.269316	-2.74607	0.00603131	0.0210669	67.693	-0.492585	0.297344	-1.65661	0.0975974	0.172688	68.1361	-0.385271	0.277279	-1.38947	0.164691	0.271689
Os01g0191100	2294.6	0.668387	0.152376	4.38642	1.15231e-05	8.16007e-05	3300.8	0.4166	0.103839	4.01199	6.02097e-05	0.00035288	2281.47	0.660831	0.0859021	7.69285	1.43898e-14	1.39821e-13	2313.86	0.279604	0.0928669	3.0108	0.00260557	0.00798436
Os01g0191150	0	NA	NA	NA	NA	NA	0	NA	NA	NA	NA	NA	0	NA	NA	NA	NA	NA	0.160013	-0.865001	4.08047	-0.211985	0.832118	NA
Os01g0191200	626.599	-2.973	0.234749	-12.6646	9.28952e-37	1.34012e-34	803.869	-2.20279	0.139067	-15.8397	1.65542e-56	6.8542e-54	847.329	-2.83839	0.127997	-22.1754	5.93398e-109	1.22431e-106	480.225	-2.58759	0.150037	-17.2464	1.19183e-66	2.33633e-64
Os01g0191300	501.14	-0.0161523	0.186833	-0.0864529	0.931106	0.959917	392.259	0.19053	0.138796	1.37274	0.169835	0.310176	584.056	-0.27968	0.114949	-2.43309	0.0149706	0.0348479	534.843	-0.021678	0.133947	-0.16184	0.871432	0.915291
Os01g0191400	29.5934	-0.622715	0.39172	-1.5897	0.111904	0.225889	33.828	-1.06412	0.389489	-2.73208	0.00629353	0.0218186	46.6539	-1.48884	0.32716	-4.55078	5.34463e-06	2.38396e-05	41.8482	-2.15538	0.422342	-5.1034	3.33605e-07	2.21736e-06
Os01g0191500	3575.97	0.37959	0.112418	3.37659	0.000733899	0.00339863	4491.02	0.593264	0.100812	5.88483	3.98458e-09	5.05359e-08	3992.76	0.350248	0.0885255	3.95647	7.60669e-05	0.000285918	3661.27	0.0515293	0.0812004	0.634594	0.525693	0.653451
Os01g0191700	1791.5	0.406617	0.102108	3.98223	6.82727e-05	0.000407007	1450.2	0.0731569	0.134457	0.54409	0.58638	0.73056	1564.06	-0.468051	0.106132	-4.41009	1.03326e-05	4.4272e-05	1487.13	-0.571453	0.0945475	-6.04408	1.50261e-09	1.39935e-08
Os01g0191800	202.475	1.75733	0.613929	2.86243	0.00420413	0.0155282	337.343	1.09434	0.208439	5.25015	1.51977e-07	1.48875e-06	185.969	2.66198	0.191273	13.9172	4.9829e-44	2.12613e-42	185.938	1.72645	0.214334	8.05497	7.94992e-16	1.42993e-14
Os01g0191900	456.604	-1.15955	0.154023	-7.52842	5.13582e-14	1.27145e-12	390.505	-0.77546	0.135134	-5.73846	9.55434e-09	1.13979e-07	561.276	-0.672646	0.174984	-3.84404	0.000121025	0.000439422	566.79	-0.258688	0.145214	-1.78143	0.0748428	0.142863
Os01g0192000	1042.67	-0.188447	0.229272	-0.821937	0.411113	0.578123	1023.18	-0.882498	0.127155	-6.94035	3.91132e-12	7.64715e-11	1130.03	0.411207	0.118993	3.45573	0.00054881	0.00178245	1081.66	0.524512	0.131816	3.97913	6.91689e-05	0.000304253
Os01g0192101	0	NA	NA	NA	NA	NA	0	NA	NA	NA	NA	NA	0	NA	NA	NA	NA	NA	0	NA	NA	NA	NA	NA
Os01g0192300	895.455	-0.203315	0.133862	-1.51884	0.128803	0.250549	739.48	-0.0149662	0.154099	-0.0971213	0.92263	0.957032	1376	-0.348162	0.0994993	-3.49914	0.000466758	0.00153447	1163.32	0.288806	0.132911	2.17292	0.0297861	0.0663133
Os01g0192500	13.5523	-0.73916	0.590356	-1.25206	0.210549	0.361192	13.142	0.0711449	0.638882	0.111358	0.911332	0.950732	23.3994	0.422765	0.555588	0.760932	0.446698	0.573769	27.2183	0.011481	0.495959	0.0231491	0.981531	0.98829
Os01g0192401	0	NA	NA	NA	NA	NA	0	NA	NA	NA	NA	NA	0.187688	1.24622	4.08047	0.305412	0.760053	NA	0	NA	NA	NA	NA	NA
Os01g0192550	82.1714	-0.0988409	0.244986	-0.403456	0.686613	0.806605	75.4394	0.619683	0.266617	2.32424	0.0201125	0.0577005	139.898	0.030986	0.200194	0.15478	0.876995	0.918228	164.773	-0.0437876	0.179153	-0.244414	0.80691	0.871638
Os01g0192600	2.0089	-0.24283	1.47146	-0.165027	0.868923	0.924413	2.05851	-0.58112	1.52106	-0.382048	0.702426	0.816273	3.4209	-0.714608	1.10203	-0.648447	0.516696	0.637866	5.52655	1.06097	0.986886	1.07507	0.282346	0.412955
Os01g0192700	0	NA	NA	NA	NA	NA	0	NA	NA	NA	NA	NA	0	NA	NA	NA	NA	NA	0	NA	NA	NA	NA	NA
Os01g0192900	94.2356	-1.89909	0.257864	-7.3647	1.77544e-13	4.05642e-12	59.7209	-0.579656	0.308929	-1.87634	0.0606084	0.140823	201.049	-1.03856	0.264421	-3.92769	8.57669e-05	0.000319279	85.3593	-0.557415	0.298689	-1.8662	0.0620128	0.122415
Os01g0193250	0.150794	-0.542213	4.08047	-0.13288	0.894288	NA	0	NA	NA	NA	NA	NA	0.38065	2.1896	4.03366	0.542832	0.587246	NA	0	NA	NA	NA	NA	NA
Os01g0193400	5.23429	-0.388582	0.854409	-0.454796	0.649256	0.779494	3.31431	-0.269955	1.2056	-0.223918	0.822821	0.895456	5.9666	-0.711551	0.874784	-0.813402	0.415987	0.543988	4.49676	-0.954721	0.975006	-0.979195	0.327484	0.462519
Os01g0193500	0	NA	NA	NA	NA	NA	0	NA	NA	NA	NA	NA	0	NA	NA	NA	NA	NA	0	NA	NA	NA	NA	NA
Os01g0193600	52.7355	-0.886634	0.313008	-2.83263	0.00461674	0.0167978	55.9065	-0.303835	0.289775	-1.04852	0.2944	0.459155	70.6499	-0.965834	0.257819	-3.74617	0.000179552	0.000633609	64.2229	-0.738587	0.275828	-2.67771	0.00741267	0.0200226
Os01g0193700	0	NA	NA	NA	NA	NA	0	NA	NA	NA	NA	NA	0.148449	-0.67733	4.08047	-0.165993	0.868162	NA	0	NA	NA	NA	NA	NA
Os01g0193900	567.407	-0.19923	0.135351	-1.47195	0.141033	0.268558	567.235	-0.0358346	0.116443	-0.307743	0.758278	0.855339	687.483	-0.285872	0.102528	-2.78823	0.00529961	0.013869	640.512	-0.557957	0.113153	-4.931	8.18115e-07	5.12663e-06
Os01g0194000	695.193	1.07514	0.297458	3.61442	0.000301018	0.00153968	351.322	0.140523	0.204555	0.686967	0.492103	0.653683	339.304	0.227671	0.199927	1.13877	0.254797	0.374955	379.966	-0.46361	0.474492	-0.977065	0.328537	0.463716
Os01g0194200	176.724	0.219046	0.237919	0.920674	0.357221	0.525822	234.479	0.294626	0.178582	1.64981	0.0989824	0.206521	191.154	1.17136	0.165153	7.0926	1.31613e-12	1.11549e-11	192.12	0.638505	0.167869	3.80359	0.000142614	0.000589096
Os01g0194300	1721.65	0.0782775	0.121475	0.644394	0.51932	0.676309	1430.35	-0.323687	0.12371	-2.6165	0.00888361	0.0292065	2307.14	0.618023	0.087267	7.08198	1.4211e-12	1.20158e-11	2413.67	0.714349	0.0777604	9.18654	4.05686e-20	1.03242e-18
Os01g0194600	413.863	0.330332	0.214961	1.5367	0.124367	0.24437	237.25	-0.61576	0.176471	-3.48929	0.000484304	0.0022911	357.514	-0.636202	0.125793	-5.05752	4.24733e-07	2.17767e-06	369.198	0.0296376	0.138995	0.213227	0.83115	0.888327
Os01g0195000	620.347	-0.41406	0.14361	-2.88322	0.0039363	0.0146747	526.365	-0.00664351	0.132643	-0.0500858	0.960054	0.978302	658.775	-0.30615	0.11373	-2.6919	0.00710454	0.0180753	642.225	-0.424336	0.102472	-4.141	3.45796e-05	0.000161926
Os01g0195066	2.37484	0.98738	1.42045	0.695118	0.486981	0.647726	0.949704	1.41587	2.29255	0.617595	0.536842	NA	1.50574	-0.829787	1.56769	-0.529307	0.596593	0.704751	0.831657	-1.80041	2.28844	-0.78674	0.431434	NA
Os01g0195100	1.3488	-0.391789	1.7295	-0.226533	0.820787	0.896214	2.04013	-0.0640116	1.32337	-0.0483703	0.961421	0.978806	3.61154	-0.523063	1.06807	-0.489725	0.624328	0.728473	2.70691	-0.298043	1.23612	-0.241112	0.809468	0.873252
Os01g0195200	455.053	1.19165	0.195002	6.11097	9.90288e-10	1.416e-08	620.489	0.898658	0.184478	4.87135	1.10839e-06	9.18413e-06	401.444	2.0625	0.137644	14.9843	9.29942e-51	5.10403e-49	368.398	1.18451	0.152623	7.76105	8.42298e-15	1.386e-13
Os01g0195300	66.5412	-0.489144	0.329649	-1.48383	0.137854	0.263852	16.8383	-0.442023	0.707351	-0.624899	0.532038	0.68813	16.3098	-0.129938	0.646984	-0.200837	0.840826	0.893623	33.5062	-1.31205	0.709689	-1.84877	0.0644912	0.126476
Os01g0195400	194.967	0.992263	0.185907	5.33742	9.42781e-08	9.99153e-07	335.086	1.47287	0.227263	6.48093	9.1162e-11	1.47531e-09	176.417	2.17366	0.209352	10.3828	2.96998e-25	5.4231e-24	111.472	1.47164	0.268411	5.48277	4.18707e-08	3.20059e-07
Os01g0195500	1119.62	-0.0273164	0.125283	-0.218037	0.827401	0.899476	1055.27	0.0775156	0.101181	0.766107	0.443613	0.610033	1170.51	0.00798274	0.0929082	0.0859207	0.931529	0.955798	990.433	0.180207	0.0934298	1.9288	0.0537558	0.108652
Os01g0195700	0	NA	NA	NA	NA	NA	0	NA	NA	NA	NA	NA	0	NA	NA	NA	NA	NA	0	NA	NA	NA	NA	NA
Os01g0195801	0.122349	-0.542213	4.08047	-0.13288	0.894288	NA	0.177801	1.06118	4.08047	0.260064	0.794814	NA	0.817786	-1.65106	2.45921	-0.67138	0.501979	NA	0.32865	1.90003	3.8768	0.490104	0.624061	NA
Os01g0196133	0	NA	NA	NA	NA	NA	0	NA	NA	NA	NA	NA	0	NA	NA	NA	NA	NA	0	NA	NA	NA	NA	NA
Os01g0196300	288.159	1.04315	0.536927	1.94281	0.0520392	0.124469	254.119	0.784538	0.16024	4.89601	9.78028e-07	8.19734e-06	323.429	1.41214	0.140316	10.064	7.96777e-24	1.34138e-22	334.904	2.0783	0.246269	8.43917	3.19605e-17	6.40915e-16
Os01g0196500	116.223	-0.0186124	0.219246	-0.0848928	0.932347	0.960585	124.116	0.243677	0.214024	1.13855	0.254892	0.41545	147.909	0.48829	0.203896	2.3948	0.0166294	0.0382059	125.648	0.43845	0.194352	2.25596	0.0240733	0.0553863
Os01g0196600	272.762	-0.169121	0.151617	-1.11545	0.264659	0.424921	310.764	0.166565	0.144404	1.15346	0.248722	0.40861	336.737	0.380832	0.122309	3.1137	0.00184756	0.00536614	288.618	0.139091	0.16537	0.84109	0.400298	0.53723
Os01g0196800	4.02162	0.383608	0.969292	0.395761	0.692281	0.810156	5.14016	-0.21036	0.865901	-0.242937	0.808054	0.886734	6.28813	-0.889671	0.828382	-1.07399	0.282829	0.406557	7.65622	-1.62178	0.77659	-2.08834	0.0367676	0.0791468
Os01g0197100	26.3661	1.0045	0.435642	2.30578	0.0211228	0.060394	20.0078	1.63316	0.484901	3.36803	0.000757085	0.00341755	22.8696	2.0688	0.459067	4.50654	6.58941e-06	2.90403e-05	21.8522	1.82804	0.510173	3.58317	0.000339444	0.00128698
Os01g0197150	0	NA	NA	NA	NA	NA	0	NA	NA	NA	NA	NA	0	NA	NA	NA	NA	NA	0	NA	NA	NA	NA	NA
Os01g0197200	512.677	-0.00383159	0.141759	-0.0270289	0.978437	0.987142	521.454	-0.129052	0.121257	-1.06428	0.287202	0.451224	574.791	-0.00682904	0.104582	-0.0652986	0.947936	0.966294	569.779	-0.0679338	0.120197	-0.565189	0.571945	0.693016
Os01g0197350	25.7868	0.122633	0.443763	0.276349	0.78228	0.871217	25.7459	-0.102137	0.423918	-0.240935	0.809606	0.887713	25.2328	0.46665	0.402657	1.15893	0.246486	0.36506	28.8044	0.483051	0.409566	1.17942	0.23823	0.362239
Os01g0197400	316.443	-0.0340287	0.161301	-0.210963	0.832916	0.9022	315.961	-0.429504	0.148163	-2.89887	0.00374509	0.0139369	344.836	0.0164693	0.139112	0.118389	0.90576	0.937741	367.095	0.520159	0.154223	3.37277	0.000744174	0.00261889
Os01g0197450	19.9092	-0.272682	0.4791	-0.569154	0.569252	0.718141	13.2755	0.135772	0.553192	0.245434	0.806121	0.885696	22.4502	-0.989894	0.438097	-2.25953	0.0238504	0.0523006	24.0397	-1.32909	0.457806	-2.90318	0.00369397	0.0108442
Os01g0197500	44.0252	-0.347649	0.326489	-1.06481	0.286961	0.450717	46.7178	-0.162653	0.297118	-0.547435	0.58408	0.728894	58.7361	-0.186279	0.274673	-0.678186	0.497654	0.620635	53.962	-0.357373	0.283557	-1.26032	0.207553	0.325737
Os01g0197700	0	NA	NA	NA	NA	NA	0.176692	-0.862369	4.08047	-0.21134	0.832622	NA	0.768289	-1.5566	2.28604	-0.680915	0.495925	NA	1.18311	1.5453	2.06434	0.748567	0.454118	NA
Os01g0197900	6.19039	3.23692	1.02954	3.14403	0.00166637	0.006995	7.06981	0.18389	0.737949	0.249191	0.803213	0.884156	6.78367	1.68139	0.818528	2.05417	0.0399594	0.0814108	4.54914	-0.505293	1.0431	-0.484415	0.628091	0.739581
Os01g0198000	139.543	0.706218	0.196308	3.59749	0.000321297	0.00163279	136.346	0.217218	0.189744	1.14479	0.252295	0.412541	162.255	0.744452	0.175037	4.25311	2.1082e-05	8.64382e-05	129.031	0.386815	0.195707	1.9765	0.0480987	0.0991441
Os01g0198200	673.309	-0.133838	0.14185	-0.943519	0.345416	0.514047	608.627	-0.186181	0.11853	-1.57076	0.116239	0.233284	773.642	-0.243574	0.102245	-2.38226	0.0172069	0.0393216	727.544	-0.00978952	0.104829	-0.0933854	0.925597	0.952736
Os01g0198250	0.150794	-0.542213	4.08047	-0.13288	0.894288	NA	0	NA	NA	NA	NA	NA	0.521413	-0.769867	2.8849	-0.266861	0.789576	NA	0	NA	NA	NA	NA	NA
Os01g0198500	327.611	-0.881958	0.181499	-4.8593	1.17802e-06	1.0093e-05	236.471	-0.234958	0.148968	-1.57724	0.11474	0.231111	515.651	-0.229559	0.152501	-1.50529	0.132248	0.221243	530.119	0.787097	0.141591	5.55894	2.71422e-08	2.13507e-07
Os01g0198702	17.3002	-0.758752	0.501718	-1.51231	0.130456	0.252972	14.1472	0.0931748	0.514232	0.181192	0.856217	0.916392	21.0147	0.284082	0.436025	0.651527	0.514706	0.636066	23.6079	0.0560438	0.43237	0.12962	0.896867	0.933479
Os01g0198900	1021.25	2.97985	0.287619	10.3604	3.75393e-25	2.52282e-23	164.991	1.65306	0.20299	8.14357	3.83793e-16	1.18724e-14	373.472	2.19345	0.161049	13.6197	3.05791e-42	1.18892e-40	384.886	2.59333	0.223843	11.5854	4.88397e-31	2.38056e-29
Os01g0199300	17.4135	2.63115	0.567027	4.64025	3.47987e-06	2.72167e-05	1.59331	0.340639	1.63876	0.207864	0.835336	0.902831	4.90467	0.178462	1.07893	0.165407	0.868624	0.912563	4.6524	0.129494	0.93136	0.139038	0.88942	0.928228
Os01g0199400	203.037	0.444795	0.189005	2.35335	0.0186051	0.0543229	163.916	0.140644	0.174001	0.808294	0.418922	0.586639	174.75	0.194993	0.197812	0.985752	0.324255	0.451327	187.047	-0.153887	0.16135	-0.953743	0.340214	0.475877
Os01g0199550	6.64721	1.18458	0.840293	1.40972	0.158622	0.293264	5.42339	-0.345433	0.818086	-0.422245	0.672846	0.794922	9.01501	0.061061	0.715975	0.0852838	0.932036	0.955959	8.24481	-0.141092	0.751195	-0.187823	0.851016	0.901962
Os01g0199700	7.09748	-0.151105	0.780591	-0.193577	0.846507	0.910586	3.28132	0.0864448	1.23561	0.0699613	0.944224	0.96955	5.30908	-0.910134	0.87977	-1.03451	0.300896	0.426793	6.45073	-0.431279	0.826193	-0.522007	0.601665	0.717669
Os01g0199900	410.669	-0.627774	0.149931	-4.18709	2.82557e-05	0.000184274	439.924	-0.583612	0.134761	-4.33071	1.4863e-05	9.88653e-05	564.341	-0.769965	0.11261	-6.83747	8.06039e-12	6.45791e-11	531.266	-1.04764	0.113632	-9.21966	2.98056e-20	7.68639e-19
Os01g0199950	0	NA	NA	NA	NA	NA	0.15246	1.06118	4.08047	0.260064	0.794814	NA	0.148449	-0.67733	4.08047	-0.165993	0.868162	NA	0.178491	-0.865001	4.08047	-0.211985	0.832118	NA
Os01g0200000	207.252	-0.170822	0.169474	-1.00795	0.313477	0.479944	249.567	0.262526	0.154754	1.69641	0.0898086	0.191842	296.075	0.295035	0.131267	2.24759	0.0246022	0.0537201	283.648	0.405701	0.148704	2.72825	0.0063672	0.0174993
Os01g0200150	0.997629	1.40115	2.09224	0.669686	0.503058	NA	0.541865	2.60439	2.97111	0.87657	0.38072	NA	0.938665	2.1872	2.18612	1.00049	0.317072	0.443637	0.323448	-1.76845	3.90403	-0.452982	0.650562	NA
Os01g0200200	7.31505	-2.20661	0.892054	-2.47363	0.013375	0.0413202	6.59633	0.459978	0.77325	0.594863	0.551935	0.703958	10.7906	-0.339862	0.596925	-0.569354	0.569116	0.682186	20.9688	-0.383323	0.460788	-0.831885	0.405474	0.54253
Os01g0200300	10.2229	0.501115	0.626162	0.800295	0.42354	0.589703	6.23038	-0.376543	0.799826	-0.470781	0.637797	0.769938	13.8136	-0.993918	0.571999	-1.73762	0.0822775	0.149868	10.9013	0.263836	0.601785	0.438423	0.66108	0.766546
Os01g0200350	193.776	0.477036	0.187612	2.54268	0.0110007	0.0349893	192.299	-0.110512	0.182383	-0.605932	0.54456	0.698092	302.397	-0.0879762	0.14537	-0.60519	0.545053	0.662102	245.516	-0.210566	0.157013	-1.34108	0.179895	0.291514
Os01g0200400	261.832	0.82903	0.153737	5.39254	6.94701e-08	7.55995e-07	324.6	1.07948	0.14901	7.24436	4.34495e-13	9.43791e-12	251.877	1.41508	0.152091	9.30422	1.34974e-20	1.88497e-19	202.913	0.956431	0.158525	6.0333	1.60645e-09	1.49288e-08
Os01g0200500	277.268	-0.184613	0.161456	-1.14343	0.252862	0.411005	268.282	-0.164754	0.146781	-1.12245	0.261672	0.4235	324.416	-0.342776	0.124828	-2.74599	0.00603293	0.0155875	331.024	-0.390584	0.14706	-2.65595	0.00790847	0.0211482
Os01g0200600	2.45857	-2.40548	1.49236	-1.61186	0.106991	0.218438	2.21165	2.82415	1.61886	1.74453	0.0810662	0.176843	3.47106	0.507772	1.33305	0.380911	0.703269	0.792827	1.55579	1.93713	1.88887	1.02555	0.305102	NA
Os01g0200700	2376.99	-3.01018	0.237567	-12.6709	8.5767e-37	1.2438e-34	1191.08	-3.09345	0.124481	-24.8509	2.53097e-136	1.7029e-132	4159.27	-2.88112	0.3112	-9.2581	2.08105e-20	2.87643e-19	2300.28	-1.97924	0.1965	-10.0725	7.31051e-24	2.34595e-22
Os01g0200950	132.35	0.158117	0.194961	0.81102	0.417354	0.583953	136.934	-0.124797	0.196081	-0.636455	0.52448	0.681703	151.793	0.328663	0.178068	1.84571	0.0649336	0.123277	157.192	-0.221276	0.179574	-1.23222	0.217865	0.338313
Os01g0201000	95.0493	-0.411356	0.239143	-1.72012	0.0854097	0.1836	91.8925	-0.0913227	0.220444	-0.414267	0.678679	0.799286	110.558	0.0491954	0.210082	0.234172	0.814851	0.875863	108.229	0.182817	0.20154	0.907102	0.364353	0.501347
Os01g0201100	278.048	0.340623	0.174353	1.95363	0.0507444	0.121903	254.585	-0.337182	0.224353	-1.50291	0.132862	0.258604	372.378	1.10328	0.142295	7.75352	8.93765e-15	8.80249e-14	434.19	1.24731	0.197683	6.30966	2.79642e-10	2.8386e-09
Os01g0201200	897.253	0.234926	0.125504	1.87187	0.0612249	0.141289	733.432	0.100621	0.120467	0.835254	0.403575	0.572089	1003.24	-0.284473	0.10129	-2.8085	0.00497736	0.0131045	936.403	-0.235785	0.117882	-2.00017	0.0454821	0.0947541
Os01g0201250	45.3525	-0.337809	0.303167	-1.11427	0.265165	0.42553	54.7843	0.0876876	0.282401	0.310507	0.756175	0.854045	49.5056	0.526394	0.314659	1.6729	0.0943467	0.167755	52.1173	0.251445	0.318465	0.789553	0.429789	0.565994
Os01g0201275	0.854349	0.823754	2.39844	0.343454	0.731257	NA	0.15246	1.06118	4.08047	0.260064	0.794814	NA	0	NA	NA	NA	NA	NA	0.342563	1.95013	3.82184	0.510259	0.60987	NA
Os01g0201300	0.122349	-0.542213	4.08047	-0.13288	0.894288	NA	0	NA	NA	NA	NA	NA	0	NA	NA	NA	NA	NA	0	NA	NA	NA	NA	NA
Os01g0201400	0.603175	-2.50566	3.49313	-0.71731	0.473183	NA	0.202056	-0.862369	4.08047	-0.21134	0.832622	NA	0	NA	NA	NA	NA	NA	0.338503	-1.82612	3.84358	-0.475109	0.634709	NA
Os01g0201500	0	NA	NA	NA	NA	NA	0	NA	NA	NA	NA	NA	0	NA	NA	NA	NA	NA	0	NA	NA	NA	NA	NA
Os01g0201600	0	NA	NA	NA	NA	NA	0	NA	NA	NA	NA	NA	3.8065	5.51756	3.91959	1.40769	0.159224	0.257693	0	NA	NA	NA	NA	NA
Os01g0201700	5.87943	2.17117	1.01509	2.1389	0.0324439	0.0852932	6.82872	1.12208	0.815105	1.37661	0.168633	0.308716	12.0508	2.81033	0.722213	3.89128	9.97153e-05	0.000367286	6.94144	3.76648	1.16922	3.22136	0.00127582	0.00422958
Os01g0201750	0	NA	NA	NA	NA	NA	0	NA	NA	NA	NA	NA	0	NA	NA	NA	NA	NA	0	NA	NA	NA	NA	NA
Os01g0201800	11.1126	0.380288	0.578303	0.657593	0.5108	0.668734	6.03503	1.67942	0.881231	1.90577	0.0566805	0.133553	13.6395	2.12468	0.59487	3.57167	0.000354714	0.00119361	9.34006	1.78461	0.709329	2.51592	0.0118724	0.0301456
Os01g0201850	0.812116	-0.1362	2.43396	-0.0559579	0.955375	NA	1.62607	1.41921	1.59221	0.891341	0.372746	0.541959	0.390909	0.284441	3.55758	0.0799536	0.936274	NA	0.144957	-0.865001	4.08047	-0.211985	0.832118	NA
Os01g0201900	731.085	0.178151	0.123311	1.44473	0.148534	0.279289	920.771	0.173858	0.116515	1.49215	0.135659	0.262662	1122.95	-0.0858887	0.104775	-0.819744	0.412362	0.540522	978.919	-0.165491	0.123681	-1.33804	0.180883	0.292798
Os01g0202500	305.863	-0.798413	0.164464	-4.85463	1.20614e-06	1.03179e-05	212.194	-0.354982	0.216728	-1.63792	0.101438	0.210227	332.848	-1.23076	0.168831	-7.28992	3.1015e-13	2.75336e-12	192.157	-0.0792083	0.166312	-0.476264	0.633886	0.744201
Os01g0202601	1.60834	2.16292	1.77713	1.21708	0.223572	0.376683	0.354517	0.0994009	3.52661	0.028186	0.977514	NA	1.8453	-1.28532	1.68931	-0.760854	0.446744	0.573789	1.45885	0.447351	1.69831	0.263409	0.792236	NA
Os01g0202700	2.07706	0.855224	1.3341	0.641052	0.521489	0.678108	1.6503	0.754249	1.47663	0.510792	0.609497	0.74891	2.56665	-0.48125	1.2384	-0.388608	0.697566	0.788286	2.0452	-0.63081	1.51884	-0.415324	0.677905	0.77963
Os01g0202800	11.2761	0.878104	0.581876	1.50909	0.131275	0.254318	14.9875	1.57646	0.554204	2.84455	0.00444738	0.0161944	10.1722	1.57089	0.675005	2.32723	0.019953	0.044861	9.9593	0.546795	0.646335	0.845993	0.397557	0.534581
Os01g0203000	1497.3	0.478865	0.177307	2.70077	0.00691801	0.0236705	947.767	0.312448	0.138256	2.25992	0.0238261	0.066284	1004.69	0.712317	0.119451	5.96326	2.47253e-09	1.58513e-08	1175.08	0.190299	0.209908	0.906584	0.364627	0.501632
Os01g0203300	73.2032	-0.231133	0.246789	-0.936564	0.348983	0.517581	66.2178	-0.293359	0.253597	-1.15679	0.247357	0.407014	90.7114	-0.552536	0.215506	-2.5639	0.0103503	0.0252024	93.613	-0.539159	0.236845	-2.27643	0.0228206	0.0528818
Os01g0203400	6.95917	2.11376	0.81565	2.5915	0.00955583	0.0311364	6.00861	0.956365	0.88203	1.08428	0.278242	0.44172	3.9734	3.02473	1.26935	2.3829	0.017177	0.0392693	3.84655	1.96536	1.12089	1.75339	0.0795351	0.150185
Os01g0203800	46.0162	1.04533	0.318931	3.27759	0.00104698	0.00465196	41.5678	0.260413	0.312538	0.833218	0.404722	0.573039	50.404	0.0406037	0.332182	0.122233	0.902714	0.935911	49.7335	-0.0993166	0.304862	-0.325776	0.744594	0.828152
Os01g0203900	3.05349	1.41811	1.13351	1.25108	0.210906	0.361691	2.02795	0.873837	1.40968	0.619883	0.535335	0.690957	1.79808	-1.12172	1.65776	-0.676644	0.498632	0.621465	2.58537	1.13186	1.31228	0.862515	0.388404	0.525461
Os01g0204000	108.998	1.04638	0.243677	4.29413	1.75379e-05	0.000119377	156.843	0.475949	0.179663	2.64912	0.00807019	0.0269705	107.206	1.35719	0.211747	6.4095	1.45997e-10	1.04594e-09	98.9158	0.652013	0.23216	2.80847	0.00497779	0.014096
Os01g0205100	449.955	0.0380884	0.152793	0.249281	0.803143	0.88498	453.296	-0.133679	0.136172	-0.981695	0.32625	0.493926	502.773	-0.261937	0.107495	-2.43674	0.0148205	0.0345497	499.605	-0.418553	0.111951	-3.73871	0.000184967	0.000742585
Os01g0205200	65.5038	-0.49549	0.287414	-1.72396	0.0847151	0.182362	75.2304	-0.458142	0.256458	-1.78642	0.0740312	0.165194	88.5243	-1.09218	0.247112	-4.41979	9.87989e-06	4.24996e-05	70.009	-0.999349	0.25555	-3.91058	9.20735e-05	0.000394797
Os01g0205300	0.555017	-2.39776	2.63255	-0.910813	0.362394	NA	2.1566	-2.38435	1.5859	-1.50347	0.132718	0.258399	1.60923	-3.96868	1.96544	-2.01923	0.0434632	0.0874088	0.535472	-2.48427	3.81529	-0.651134	0.51496	NA
Os01g0205401	0	NA	NA	NA	NA	NA	0	NA	NA	NA	NA	NA	0	NA	NA	NA	NA	NA	0	NA	NA	NA	NA	NA
Os01g0205500	34.3797	-0.367288	0.393558	-0.93325	0.350691	0.51915	35.8763	0.190816	0.344187	0.554398	0.579307	0.725825	37.37	0.117901	0.356853	0.330391	0.741105	0.82046	50.5491	-0.462655	0.310763	-1.48877	0.136548	0.233643
Os01g0205550	0.344884	0.419559	3.64321	0.115162	0.908317	NA	0.911177	-0.670642	2.12334	-0.315843	0.752122	NA	0.823566	-0.327617	2.10469	-0.15566	0.876301	NA	0.947645	-2.0777	2.2042	-0.942611	0.34588	NA
Os01g0205600	71.5245	-0.0615118	0.259909	-0.236667	0.812915	0.891528	44.5166	0.088644	0.326151	0.271788	0.785785	0.873186	74.79	0.86456	0.260214	3.3225	0.000892153	0.00277452	94.6733	1.71441	0.278999	6.14487	8.00273e-10	7.66607e-09
Os01g0205700	362.867	-0.0591688	0.152888	-0.387008	0.69875	0.814544	343.039	0.0308913	0.14661	0.210704	0.833118	0.90152	419.486	0.27972	0.116448	2.4021	0.0163013	0.037565	428.883	0.372947	0.122446	3.04582	0.00232049	0.00721704
Os01g0205800	0.159526	-0.542213	4.08047	-0.13288	0.894288	NA	0.301282	0.0994018	3.72614	0.0266769	0.978717	NA	0.653823	-1.21404	2.42704	-0.500215	0.616924	NA	0.690122	-1.42944	2.6889	-0.531608	0.594998	NA
Os01g0205900	38.8965	0.503502	0.366591	1.37347	0.169607	0.307659	41.4255	0.397141	0.411245	0.965705	0.334192	0.502408	34.7154	2.36756	0.405049	5.84511	5.06221e-09	3.14411e-08	24.7476	2.32313	0.493039	4.71185	2.45477e-06	1.43334e-05
Os01g0206200	70.5208	-0.694622	0.270056	-2.57214	0.0101071	0.0325988	60.1466	-0.940069	0.271603	-3.46119	0.000537799	0.00251194	89.0271	-0.241992	0.222622	-1.087	0.277035	0.400075	106.665	-0.28584	0.205817	-1.38881	0.164892	0.271926
Os01g0206300	3.29191	0.472858	1.16095	0.407302	0.683786	0.804824	4.32205	1.10835	1.0962	1.01108	0.311976	0.478144	2.55341	-0.385105	1.26957	-0.303336	0.761634	0.836605	1.8736	1.52249	1.51822	1.00282	0.31595	0.449524
Os01g0206600	87.3799	-0.171736	0.250801	-0.684751	0.493501	0.653684	63.6366	-0.165866	0.271738	-0.610388	0.541605	0.695928	87.7289	-0.113799	0.245981	-0.462632	0.643628	0.744994	82.0022	0.880826	0.246716	3.5702	0.000356714	0.00134699
Os01g0206650	1.88901	-1.16796	1.61719	-0.722217	0.470161	0.632765	3.81885	-1.43666	1.08676	-1.32197	0.186178	0.331544	3.42375	-1.4831	1.28409	-1.15498	0.248098	0.366986	2.24887	-1.79653	1.48802	-1.20733	0.227305	0.349398
Os01g0206700	0.319051	-1.57417	4.02671	-0.390933	0.695847	NA	0.301282	0.0994018	3.72614	0.0266769	0.978717	NA	0.17238	1.24622	4.08047	0.305412	0.760053	NA	0.308761	1.82217	4.05044	0.449869	0.652805	NA
Os01g0206800	0.170604	1.38134	4.08047	0.338525	0.734968	NA	0.267479	0.0994026	3.89025	0.0255517	0.979615	NA	0	NA	NA	NA	NA	NA	0.15438	1.05855	4.08047	0.259419	0.795312	NA
Os01g0207001	0	NA	NA	NA	NA	NA	0	NA	NA	NA	NA	NA	0	NA	NA	NA	NA	NA	0	NA	NA	NA	NA	NA
Os01g0207200	70.3016	1.09879	0.276192	3.97836	6.9393e-05	0.00041306	116.2	1.3892	0.236175	5.88211	4.05078e-09	5.13029e-08	88.2936	2.73184	0.273985	9.97079	2.04592e-23	3.3544e-22	63.0147	2.17349	0.303951	7.15081	8.62681e-13	1.15933e-11
Os01g0207300	0	NA	NA	NA	NA	NA	0	NA	NA	NA	NA	NA	0.315049	-1.61955	3.79504	-0.426753	0.669559	NA	0	NA	NA	NA	NA	NA
Os01g0207400	192.406	-0.0704504	0.231868	-0.303839	0.761251	0.856955	218.311	-0.0756935	0.192998	-0.392199	0.694911	0.810845	337.318	1.05863	0.163097	6.49076	8.5403e-11	6.25389e-10	298.408	1.09949	0.176626	6.22493	4.81758e-10	4.74255e-09
Os01g0207500	0.273142	-1.3776	3.91316	-0.352043	0.724806	NA	0	NA	NA	NA	NA	NA	0.17238	1.24622	4.08047	0.305412	0.760053	NA	0.17427	1.05855	4.08047	0.259419	0.795312	NA
Os01g0207600	0	NA	NA	NA	NA	NA	0	NA	NA	NA	NA	NA	0	NA	NA	NA	NA	NA	0	NA	NA	NA	NA	NA
Os01g0207700	0.122349	-0.542213	4.08047	-0.13288	0.894288	NA	0	NA	NA	NA	NA	NA	0.445348	-2.14342	3.86593	-0.554439	0.579279	NA	0	NA	NA	NA	NA	NA
Os01g0207900	8.23359	-0.775395	0.697617	-1.11149	0.266357	0.426847	5.7164	-1.27894	0.92008	-1.39003	0.164518	0.303	5.45522	-0.972283	0.927593	-1.04818	0.294557	0.419993	4.18078	-0.254429	1.03666	-0.245431	0.806123	0.871223
Os01g0208000	0.122349	-0.542213	4.08047	-0.13288	0.894288	NA	0	NA	NA	NA	NA	NA	0.343396	-1.80639	4.02072	-0.44927	0.653237	NA	0.17427	1.05855	4.08047	0.259419	0.795312	NA
Os01g0208400	201.174	1.94929	0.206441	9.44236	3.64477e-21	1.80951e-19	274.74	1.0259	0.217702	4.71238	2.44842e-06	1.91053e-05	251.849	2.21908	0.167663	13.2354	5.48154e-40	1.90112e-38	256.491	2.09668	0.166775	12.5719	3.01305e-36	1.91336e-34
Os01g0208600	1223.08	0.283827	0.122796	2.31138	0.0208121	0.0596914	1363.3	0.410729	0.11482	3.57717	0.000347332	0.00170767	1410.91	0.228498	0.120908	1.88985	0.0587784	0.113269	1231.57	-0.354617	0.102721	-3.45225	0.000555941	0.00201535
Os01g0208700	392.418	-0.509883	0.173114	-2.94535	0.00322586	0.012428	385.042	-0.32	0.147396	-2.17102	0.0299294	0.0800208	522.231	-0.476142	0.108385	-4.39306	1.11764e-05	4.7649e-05	556.944	-0.455224	0.122038	-3.73017	0.00019135	0.000765627
Os01g0208800	0.212675	1.38134	4.08047	0.338525	0.734968	NA	0.176692	-0.862369	4.08047	-0.21134	0.832622	NA	0.190325	1.24622	4.08047	0.305412	0.760053	NA	0.338503	-1.82612	3.84358	-0.475109	0.634709	NA
Os01g0209000	706.865	-0.0826133	0.128638	-0.642215	0.520734	0.677509	777.049	0.130341	0.108765	1.19838	0.230771	0.386913	878.95	-0.0477884	0.0918926	-0.520047	0.603031	0.710102	778.557	-0.119899	0.112274	-1.06791	0.285559	0.416641
Os01g0209150	1.12975	-3.41921	2.0989	-1.62905	0.103303	NA	1.2683	-3.73693	2.21538	-1.68681	0.0916398	NA	1.58313	-3.97698	1.96791	-2.02091	0.0432886	0.087126	1.16346	-0.44216	2.04761	-0.215939	0.829035	NA
Os01g0209200	73.7114	-0.451978	0.264538	-1.70856	0.0875327	0.187127	74.8682	-0.568057	0.257597	-2.20522	0.027439	0.0745021	90.1804	-0.171417	0.225972	-0.758573	0.448108	0.575214	97.9306	-0.0843628	0.223575	-0.377336	0.705924	0.79996
Os01g0209300	0	NA	NA	NA	NA	NA	0	NA	NA	NA	NA	NA	0	NA	NA	NA	NA	NA	0	NA	NA	NA	NA	NA
Os01g0209400	719.457	0.364848	0.121709	2.9977	0.00272029	0.010717	853.758	0.396336	0.135527	2.92441	0.00345115	0.0129997	874.305	0.486742	0.0896662	5.42838	5.68688e-08	3.21362e-07	715.562	0.333307	0.106854	3.11927	0.00181302	0.00579191
Os01g0209500	5.28078	-1.13358	0.958636	-1.18249	0.237011	0.392323	5.85688	-0.773365	0.841162	-0.919401	0.357886	0.526615	11.399	-1.52892	0.632784	-2.41618	0.0156843	0.036318	4.10938	-3.51532	1.39498	-2.51997	0.0117364	0.0298536
Os01g0209566	0	NA	NA	NA	NA	NA	0	NA	NA	NA	NA	NA	0	NA	NA	NA	NA	NA	0	NA	NA	NA	NA	NA
Os01g0209700	2.25736	2.9195	1.64669	1.77295	0.0762374	0.167756	0.817807	2.01975	2.20889	0.914375	0.36052	NA	1.66314	3.21927	2.02982	1.58599	0.112742	0.194528	3.18984	1.03829	1.35689	0.765198	0.444154	0.579858
Os01g0209750	0.383279	2.27516	3.47073	0.655527	0.512128	NA	0.177801	1.06118	4.08047	0.260064	0.794814	NA	0.17238	1.24622	4.08047	0.305412	0.760053	NA	0.144957	-0.865001	4.08047	-0.211985	0.832118	NA
Os01g0209800	3.6485	-0.135543	1.08316	-0.125137	0.900415	0.943423	1.95054	0.211994	1.61262	0.13146	0.895412	0.941263	5.0206	-0.573058	0.902742	-0.634797	0.525561	0.645555	7.4687	-0.378207	0.792152	-0.477442	0.633047	0.743701
Os01g0209901	0	NA	NA	NA	NA	NA	0	NA	NA	NA	NA	NA	0	NA	NA	NA	NA	NA	0	NA	NA	NA	NA	NA
Os01g0210200	0	NA	NA	NA	NA	NA	0	NA	NA	NA	NA	NA	0	NA	NA	NA	NA	NA	0.160013	-0.865001	4.08047	-0.211985	0.832118	NA
Os01g0210300	18.2192	1.21067	0.48657	2.48818	0.0128397	0.0398992	20.2934	1.03822	0.448447	2.31515	0.0206047	0.0588801	16.9294	2.28721	0.542744	4.21417	2.50702e-05	0.000101611	20.7916	2.37084	0.508985	4.65798	3.19322e-06	1.82821e-05
Os01g0210400	3.57267	-0.708595	1.09483	-0.647219	0.51749	0.674436	3.119	2.50698	1.30757	1.91729	0.0552017	0.130859	3.19711	1.06741	1.15864	0.921265	0.356912	0.48528	3.38195	1.72895	1.23048	1.40511	0.15999	0.26567
Os01g0210500	499.768	-0.651343	0.149477	-4.35749	1.31565e-05	9.21021e-05	474.907	-0.232968	0.132676	-1.75591	0.0791032	0.173745	675.375	-0.579884	0.118459	-4.89524	9.81851e-07	4.80655e-06	629.518	-0.237476	0.130166	-1.82441	0.0680908	0.132213
Os01g0210550	1.8765	-1.20924	1.51643	-0.797425	0.425204	0.591207	3.02179	-0.193732	1.26841	-0.152736	0.878606	0.930923	1.92088	0.373998	1.48857	0.251247	0.801623	0.866456	3.41481	-1.57698	1.17133	-1.34632	0.178199	0.289407
Os01g0210600	262.197	0.975523	0.165643	5.88933	3.87774e-09	5.10742e-08	500.124	1.7991	0.18288	9.83763	7.75167e-23	4.50585e-21	193.155	0.301295	0.190787	1.57922	0.114285	0.196579	149.856	0.120296	0.186747	0.644164	0.519469	0.647828
Os01g0210700	1.60216	1.45661	1.61514	0.90185	0.367136	0.535584	1.72191	-2.00612	1.65422	-1.21273	0.225233	0.380736	2.94423	1.5286	1.20409	1.26951	0.204259	0.313799	0.488663	0.944278	3.00757	0.313968	0.753546	NA
Os01g0210750	2.28806	-0.529931	1.28631	-0.411978	0.680356	0.802162	1.33694	0.150309	1.69133	0.0888706	0.929185	NA	2.81789	0.0961085	1.17522	0.0817795	0.934822	0.957935	2.97053	0.37269	1.1882	0.313661	0.753779	0.834748
Os01g0210800	114.292	0.459505	0.217041	2.11714	0.0342483	0.0891187	138.149	0.710152	0.189764	3.74229	0.000182349	0.000956637	120.523	0.677145	0.191248	3.54068	0.000399104	0.00133016	101.777	0.175448	0.233589	0.751097	0.452594	0.587927
Os01g0210900	0.353616	0.419559	3.6119	0.11616	0.907526	NA	1.8909	1.48107	1.50016	0.987275	0.323508	0.490898	0.622983	0.376524	2.47554	0.152098	0.87911	NA	1.2661	0.146987	1.79918	0.0816968	0.934888	NA
Os01g0211000	0.425351	2.40797	3.93651	0.611703	0.540734	NA	0.15246	1.06118	4.08047	0.260064	0.794814	NA	0.17238	1.24622	4.08047	0.305412	0.760053	NA	0	NA	NA	NA	NA	NA
Os01g0211200	2.11291	0.156948	1.56306	0.100411	0.920018	0.95427	5.75022	1.19608	0.880271	1.35876	0.174223	0.316195	1.73576	3.30333	2.03051	1.62684	0.10377	0.181621	1.03367	3.54253	2.22952	1.58892	0.112078	NA
Os01g0211400	0	NA	NA	NA	NA	NA	0	NA	NA	NA	NA	NA	0.17238	1.24622	4.08047	0.305412	0.760053	NA	0	NA	NA	NA	NA	NA
Os01g0211600	283.96	-0.115495	0.171934	-0.671741	0.501749	0.661239	288.83	0.477666	0.186083	2.56695	0.0102598	0.0329895	322.904	0.212261	0.142254	1.49213	0.135666	0.225838	218.686	0.340482	0.184887	1.84157	0.0655377	0.128194
Os01g0211800	96.3157	1.5466	0.300376	5.14889	2.62035e-07	2.54051e-06	109.842	1.0189	0.296447	3.43703	0.000588123	0.00272055	74.6248	2.67681	0.297773	8.98942	2.4854e-19	3.23743e-18	65.5972	1.49367	0.31607	4.72577	2.29244e-06	1.34494e-05
Os01g0212000	17.322	1.43599	0.575695	2.49435	0.0126187	0.0393218	19.1975	0.694402	0.572177	1.21361	0.224896	0.380357	17.0821	1.87685	0.546498	3.43432	0.000594044	0.00191681	12.741	2.97242	0.725681	4.09604	4.20281e-05	0.000193193
Os01g0212100	890.918	-0.158975	0.11722	-1.35621	0.175031	0.315278	920.605	-0.436666	0.114246	-3.82216	0.000132289	0.000717222	1220.09	-0.477793	0.099412	-4.80618	1.53838e-06	7.3341e-06	1087.08	-0.592935	0.0911443	-6.50545	7.7461e-11	8.50782e-10
Os01g0212400	1532.26	0.119993	0.139379	0.860912	0.389287	0.5571	2285.17	1.01013	0.1609	6.27798	3.43002e-10	5.08606e-09	1849.13	0.678299	0.113641	5.96877	2.39042e-09	1.53528e-08	1600.51	0.332365	0.0858045	3.87351	0.00010728	0.0004536
Os01g0212500	0	NA	NA	NA	NA	NA	0.647313	0.233609	2.60716	0.0896026	0.928603	NA	0.435295	-0.490681	3.03056	-0.161911	0.871376	NA	0.682822	1.59613	3.07086	0.519765	0.603227	NA
Os01g0212700	21.3945	0.556092	0.511891	1.08635	0.277325	0.439457	5.11847	-0.585537	0.874428	-0.669622	0.503099	0.663363	8.14036	-1.41712	0.760016	-1.86459	0.0622383	0.118859	8.08842	-1.42965	0.809452	-1.7662	0.0773624	0.14675
Os01g0212900	16.8001	3.79125	0.701649	5.40335	6.5407e-08	7.1347e-07	4.15163	0.129977	1.0638	0.122182	0.902755	0.945842	3.15156	1.72284	1.18482	1.45409	0.145922	0.240065	3.85536	1.91059	1.10116	1.73507	0.0827288	0.155103
Os01g0213100	2.99544	1.0392	1.13624	0.914599	0.360402	0.529091	0.777151	-3.07222	2.61749	-1.17373	0.240504	NA	0.489842	1.208	3.29258	0.366887	0.713703	NA	0.676846	1.57994	2.44755	0.645519	0.518591	NA
Os01g0213300	0	NA	NA	NA	NA	NA	0	NA	NA	NA	NA	NA	0	NA	NA	NA	NA	NA	0	NA	NA	NA	NA	NA
Os01g0213350	0	NA	NA	NA	NA	NA	0	NA	NA	NA	NA	NA	0.286845	0.284442	3.96122	0.0718067	0.942756	NA	0	NA	NA	NA	NA	NA
Os01g0213400	223.734	-0.21911	0.198182	-1.1056	0.268901	0.429998	153.74	-0.686472	0.23248	-2.95283	0.00314876	0.0119794	205.324	-0.585526	0.212974	-2.74929	0.0059725	0.0154454	203.904	0.0735505	0.24587	0.299144	0.76483	0.843327
Os01g0213800	1.15474	3.86559	2.06573	1.8713	0.0613041	NA	2.26856	1.44525	1.33807	1.08011	0.280095	0.443476	1.41229	4.09666	2.08705	1.96289	0.0496587	0.0981369	0.671988	0.107818	2.73677	0.0393961	0.968575	NA
Os01g0214001	0	NA	NA	NA	NA	NA	0	NA	NA	NA	NA	NA	0	NA	NA	NA	NA	NA	0	NA	NA	NA	NA	NA
Os01g0214200	475.094	-0.457742	0.145163	-3.15331	0.00161431	0.00680655	470.427	0.34233	0.136402	2.50972	0.0120828	0.0378499	498.951	0.00515103	0.118303	0.043541	0.96527	0.977968	507.227	0.324536	0.121489	2.67132	0.00755535	0.0203391
Os01g0214300	464.031	-0.481449	0.148991	-3.2314	0.00123185	0.00537148	429.357	-0.245757	0.13559	-1.8125	0.0699091	0.157841	547.464	-0.122539	0.103673	-1.18197	0.237217	0.35419	540.546	0.103605	0.11824	0.876228	0.380906	0.517906
Os01g0214400	336.263	-0.688394	0.143277	-4.80463	1.55037e-06	1.29766e-05	370.272	-0.840827	0.132882	-6.3276	2.49011e-10	3.77842e-09	419.332	-0.972462	0.122819	-7.91786	2.41632e-15	2.47284e-14	391.801	-0.675751	0.127902	-5.28336	1.26834e-07	9.04351e-07
Os01g0214500	143.144	-0.230618	0.268088	-0.860232	0.389661	0.557549	73.5643	-0.716263	0.245388	-2.9189	0.00351271	0.0131999	95.2458	0.062084	0.226185	0.274483	0.783713	0.853067	122.729	0.0856701	0.286218	0.299317	0.764698	0.843284
Os01g0214600	165.414	0.738291	0.236443	3.12249	0.00179326	0.00745498	244.038	2.43827	0.272474	8.94862	3.59938e-19	1.49491e-17	147.396	0.266243	0.202492	1.31483	0.188566	0.294312	100.411	0.0940427	0.233948	0.401981	0.687698	0.786322
Os01g0214800	681.968	-0.455558	0.154948	-2.94008	0.0032813	0.0126099	833.433	-0.0499367	0.121818	-0.409928	0.681859	0.801698	831.142	0.261578	0.11362	2.30222	0.021323	0.0475329	815.429	-0.0308298	0.100508	-0.306738	0.759043	0.83886
Os01g0214901	0	NA	NA	NA	NA	NA	0	NA	NA	NA	NA	NA	0	NA	NA	NA	NA	NA	0	NA	NA	NA	NA	NA
Os01g0215000	69.0459	0.494647	0.256529	1.92823	0.0538265	0.12779	48.7839	0.426301	0.316162	1.34836	0.177542	0.320522	74.6558	0.0672667	0.251551	0.267408	0.789155	0.856813	53.5978	0.24318	0.326097	0.74573	0.45583	0.590769
Os01g0215100	3.18671	-3.85327	1.53465	-2.51085	0.0120442	0.0377894	4.48677	-1.01122	1.11705	-0.905259	0.365328	0.534584	4.17668	-3.36501	1.32398	-2.54159	0.011035	0.0266426	8.14535	-3.89734	1.06637	-3.65478	0.000257403	0.00100432
Os01g0215500	112.038	-0.524621	0.267789	-1.95908	0.0501033	0.120719	180.001	0.8403	0.224179	3.74834	0.00017801	0.000935885	122.523	-0.684312	0.201236	-3.40055	0.000672501	0.00214887	103.899	-0.754258	0.246318	-3.06213	0.00219768	0.00687381
Os01g0215700	2.44053	0.797363	1.23088	0.647797	0.517116	0.674172	6.15253	0.619263	0.795075	0.778874	0.436054	0.602408	4.75339	1.7958	0.977804	1.83656	0.0662744	0.12528	2.51228	-0.204781	1.48193	-0.138185	0.890094	0.928788
Os01g0215725	0	NA	NA	NA	NA	NA	0	NA	NA	NA	NA	NA	0	NA	NA	NA	NA	NA	0	NA	NA	NA	NA	NA
Os01g0215750	0	NA	NA	NA	NA	NA	0	NA	NA	NA	NA	NA	0.680167	1.79733	2.62399	0.684961	0.493368	NA	88.3191	-0.232553	0.304454	-0.763836	0.444965	0.580581
Os01g0216000	23.139	1.4121	0.624163	2.26239	0.0236736	0.0661161	231.157	3.092	1.0013	3.08799	0.00201513	0.00809933	44.61	4.74465	0.534539	8.87615	6.92134e-19	8.81255e-18	22.3366	2.09307	0.503469	4.15729	3.22043e-05	0.000151617
Os01g0216150	0	NA	NA	NA	NA	NA	0	NA	NA	NA	NA	NA	0	NA	NA	NA	NA	NA	0	NA	NA	NA	NA	NA
Os01g0216300	0	NA	NA	NA	NA	NA	0	NA	NA	NA	NA	NA	0	NA	NA	NA	NA	NA	0	NA	NA	NA	NA	NA
Os01g0216350	0	NA	NA	NA	NA	NA	0	NA	NA	NA	NA	NA	0	NA	NA	NA	NA	NA	0	NA	NA	NA	NA	NA
Os01g0216400	13.6752	-6.03302	1.29223	-4.6687	3.03107e-06	2.39719e-05	10.2043	0.0555149	0.642065	0.0864632	0.931098	0.961997	12.4347	0.439038	0.796278	0.551364	0.581384	0.692225	4.34187	-2.36438	1.23124	-1.92032	0.054818	0.110494
Os01g0216500	4.68557	-0.549102	0.914866	-0.6002	0.548373	0.700439	6.36464	-0.522817	0.77666	-0.67316	0.500845	0.661196	2.93386	0.984498	1.29743	0.758806	0.447969	0.575114	6.11608	2.40796	0.973096	2.47454	0.0133408	0.0333115
Os01g0216600	0	NA	NA	NA	NA	NA	0	NA	NA	NA	NA	NA	0	NA	NA	NA	NA	NA	0	NA	NA	NA	NA	NA
Os01g0216900	0.859244	1.02485	2.03099	0.504608	0.613834	NA	0.667876	1.52743	2.55213	0.598492	0.549511	NA	0.114465	-0.67733	4.08047	-0.165993	0.868162	NA	0	NA	NA	NA	NA	NA
Os01g0216951	0.364694	2.21771	3.52712	0.628758	0.529508	NA	0	NA	NA	NA	NA	NA	0.17238	1.24622	4.08047	0.305412	0.760053	NA	0.308761	1.82217	4.05044	0.449869	0.652805	NA
Os01g0217000	90.2165	0.264721	0.230066	1.15063	0.249885	0.407851	80.9311	-0.128604	0.247042	-0.520574	0.602663	0.743495	89.7897	-0.0638345	0.237797	-0.268441	0.78836	0.856442	81.6798	-0.528009	0.237482	-2.22337	0.026191	0.0595194
Os01g0217050	0.150794	-0.542213	4.08047	-0.13288	0.894288	NA	0	NA	NA	NA	NA	NA	0.950927	-1.95998	2.14084	-0.915521	0.359918	0.48824	0.444295	-0.678462	3.52786	-0.192316	0.847495	NA
Os01g0217100	8.16144	0.226168	0.696713	0.324622	0.745468	0.84721	7.35229	-0.877373	0.748207	-1.17263	0.240942	0.399045	7.70936	0.684711	0.735637	0.930774	0.351971	0.480201	6.1186	0.427149	0.85288	0.500831	0.61649	0.729508
Os01g0217400	0.159526	-0.542213	4.08047	-0.13288	0.894288	NA	0	NA	NA	NA	NA	NA	0	NA	NA	NA	NA	NA	0.320026	-1.75705	4.03844	-0.435081	0.663503	NA
Os01g0217500	71.6734	0.431386	0.322798	1.3364	0.18142	0.323927	51.0628	0.996154	0.29559	3.37006	0.000751525	0.00339473	61.9544	1.70941	0.328883	5.19763	2.01846e-07	1.07832e-06	67.6205	0.982604	0.32414	3.03142	0.00243407	0.00751844
Os01g0217800	479.311	-0.0355138	0.144646	-0.245522	0.806052	0.886701	439.496	-0.229209	0.123727	-1.85254	0.0639489	0.147149	485.778	-0.0293947	0.112792	-0.260611	0.794393	0.860806	564.893	-0.0905211	0.117653	-0.769391	0.441661	0.577663
Os01g0218032	3927.44	0.536424	0.114973	4.66566	3.07635e-06	2.43155e-05	4347.28	0.455716	0.112989	4.03329	5.50025e-05	0.000325194	4115.93	0.355623	0.10674	3.33169	0.000863209	0.0026925	3777.18	-0.430337	0.122508	-3.51271	0.000443561	0.00164313
Os01g0218100	1731.02	-0.536538	0.168741	-3.17965	0.00147451	0.00629025	1864.8	-0.311182	0.0936623	-3.32238	0.000892524	0.00395204	2251.29	-0.637851	0.0917278	-6.95374	3.55732e-12	2.9213e-11	2328.31	-0.604807	0.101857	-5.93781	2.88859e-09	2.59178e-08
Os01g0218200	0.452381	-2.09022	3.85812	-0.541771	0.587976	NA	0.15246	1.06118	4.08047	0.260064	0.794814	NA	0.677754	0.25274	2.42862	0.104067	0.917116	NA	0.144957	-0.865001	4.08047	-0.211985	0.832118	NA
Os01g0218350	0	NA	NA	NA	NA	NA	0.186263	1.06118	4.08047	0.260064	0.794814	NA	0	NA	NA	NA	NA	NA	0	NA	NA	NA	NA	NA
Os01g0218500	6.64404	1.3704	0.869811	1.57552	0.115137	0.230676	3.44614	-1.13077	1.15765	-0.976784	0.328676	0.496557	2.25935	-0.0752171	1.28078	-0.0587275	0.953169	0.969768	3.35873	-0.604252	1.11249	-0.543152	0.587025	0.70516
Os01g0218700	576.098	-0.40424	0.146021	-2.76837	0.00563377	0.019866	545.688	-0.596111	0.124467	-4.78929	1.67371e-06	1.35025e-05	701.959	-0.88078	0.102948	-8.55559	1.17268e-17	1.39156e-16	624.943	-0.843239	0.117252	-7.19165	6.4013e-13	8.72823e-12
Os01g0218800	493.077	0.272074	0.129362	2.1032	0.0354481	0.0914632	588.517	0.138385	0.114483	1.20878	0.226748	0.382479	559.678	0.0987029	0.125318	0.787621	0.430918	0.558757	514.645	-0.416795	0.125937	-3.30955	0.000934459	0.00320028
Os01g0218900	300.791	-0.0760026	0.152269	-0.499134	0.617685	0.756508	307.991	-0.397385	0.139657	-2.84544	0.00443506	0.016156	327.807	-0.264651	0.126202	-2.09704	0.0359896	0.0745153	314.008	-0.233574	0.148221	-1.57584	0.115062	0.203082
Os01g0219000	49.2014	-0.306598	0.30698	-0.998757	0.317912	0.484741	37.2343	-0.0498165	0.400931	-0.124252	0.901116	0.944676	56.8807	-0.0510977	0.31343	-0.163028	0.870497	0.913595	51.4618	0.0710233	0.2913	0.243815	0.807374	0.871899
Os01g0219100	96.8858	0.107742	0.230851	0.466716	0.640703	0.773583	108.545	0.214111	0.22125	0.967734	0.333177	0.501387	120.814	0.182881	0.19048	0.960104	0.337003	0.464488	106.592	0.367055	0.207618	1.76793	0.0770724	0.146272
Os01g0219200	20.4732	-0.63263	0.468261	-1.35102	0.176689	0.317538	20.8178	0.00715652	0.425662	0.0168127	0.986586	0.992635	28.773	-0.952373	0.432095	-2.20408	0.0275186	0.0591244	21.5333	-0.0642642	0.460269	-0.139623	0.888958	0.92796
Os01g0219300	461.082	-0.400408	0.309919	-1.29198	0.196365	0.343293	560.376	-0.982879	0.21646	-4.54069	5.60695e-06	4.105e-05	1046.87	-1.11704	0.125479	-8.90216	5.47679e-19	7.00802e-18	758.036	-0.665906	0.543355	-1.22555	0.22037	0.341376
Os01g0219500	0.170604	1.38134	4.08047	0.338525	0.734968	NA	0.186263	1.06118	4.08047	0.260064	0.794814	NA	0	NA	NA	NA	NA	NA	0	NA	NA	NA	NA	NA
Os01g0219600	0.301587	-1.50304	4.03267	-0.372717	0.709359	NA	0	NA	NA	NA	NA	NA	0	NA	NA	NA	NA	NA	0	NA	NA	NA	NA	NA
Os01g0220100	150.809	2.45417	0.308359	7.9588	1.73719e-15	5.04389e-14	214.997	1.75256	0.182987	9.57753	9.9392e-22	5.2143e-20	101.091	3.76483	0.308883	12.1885	3.5789e-34	9.78349e-33	105.952	3.00013	0.378444	7.92754	2.23533e-15	3.88128e-14
Os01g0220150	0	NA	NA	NA	NA	NA	0	NA	NA	NA	NA	NA	0	NA	NA	NA	NA	NA	0	NA	NA	NA	NA	NA
Os01g0220200	236.461	-0.0710092	0.195784	-0.362691	0.716836	0.826918	224.509	-0.94132	0.162252	-5.80158	6.56912e-09	7.99614e-08	293.206	-0.980894	0.184473	-5.31729	1.05325e-07	5.7853e-07	215.098	-0.755396	0.182221	-4.1455	3.39066e-05	0.000158967
Os01g0220300	421.491	0.0465231	0.164791	0.282315	0.777702	0.868547	429.866	0.122334	0.13423	0.911378	0.362096	0.531126	439.678	-0.119344	0.12954	-0.921293	0.356898	0.48528	452.681	-0.0158719	0.127706	-0.124285	0.90109	0.936541
Os01g0220400	765.252	-0.341201	0.195381	-1.74634	0.0807521	0.175476	541.628	-0.634723	0.173061	-3.66764	0.000244803	0.00124591	800.015	-0.254487	0.136008	-1.87112	0.0613279	0.117406	874.376	0.54778	0.108562	5.04579	4.51657e-07	2.94415e-06
Os01g0220500	177.109	1.32012	0.230119	5.73667	9.65544e-09	1.20057e-07	86.3191	0.26936	0.249343	1.08028	0.280019	0.443408	126.162	1.89123	0.210516	8.98376	2.61657e-19	3.40202e-18	155.854	1.0171	0.196259	5.18244	2.19007e-07	1.50179e-06
Os01g0220700	21.8645	1.60847	0.473869	3.39433	0.000687977	0.00320807	77.22	1.22312	0.293235	4.17112	3.03102e-05	0.000189354	41.1796	1.53024	0.44106	3.46947	0.000521495	0.0017008	29.1922	4.26766	0.598897	7.12586	1.03433e-12	1.3804e-11
Os01g0220801	0.316439	0.419559	3.75406	0.111761	0.911013	NA	0	NA	NA	NA	NA	NA	0.315049	-1.61955	3.79504	-0.426753	0.669559	NA	0.463141	2.40082	4.00342	0.599692	0.548711	NA
Os01g0220900	0.159526	-0.542213	4.08047	-0.13288	0.894288	NA	0.581913	-1.06135	2.993	-0.354611	0.722881	NA	0.148449	-0.67733	4.08047	-0.165993	0.868162	NA	0	NA	NA	NA	NA	NA
Os01g0221000	205.472	-1.22868	0.174359	-7.04683	1.83038e-12	3.69211e-11	185.619	-1.1562	0.17997	-6.42438	1.32405e-10	2.10355e-09	368.642	-1.00612	0.152565	-6.59469	4.26145e-11	3.19931e-10	378.93	-0.232779	0.161504	-1.44132	0.149495	0.251376
Os01g0221100	336.857	-0.815105	0.162684	-5.01037	5.43257e-07	4.99463e-06	331.265	-0.944593	0.192094	-4.91735	8.77254e-07	7.41738e-06	641.055	-1.02435	0.126002	-8.12964	4.30566e-16	4.624e-15	558.686	-0.316056	0.133533	-2.36687	0.0179391	0.0429572
Os01g0221300	174.82	-0.39869	0.175637	-2.26997	0.0232095	0.0650574	163.695	-0.352875	0.176164	-2.0031	0.0451667	0.111377	199.514	-0.515126	0.153418	-3.35766	0.000786061	0.00247481	212.025	-0.202005	0.16002	-1.26237	0.206815	0.324974
Os01g0221400	2.2611	0.43434	1.28065	0.339156	0.734492	0.839794	1.09259	0.677781	1.9691	0.344208	0.73069	NA	2.57996	0.379553	1.20888	0.313971	0.753543	0.830363	1.56587	-1.85339	1.76169	-1.05205	0.292778	NA
Os01g0221500	502.45	-0.428095	0.134551	-3.18166	0.00146432	0.0062516	489.351	-0.550449	0.139584	-3.94348	8.03071e-05	0.000458059	587.241	-0.708983	0.112887	-6.28048	3.37523e-10	2.33719e-09	545.763	-0.240925	0.112385	-2.14374	0.0320535	0.0705541
Os01g0221600	8.62739	-0.887592	0.712183	-1.2463	0.212655	0.363675	16.3153	0.13183	0.571205	0.230793	0.817476	0.892617	17.39	-0.745665	0.551455	-1.35218	0.176318	0.279156	4.49609	0.151932	1.0266	0.147995	0.882347	0.923196
Os01g0221700	93.9311	-1.72046	0.253896	-6.77621	1.23368e-11	2.26597e-10	133.234	-1.92601	0.213888	-9.00474	2.16174e-19	9.27893e-18	142.434	-2.46937	0.213139	-11.5857	4.86885e-31	1.1663e-29	101.664	-2.22719	0.258795	-8.60598	7.56694e-18	1.6055e-16
Os01g0221800	70.6163	-1.70338	0.322559	-5.28085	1.28586e-07	1.32749e-06	88.3404	-1.63971	0.247811	-6.61679	3.67081e-11	6.26856e-10	90.5792	-2.38781	0.30212	-7.90353	2.71124e-15	2.76464e-14	72.7363	-2.47732	0.303917	-8.1513	3.60026e-16	6.70298e-15
Os01g0221900	64.1252	-1.30177	0.33093	-3.93367	8.36577e-05	0.00048868	67.6062	-1.1596	0.256721	-4.51694	6.27383e-06	4.55483e-05	97.2008	-1.52989	0.231142	-6.61886	3.61975e-11	2.73864e-10	72.9082	-1.20063	0.267955	-4.48072	7.43917e-06	3.98819e-05
Os01g0222001	1.92105	2.67313	1.89765	1.40866	0.158937	0.29364	3.25459	1.36788	1.11596	1.22574	0.220295	0.37498	3.98752	0.66823	1.05322	0.634461	0.52578	0.645684	3.14922	3.06366	1.49502	2.04924	0.0404386	0.0857525
Os01g0222300	21.278	1.39805	0.454919	3.07319	0.00211787	0.00864915	31.6172	0.753564	0.351102	2.14629	0.0318502	0.0840623	22.6624	1.35932	0.460515	2.95173	0.00315996	0.00871323	17.8396	1.36953	0.515301	2.65772	0.00786707	0.0210546
Os01g0222500	258.381	0.897965	0.184768	4.85997	1.17405e-06	1.00653e-05	396.192	1.1863	0.192284	6.16951	6.85032e-10	9.67275e-09	270.66	1.02811	0.142239	7.22808	4.89857e-13	4.28811e-12	193.437	0.342286	0.158405	2.16084	0.030708	0.0680299
Os01g0222600	1077.93	-1.28186	0.119028	-10.7694	4.80112e-27	3.7056e-25	1073.23	-1.08732	0.123038	-8.83727	9.80899e-19	3.92841e-17	1993.88	-0.730511	0.0892724	-8.18294	2.77007e-16	3.00918e-15	1695.97	-0.111094	0.161083	-0.689673	0.4904	0.622685
Os01g0222700	324.575	-0.389904	0.156145	-2.49707	0.0125224	0.0390717	364.783	-0.258486	0.131549	-1.96494	0.0494216	0.119763	457.012	-0.393522	0.125745	-3.12954	0.00175082	0.00511088	400.311	-0.443633	0.121648	-3.64686	0.000265466	0.00103285
Os01g0222800	41.2397	-0.495285	0.31617	-1.56652	0.117228	0.233794	33.528	-0.554851	0.367542	-1.50962	0.131139	0.256196	44.0466	-0.0399962	0.326577	-0.122471	0.902526	0.935798	59.174	-0.300568	0.302566	-0.993397	0.320517	0.454697
Os01g0222900	11.4767	0.751943	0.620957	1.21094	0.225918	0.379801	8.76518	0.615283	0.725678	0.847874	0.396508	0.565303	12.2157	0.394564	0.587139	0.672011	0.501577	0.62422	11.8569	0.160377	0.619202	0.259006	0.79563	0.864009
Os01g0223000	164.1	-0.288044	0.200467	-1.43686	0.150757	0.282371	173.89	0.12682	0.19522	0.649627	0.515933	0.674962	207.123	0.122108	0.155707	0.784216	0.432913	0.560649	178.256	0.24062	0.165007	1.45824	0.144773	0.245005
Os01g0223200	222.278	0.115377	0.168058	0.686534	0.492377	0.652773	249.85	1.11456	0.172649	6.45565	1.07759e-10	1.73038e-09	334.26	0.999894	0.156799	6.3769	1.80713e-10	1.28633e-09	215.217	1.27854	0.160507	7.9656	1.64419e-15	2.89198e-14
Os01g0223300	0.273142	-1.3776	3.91316	-0.352043	0.724806	NA	0	NA	NA	NA	NA	NA	0.320829	0.284442	3.8041	0.0747725	0.940396	NA	0	NA	NA	NA	NA	NA
Os01g0223500	118.023	-0.238457	0.21675	-1.10015	0.271268	0.43292	70.8438	0.0159238	0.259319	0.0614064	0.951036	0.972943	122.526	0.304123	0.269336	1.12916	0.258831	0.379848	144.399	0.988139	0.184015	5.36988	7.87911e-08	5.81412e-07
Os01g0223600	508.888	0.495363	0.163635	3.02725	0.00246789	0.00985795	739.278	0.884228	0.135935	6.5048	7.77992e-11	1.27671e-09	652.546	1.10921	0.104019	10.6635	1.50767e-26	2.937e-25	541.851	0.736122	0.129683	5.67632	1.37625e-08	1.12853e-07
Os01g0223700	175.145	0.149007	0.179979	0.827913	0.40772	0.574762	165.454	-0.0720566	0.19106	-0.377142	0.706068	0.819201	220.392	-0.0426039	0.156071	-0.272977	0.784871	0.85398	213.797	-0.0422471	0.174959	-0.241468	0.809192	0.873096
Os01g0223800	154.313	0.234565	0.189759	1.23612	0.216414	0.368181	110.374	0.562152	0.225318	2.49493	0.0125983	0.0392019	243.655	0.0410557	0.171582	0.239278	0.81089	0.873122	239.405	-0.0771919	0.149526	-0.516244	0.605684	0.720852
Os01g0223900	236.114	-0.294852	0.186112	-1.58427	0.113132	0.22774	236.584	0.589139	0.187429	3.14326	0.00167078	0.0068629	403.945	0.417357	0.120348	3.46792	0.000524498	0.00170997	404.501	0.420508	0.145233	2.89541	0.00378665	0.0110754
Os01g0224000	273.027	0.865419	0.185713	4.65997	3.16249e-06	2.49183e-05	202.456	-0.0715395	0.160421	-0.445947	0.655635	0.782847	317.091	-0.0217029	0.131577	-0.164944	0.868988	0.912831	306.878	0.304679	0.152938	1.99217	0.0463528	0.0963085
Os01g0224100	339.689	0.0154407	0.206885	0.074634	0.940506	0.965058	263.779	-0.379499	0.235385	-1.61224	0.106909	0.218851	230.625	0.412803	0.169414	2.43666	0.0148237	0.0345545	214.305	0.120815	0.226782	0.532737	0.594216	0.711285
Os01g0224166	2.8655	0.0662236	1.14161	0.0580091	0.953741	0.97259	3.35682	-0.0516328	1.14151	-0.0452322	0.963922	0.980203	6.40239	-0.418835	0.777624	-0.538608	0.590157	0.699722	7.23449	-0.349473	1.04318	-0.335007	0.73762	0.82318
Os01g0224200	13.7105	1.47407	0.594134	2.48104	0.0131	0.040566	14.9232	0.388904	0.51711	0.752071	0.452008	0.617395	8.8274	2.11066	0.729792	2.89213	0.00382636	0.0103416	8.70984	1.10994	0.804694	1.37933	0.167792	0.275782
Os01g0224300	134.071	2.28533	0.235903	9.68758	3.40502e-22	1.82645e-20	53.0126	0.408373	0.28361	1.43991	0.149892	0.283063	56.978	0.257626	0.289489	0.889932	0.373502	0.502184	58.372	0.522333	0.288041	1.8134	0.0697706	0.134846
Os01g0224400	143.056	-0.449356	0.208657	-2.15356	0.0312749	0.0828057	120.539	-0.478479	0.207406	-2.30697	0.0210564	0.0599738	169.471	-0.218874	0.170524	-1.28354	0.199305	0.307541	149.383	0.035359	0.181666	0.194637	0.845677	0.898552
Os01g0224500	471.208	-0.0175385	0.157213	-0.111559	0.911173	0.95008	407.799	-0.300524	0.13036	-2.30534	0.0211477	0.0601891	531.154	-0.435636	0.118154	-3.68702	0.000226897	0.000787607	544.165	-0.325363	0.118364	-2.74883	0.00598077	0.0165872
Os01g0224700	121.239	0.435549	0.213125	2.04363	0.0409904	0.1027	93.8227	0.824594	0.253341	3.25488	0.00113442	0.00488257	136.153	0.312705	0.200112	1.56265	0.118135	0.201758	113.96	0.218451	0.210042	1.04003	0.298324	0.430828
Os01g0225000	4.8051	-0.637616	0.888771	-0.717413	0.473119	0.635577	3.92403	-1.12193	1.04627	-1.07232	0.283576	0.447145	6.66953	-1.40535	0.812953	-1.7287	0.0838628	0.152187	6.53102	0.186934	0.819024	0.22824	0.819459	0.879997
Os01g0225100	1044.17	0.116391	0.115425	1.00837	0.313275	0.479821	1073.57	-0.0402856	0.103548	-0.389052	0.697238	0.812382	1301.86	0.025431	0.0824021	0.30862	0.75761	0.833481	1165.85	-0.036058	0.090304	-0.399296	0.689675	0.787718
Os01g0225200	468.145	-0.147244	0.134086	-1.09814	0.272145	0.43365	480.581	-0.0230054	0.125576	-0.183199	0.854642	0.915711	588.771	-0.361269	0.10885	-3.31897	0.000903506	0.00280581	604.814	-0.486246	0.113735	-4.27525	1.9092e-05	9.43853e-05
Os01g0225300	281.045	-0.142174	0.16769	-0.847839	0.396527	0.564443	290.517	-0.39199	0.145539	-2.69338	0.00707325	0.024066	328.889	-0.284267	0.131391	-2.16352	0.0305011	0.0646382	324.679	-0.221846	0.136903	-1.62045	0.105135	0.188576
Os01g0225400	86.9961	-1.44903	0.299223	-4.84265	1.28121e-06	1.08925e-05	78.6042	-0.548955	0.248534	-2.20877	0.0271904	0.0739541	103.339	-1.00684	0.213928	-4.70643	2.52092e-06	1.17178e-05	105.594	-0.502946	0.245071	-2.05224	0.040146	0.085239
Os01g0225500	0.58227	2.87865	3.50867	0.820438	0.411967	NA	1.71045	4.27498	1.87801	2.27634	0.0228259	0.0640252	4.74527	5.83737	1.45733	4.00553	6.1878e-05	0.00023607	0.68168	1.62482	2.69866	0.602084	0.547118	NA
Os01g0225600	0	NA	NA	NA	NA	NA	0	NA	NA	NA	NA	NA	0	NA	NA	NA	NA	NA	0	NA	NA	NA	NA	NA
Os01g0225550	0.372201	0.419559	3.54897	0.11822	0.905893	NA	0.909957	-1.98986	2.32997	-0.854031	0.393088	NA	0.919357	-0.565636	2.37115	-0.238549	0.811455	0.873472	0.356981	-1.8948	4.02663	-0.470567	0.63795	NA
Os01g0225700	7.9081	-0.968253	0.722925	-1.33935	0.180455	0.322686	6.32175	-0.657579	0.825169	-0.796903	0.425507	0.592798	6.58315	-0.309531	0.839671	-0.368633	0.712401	0.798918	5.94616	0.406341	0.843356	0.481815	0.629938	0.741174
Os01g0226200	43.7932	0.612598	0.353551	1.7327	0.0831486	0.179664	45.3808	0.896054	0.299494	2.99189	0.00277259	0.0107072	30.0298	2.56349	0.465802	5.50339	3.72564e-08	2.14086e-07	34.4087	0.94896	0.38127	2.48894	0.0128123	0.0321789
Os01g0226250	58.457	1.65271	0.343788	4.80734	1.52952e-06	1.28138e-05	89.3112	1.34818	0.253583	5.31652	1.05769e-07	1.06693e-06	48.1595	2.23065	0.386791	5.76707	8.06621e-09	4.92652e-08	35.2643	1.24307	0.405414	3.06617	0.00216821	0.00679184
Os01g0226300	479.311	1.60901	0.249531	6.44816	1.13214e-10	1.8264e-09	843.463	1.37877	0.163398	8.43811	3.2252e-17	1.11425e-15	422.15	1.96139	0.148857	13.1763	1.20098e-39	4.09986e-38	318.222	1.17341	0.135022	8.69052	3.60793e-18	7.80189e-17
Os01g0226400	1.15098	-0.0491245	1.79562	-0.027358	0.978174	NA	2.0412	-0.850228	1.44233	-0.589481	0.555538	0.706752	1.01988	1.22803	2.1272	0.577301	0.563736	0.678067	0.793633	-0.492365	2.32305	-0.211947	0.832148	NA
Os01g0226450	0.19409	1.38134	4.08047	0.338525	0.734968	NA	0	NA	NA	NA	NA	NA	0	NA	NA	NA	NA	NA	0.144957	-0.865001	4.08047	-0.211985	0.832118	NA
Os01g0226500	328.256	0.00225953	0.145255	0.0155557	0.987589	0.992958	329.583	-0.219379	0.153097	-1.43294	0.151875	0.286094	389.606	-0.13906	0.120851	-1.15068	0.249866	0.369079	400.248	-0.384582	0.121165	-3.17403	0.00150337	0.00489871
Os01g0226600	0.865336	-3.02919	2.23667	-1.35433	0.175631	NA	1.30464	-0.757858	1.81684	-0.41713	0.676583	NA	1.27366	-1.24723	1.9321	-0.645529	0.518584	0.639255	1.62757	-1.07596	1.66485	-0.64628	0.518098	0.646565
Os01g0226666	11.327	1.06333	0.658002	1.616	0.106095	0.217082	4.60005	1.62365	0.983176	1.65143	0.0986503	0.205985	5.59904	2.14497	0.906431	2.3664	0.0179622	0.0408267	7.27444	2.72482	0.887168	3.07136	0.00213084	0.00669267
Os01g0226700	1.82843	1.18268	1.62954	0.725771	0.467979	0.631074	0.770818	-0.375681	2.23932	-0.167766	0.866768	NA	0.286845	0.284442	3.96122	0.0718067	0.942756	NA	1.44979	1.1208	1.70766	0.656335	0.511609	NA
Os01g0227100	1336.87	-0.962504	0.183489	-5.24557	1.55802e-07	1.58179e-06	854.848	-0.778726	0.114207	-6.81855	9.19613e-12	1.69571e-10	1845.01	-0.832655	0.125981	-6.60936	3.85977e-11	2.90857e-10	1582.97	-0.228399	0.0842097	-2.71227	0.00668242	0.0182655
Os01g0227200	359.114	-0.97427	0.150309	-6.48179	9.0639e-11	1.48218e-09	312.339	-1.05275	0.141693	-7.42982	1.08749e-13	2.57085e-12	509.828	-0.929923	0.125933	-7.38426	1.53307e-13	1.39696e-12	413.172	-0.619485	0.125668	-4.92952	8.24313e-07	5.16307e-06
Os01g0227250	0.432668	-2.02906	2.88147	-0.704174	0.481324	NA	0.972874	-0.886924	2.07298	-0.427849	0.668761	NA	1.63373	-0.264997	1.50156	-0.176481	0.859916	0.906943	1.79658	0.893849	1.48235	0.602994	0.546513	0.671676
Os01g0227300	813.795	0.0106345	0.12057	0.0882017	0.929716	0.959058	1031.38	0.192688	0.104356	1.84645	0.0648269	0.148724	1068.86	0.162936	0.0907096	1.79623	0.0724572	0.134999	909.907	0.203748	0.0941197	2.16477	0.0304054	0.0674257
Os01g0227350	7.266	-2.65439	0.981647	-2.70402	0.00685072	0.0234753	4.82864	-3.09642	1.15865	-2.67243	0.00753037	0.0253998	12.0946	-2.65258	0.70113	-3.78328	0.000154773	0.000552445	5.87621	-0.902993	0.921907	-0.979483	0.327341	0.46239
Os01g0227400	5.36096	-3.71218	1.26995	-2.9231	0.00346568	0.0131915	2.65885	-2.76871	1.44393	-1.91748	0.0551769	0.130823	5.57512	-1.44134	0.944809	-1.52553	0.127126	0.214307	3.43363	-1.23599	1.12066	-1.1029	0.270069	0.399033
Os01g0227500	5.89663	-3.1743	1.09078	-2.91012	0.00361293	0.0136689	4.25569	-1.12523	1.07629	-1.04548	0.295803	0.46057	12.1009	-1.40404	0.607553	-2.31097	0.0208344	0.0465869	5.73062	0.428854	0.86589	0.495275	0.620406	0.732636
Os01g0227700	0	NA	NA	NA	NA	NA	0.317075	-1.73573	3.61867	-0.479659	0.63147	NA	0.653823	-1.21404	2.42704	-0.500215	0.616924	NA	0.468773	0.868191	3.46311	0.250697	0.802048	NA
Os01g0227800	0.612004	-1.08864	2.65273	-0.410385	0.681523	NA	3.29367	0.297213	1.08354	0.274297	0.783856	0.871732	1.45517	0.614983	1.7066	0.360356	0.718581	0.803267	2.50191	-0.962262	1.3747	-0.699982	0.483939	0.616747
Os01g0228300	367.189	0.203566	0.151841	1.34065	0.180033	0.322161	375.563	0.318209	0.136156	2.33709	0.0194344	0.0560417	447.366	0.480964	0.113077	4.25344	2.10509e-05	8.63483e-05	455.08	0.553614	0.118955	4.65398	3.25586e-06	1.85974e-05
Os01g0228400	2.72117	1.38056	1.53716	0.898125	0.369119	0.537422	2.45376	-0.00480839	1.22937	-0.00391126	0.996879	0.998252	3.2323	0.750378	1.1804	0.635697	0.524974	0.644985	6.45785	-0.437294	0.788484	-0.554601	0.579167	0.698813
Os01g0228450	0	NA	NA	NA	NA	NA	0	NA	NA	NA	NA	NA	0	NA	NA	NA	NA	NA	0	NA	NA	NA	NA	NA
Os01g0228500	14.0853	1.31065	0.54304	2.41353	0.0157986	0.0474872	6.8224	-0.582895	0.769547	-0.757453	0.448779	0.614437	13.6747	-1.16728	0.567787	-2.05584	0.0397977	0.0811281	14.5227	-0.285156	0.5256	-0.542535	0.58745	0.705483
Os01g0228600	818.418	-0.206011	0.150948	-1.36478	0.172321	0.311332	745.943	-0.211626	0.169282	-1.25014	0.211249	0.363932	929.247	-0.316011	0.107632	-2.93603	0.00332444	0.00911636	743.41	0.375803	0.11389	3.29971	0.000967841	0.00330415
Os01g0228800	332.81	0.214729	0.152366	1.40929	0.158749	0.293431	344.119	0.488765	0.130957	3.73224	0.000189782	0.000990995	363.445	0.598396	0.122743	4.87521	1.08694e-06	5.28804e-06	380.92	0.165931	0.136701	1.21383	0.224813	0.346316
Os01g0228901	131.342	1.41723	0.225651	6.28065	3.37167e-10	5.1271e-09	206.521	1.00162	0.213057	4.70118	2.58665e-06	2.00966e-05	120.43	1.55514	0.216844	7.17169	7.40757e-13	6.40901e-12	95.9312	0.278109	0.250237	1.11138	0.266403	0.395106
Os01g0229000	0	NA	NA	NA	NA	NA	0	NA	NA	NA	NA	NA	0	NA	NA	NA	NA	NA	0	NA	NA	NA	NA	NA
Os01g0229100	1011.58	-0.210619	0.122126	-1.72461	0.084598	0.182167	1031.82	-0.180378	0.109211	-1.65166	0.0986045	0.20594	1287.77	-0.19937	0.0824641	-2.41766	0.0156208	0.0362005	1160.43	-0.3408	0.10363	-3.28862	0.00100678	0.00342154
Os01g0229200	1847.83	-0.376835	0.152961	-2.4636	0.0137551	0.0422716	1791.26	-0.0108144	0.0958466	-0.11283	0.910165	0.949982	2331.34	-0.2069	0.0824255	-2.51014	0.0120683	0.0288164	2220.76	-0.0619482	0.0986624	-0.62788	0.530083	0.657035
Os01g0229250	0.170604	1.38134	4.08047	0.338525	0.734968	NA	0.202056	-0.862369	4.08047	-0.21134	0.832622	NA	0	NA	NA	NA	NA	NA	0	NA	NA	NA	NA	NA
Os01g0229300	181.034	-0.168585	0.17062	-0.988074	0.323117	0.490363	156.431	-0.216555	0.20603	-1.05108	0.29322	0.457952	226.704	-0.162447	0.154244	-1.05318	0.292257	0.417388	206.066	-0.494173	0.166726	-2.96398	0.0030369	0.00912755
Os01g0229400	83.1065	-0.173829	0.294157	-0.590941	0.55456	0.706196	115.976	-0.356095	0.222922	-1.5974	0.110177	0.223907	79.2546	0.357785	0.248054	1.44237	0.149199	0.244436	76.4074	-0.0963269	0.249365	-0.386289	0.699282	0.795261
Os01g0229500	208.436	-0.347943	0.194651	-1.78752	0.0738536	0.163687	206.748	0.106223	0.166283	0.638805	0.52295	0.680437	296.506	0.321745	0.147875	2.17579	0.0295707	0.0629164	286.993	0.718504	0.145395	4.94175	7.74228e-07	4.8674e-06
Os01g0229600	208.55	-0.613732	0.193026	-3.17952	0.00147517	0.00629207	253.845	-0.635441	0.173969	-3.6526	0.000259598	0.00131549	312.585	-0.670494	0.130125	-5.15269	2.5677e-07	1.35383e-06	222.382	0.0644918	0.157368	0.409815	0.681942	0.782154
Os01g0229700	39.7979	-0.120778	0.330181	-0.365793	0.714519	0.825314	48.1919	-0.386693	0.309464	-1.24956	0.211461	0.364181	68.3228	-0.411591	0.263586	-1.5615	0.118405	0.202117	55.4544	-0.024335	0.287287	-0.0847063	0.932495	0.956721
Os01g0229800	3.8383	0.204322	1.03208	0.197971	0.843068	0.908437	5.62678	0.679316	1.02784	0.660916	0.508666	0.668512	23.785	3.38676	0.541549	6.25385	4.00468e-10	2.75752e-09	7.65928	4.50847	1.33596	3.3747	0.000738966	0.00260497
Os01g0229900	135.168	-0.200897	0.212346	-0.946081	0.344108	0.512765	173.25	-0.0758045	0.170167	-0.445471	0.655979	0.783073	202.325	0.316164	0.161733	1.95484	0.0506014	0.099735	154.098	0.0180191	0.179522	0.100373	0.920048	0.949424
Os01g0230200	135.281	1.0073	0.192344	5.23696	1.63242e-07	1.65124e-06	124.916	0.787385	0.194314	4.05213	5.07525e-05	0.000303331	154.319	0.960541	0.196598	4.8858	1.03008e-06	5.02623e-06	167.481	0.78931	0.172231	4.58287	4.58639e-06	2.55711e-05
Os01g0230700	0	NA	NA	NA	NA	NA	0	NA	NA	NA	NA	NA	0	NA	NA	NA	NA	NA	0.320026	-1.75705	4.03844	-0.435081	0.663503	NA
Os01g0230800	10.1847	0.0173827	0.712252	0.0244053	0.980529	0.988457	6.1345	0.0144349	0.776022	0.0186012	0.985159	0.991894	4.76124	1.99092	1.01973	1.9524	0.0508905	0.100214	14.0011	-0.761203	0.576035	-1.32145	0.186351	0.299779
Os01g0231000	2327.79	0.168674	0.111942	1.5068	0.131863	0.255187	2144.25	0.43062	0.0900512	4.78195	1.73604e-06	1.39677e-05	2173.55	0.522768	0.0774982	6.74554	1.52455e-11	1.19041e-10	2557.24	0.279586	0.0881374	3.17216	0.00151309	0.00492387
Os01g0231500	725.792	0.46957	0.124266	3.77873	0.000157627	0.000864847	636.531	-0.0948749	0.119211	-0.795856	0.426116	0.593186	788.268	-0.190304	0.111902	-1.70063	0.0890129	0.15986	691.127	-0.0501964	0.0988489	-0.50781	0.611587	0.72549
Os01g0231600	26.6311	1.16822	0.438103	2.66654	0.00766372	0.02582	28.3026	1.14978	0.418155	2.74966	0.00596576	0.0208949	24.9191	1.75016	0.458271	3.81906	0.000133959	0.000483092	22.7868	1.17983	0.44246	2.66653	0.00766392	0.0205883
Os01g0231700	479.973	-0.237173	0.264923	-0.895254	0.370651	0.539054	542.117	0.1519	0.152988	0.992887	0.320765	0.487808	614.033	-0.140075	0.14325	-0.97784	0.328154	0.455273	639.73	-0.0596823	0.115663	-0.516002	0.605853	0.720958
Os01g0231800	2319.84	0.360243	0.124055	2.9039	0.00368547	0.0139033	1960.18	-0.226568	0.100906	-2.24534	0.024746	0.0684048	2354.2	-0.729789	0.101507	-7.18953	6.50162e-13	5.64592e-12	2042.94	-0.449771	0.0950416	-4.73236	2.21929e-06	1.30542e-05
Os01g0231900	832.277	-0.411519	0.14211	-2.89578	0.00378219	0.0142156	833.053	-0.550613	0.110823	-4.96839	6.75106e-07	5.8478e-06	1040.2	-0.553606	0.0891513	-6.20973	5.30744e-10	3.61755e-09	970.595	-0.445214	0.10249	-4.34397	1.39928e-05	7.1153e-05
Os01g0232000	1.02721	-2.05554	2.04037	-1.00744	0.313724	NA	0.702788	2.98369	2.44221	1.22172	0.221814	NA	1.40396	-1.45869	1.8832	-0.774582	0.438587	0.566129	1.17552	-3.62545	2.47333	-1.46581	0.142699	NA
Os01g0231950	0	NA	NA	NA	NA	NA	0	NA	NA	NA	NA	NA	0	NA	NA	NA	NA	NA	0	NA	NA	NA	NA	NA
Os01g0232100	9.28169	-1.27105	0.742564	-1.7117	0.0869512	0.186144	3.48981	-1.57121	1.10175	-1.42611	0.153838	0.28872	7.2206	-0.225399	0.731994	-0.307925	0.75814	0.833859	8.22765	-0.368851	0.699342	-0.527425	0.597899	0.714392
Os01g0232200	0	NA	NA	NA	NA	NA	0	NA	NA	NA	NA	NA	0	NA	NA	NA	NA	NA	0	NA	NA	NA	NA	NA
Os01g0232300	620.585	-0.444668	0.160213	-2.77549	0.00551193	0.0194887	681.262	-0.432718	0.122753	-3.52511	0.000423312	0.00203367	805.951	-0.566691	0.0923143	-6.13872	8.31916e-10	5.5855e-09	695.625	-0.629315	0.104391	-6.02842	1.65571e-09	1.53496e-08
Os01g0232400	1260.82	-0.143168	0.121034	-1.18288	0.236857	0.392135	1383.6	0.0779939	0.0952658	0.818698	0.412959	0.580669	1483.94	-0.0636447	0.0855024	-0.744361	0.456658	0.583144	1149.71	0.0396286	0.0950792	0.416795	0.676828	0.778766
Os01g0232450	0.292952	0.419559	3.85752	0.108764	0.91339	NA	0	NA	NA	NA	NA	NA	0.487224	-0.602245	3.29899	-0.182554	0.855148	NA	0.961289	-2.12521	2.17113	-0.978851	0.327654	NA
Os01g0232500	801.674	0.159736	0.138575	1.1527	0.249032	0.406893	563.757	-0.371381	0.127447	-2.914	0.00356834	0.0133828	793.445	-0.0766293	0.103109	-0.74319	0.457367	0.583789	744.348	-0.0881019	0.103994	-0.847184	0.396893	0.533927
Os01g0232550	2.01376	-0.795987	1.42956	-0.556807	0.577659	0.725008	1.91076	-1.38507	1.51321	-0.91532	0.360024	0.52895	0.683534	1.73456	2.6147	0.663388	0.507082	NA	1.43973	-0.89262	1.8884	-0.472686	0.636437	NA
Os01g0232700	1169.24	-0.493491	0.13446	-3.67016	0.000242394	0.00126952	1250.09	-0.502948	0.0976623	-5.14987	2.60662e-07	2.44261e-06	1520.69	-0.684401	0.0788629	-8.67836	4.01509e-18	4.90452e-17	1394.36	-0.476536	0.0977374	-4.87568	1.08434e-06	6.67887e-06
Os01g0232800	2416.72	0.232873	0.107187	2.1726	0.0298106	0.0797499	2470.29	0.387219	0.090737	4.26748	1.97692e-05	0.000128297	2677.2	0.303396	0.0831835	3.64731	0.000265	0.000910809	2467.58	0.200445	0.077313	2.59265	0.00952403	0.0248835
Os01g0233000	4499.5	0.0657993	0.127918	0.514386	0.606982	0.748514	4172.32	-0.307777	0.0957091	-3.21575	0.00130104	0.00551417	5421.99	-0.145059	0.082171	-1.76533	0.0775087	0.142876	4558.56	0.103769	0.0840213	1.23503	0.216818	0.337089
Os01g0233100	39.0712	1.26395	0.398134	3.17469	0.00149999	0.00638706	60.6887	0.984191	0.281618	3.49477	0.000474468	0.0022505	38.2815	2.04492	0.470357	4.34759	1.37642e-05	5.79735e-05	35.4364	1.09205	0.476029	2.29409	0.0217855	0.0508315
Os01g0233400	0.651463	0.635532	2.63103	0.241552	0.809127	NA	0.655799	0.115459	2.39743	0.0481593	0.961589	NA	2.4682	-3.53738	1.64608	-2.14898	0.0316362	0.0667236	1.19297	-0.202439	2.03677	-0.0993922	0.920827	NA
Os01g0233500	62.3387	1.50101	0.318392	4.71435	2.42479e-06	1.9553e-05	112.183	0.790863	0.228154	3.46636	0.000527554	0.00246923	57.437	2.2011	0.311584	7.06422	1.61521e-12	1.35758e-11	62.0309	1.53174	0.300851	5.09136	3.55511e-07	2.35257e-06
Os01g0233800	5.91629	-0.854307	0.866783	-0.985606	0.324326	0.491502	4.82735	0.265222	0.932967	0.284278	0.776197	0.867389	6.40024	-0.205201	0.805702	-0.254686	0.798966	0.864343	8.0809	-0.745392	0.77798	-0.958113	0.338006	0.473769
Os01g0233850	0	NA	NA	NA	NA	NA	0	NA	NA	NA	NA	NA	0	NA	NA	NA	NA	NA	0	NA	NA	NA	NA	NA
Os01g0233900	162.115	-0.580514	0.18287	-3.17447	0.00150113	0.00639092	159.71	-0.429265	0.186327	-2.30383	0.0212322	0.0603363	182.849	-0.787579	0.171442	-4.59384	4.3516e-06	1.96301e-05	180.466	-0.547238	0.168343	-3.25074	0.00115105	0.00386042
Os01g0234001	0	NA	NA	NA	NA	NA	0.115019	-0.862369	4.08047	-0.21134	0.832622	NA	0	NA	NA	NA	NA	NA	0	NA	NA	NA	NA	NA
Os01g0234100	73.4671	-0.561492	0.279027	-2.01233	0.0441857	0.109143	67.3821	-0.17771	0.248341	-0.715588	0.474246	0.637067	78.6026	-0.371783	0.236758	-1.57031	0.116344	0.199334	69.2876	-0.312745	0.267856	-1.16759	0.242974	0.367922
Os01g0234200	0	NA	NA	NA	NA	NA	0.338724	1.94029	3.53023	0.549621	0.582579	NA	0	NA	NA	NA	NA	NA	0.695485	-2.86139	2.97919	-0.960459	0.336824	NA
Os01g0234300	8.5515	2.95083	0.809122	3.64695	0.000265372	0.0013747	5.56594	0.412206	0.820573	0.502339	0.615429	0.753687	3.6687	2.00653	1.09661	1.82975	0.0672872	0.126889	5.70889	2.33173	1.00155	2.32812	0.0199055	0.0470579
Os01g0234433	0	NA	NA	NA	NA	NA	0	NA	NA	NA	NA	NA	0	NA	NA	NA	NA	NA	0	NA	NA	NA	NA	NA
Os01g0234499	0	NA	NA	NA	NA	NA	0	NA	NA	NA	NA	NA	0	NA	NA	NA	NA	NA	0	NA	NA	NA	NA	NA
Os01g0234566	0	NA	NA	NA	NA	NA	0	NA	NA	NA	NA	NA	0	NA	NA	NA	NA	NA	0	NA	NA	NA	NA	NA
Os01g0234700	30.2422	0.312482	0.359886	0.868282	0.38524	0.553332	28.4618	0.973538	0.425347	2.28881	0.0220906	0.0623321	30.8467	0.259148	0.430234	0.602341	0.546947	0.663576	32.296	0.558794	0.399096	1.40015	0.161468	0.267568
Os01g0234800	237.134	0.0212995	0.156665	0.135956	0.891856	0.939165	227.032	0.168294	0.18122	0.928673	0.353059	0.52188	275.753	-0.0845026	0.139937	-0.603864	0.545934	0.66286	266.392	-0.000805138	0.145293	-0.00554148	0.995579	0.997164
Os01g0234850	0.150794	-0.542213	4.08047	-0.13288	0.894288	NA	0.15246	1.06118	4.08047	0.260064	0.794814	NA	0.187688	1.24622	4.08047	0.305412	0.760053	NA	0.160013	-0.865001	4.08047	-0.211985	0.832118	NA
Os01g0234900	855.576	-0.0601428	0.160761	-0.374114	0.708319	0.820871	733.918	-0.0305245	0.119178	-0.256125	0.797854	0.881146	886.849	0.367531	0.0964426	3.81088	0.000138473	0.000498418	979.311	0.342351	0.109212	3.13475	0.00172003	0.00552746
Os01g0235100	79.1871	-1.44573	0.291748	-4.9554	7.21827e-07	6.45126e-06	115.793	-1.10494	0.214337	-5.15513	2.53462e-07	2.38095e-06	104.26	-0.905467	0.209817	-4.31551	1.59231e-05	6.66001e-05	76.4381	-0.739498	0.241758	-3.05884	0.00222195	0.006942
Os01g0235200	160.294	0.223396	0.196015	1.13969	0.254417	0.412804	172.58	0.0211522	0.171563	0.123291	0.901877	0.94529	155.179	0.0955101	0.1724	0.554002	0.579578	0.690771	170.477	-0.159848	0.168245	-0.950089	0.342067	0.477959
Os01g0235300	818.471	-0.199828	0.137176	-1.45672	0.145192	0.274505	735.255	-0.148193	0.128377	-1.15436	0.248353	0.408229	1030.7	0.291759	0.112964	2.58275	0.00980151	0.0240536	1059.79	0.624237	0.13076	4.77391	1.80684e-06	1.07567e-05
Os01g0235325	0.742987	-2.80252	2.38953	-1.17284	0.240861	NA	1.37689	0.668635	1.71456	0.389974	0.696556	NA	0.750343	-1.55654	2.2997	-0.676845	0.498505	NA	0.846712	-1.82859	2.53523	-0.72127	0.470743	NA
Os01g0235350	100.963	0.0239509	0.235281	0.101797	0.918918	0.953979	72.2711	-0.553809	0.259538	-2.13383	0.0328568	0.0862538	113.716	-0.399107	0.224236	-1.77985	0.0751007	0.139154	71.6751	-0.659899	0.265035	-2.48986	0.0127795	0.0321143
Os01g0235400	948.582	0.241863	0.112285	2.15401	0.0312392	0.0827501	1151.96	0.216353	0.109045	1.98407	0.0472484	0.115526	1083.95	0.16291	0.0926245	1.75882	0.0786073	0.144515	988.47	-0.175811	0.104548	-1.68163	0.0926403	0.170078
Os01g0235500	0	NA	NA	NA	NA	NA	0	NA	NA	NA	NA	NA	0	NA	NA	NA	NA	NA	0	NA	NA	NA	NA	NA
Os01g0235632	0.609391	0.526245	2.67458	0.196758	0.844017	NA	0.477974	-0.695584	2.86393	-0.242877	0.8081	NA	0	NA	NA	NA	NA	NA	0.323448	-1.76845	3.90403	-0.452982	0.650562	NA
Os01g0235700	0	NA	NA	NA	NA	NA	0	NA	NA	NA	NA	NA	0	NA	NA	NA	NA	NA	0	NA	NA	NA	NA	NA
Os01g0235800	589.942	-0.107344	0.119998	-0.894547	0.371029	0.539434	582.605	-0.082406	0.132291	-0.622915	0.533341	0.689291	693.8	0.0149638	0.105364	0.142021	0.887064	0.924753	662.727	-0.238074	0.106246	-2.24078	0.0250406	0.0572853
Os01g0235850	0	NA	NA	NA	NA	NA	0.177801	1.06118	4.08047	0.260064	0.794814	NA	0	NA	NA	NA	NA	NA	0	NA	NA	NA	NA	NA
Os01g0235900	0.159526	-0.542213	4.08047	-0.13288	0.894288	NA	0	NA	NA	NA	NA	NA	0	NA	NA	NA	NA	NA	0.356981	-1.8948	4.02663	-0.470567	0.63795	NA
Os01g0236000	73.2622	0.502723	0.254199	1.97768	0.0479652	0.116567	83.7994	0.792777	0.254389	3.11639	0.00183078	0.00743611	75.0511	0.443735	0.24452	1.81471	0.0695678	0.130467	61.521	0.777009	0.292591	2.65561	0.00791652	0.021166
Os01g0236300	1306.53	0.669815	0.114832	5.83302	5.4432e-09	7.02821e-08	1181.13	0.260684	0.118654	2.19701	0.02802	0.0757817	1365.82	0.390103	0.0901532	4.32711	1.51076e-05	6.33764e-05	1746.58	0.177981	0.0816158	2.18072	0.0292042	0.0652379
Os01g0236400	123.855	0.167638	0.213447	0.785386	0.432227	0.597211	131.456	0.139894	0.231737	0.603678	0.546058	0.69928	121.193	0.509624	0.187944	2.71158	0.00669637	0.0171402	114.984	0.359977	0.224152	1.60595	0.108285	0.193062
Os01g0236700	1937.43	0.100459	0.109359	0.918624	0.358292	0.526836	1771.37	0.16591	0.0937658	1.76941	0.0768249	0.169962	2014.44	-0.177472	0.0754819	-2.35118	0.0187137	0.0423746	1925.67	-0.521666	0.0849066	-6.14399	8.04743e-10	7.70617e-09
Os01g0236800	260.475	-0.320471	0.164405	-1.94927	0.0512626	0.122932	242.781	-0.423054	0.169128	-2.50137	0.0123712	0.038607	297.063	-0.301445	0.134018	-2.24929	0.024494	0.0535375	299.296	-0.274183	0.151913	-1.80487	0.0710943	0.136916
Os01g0236900	0.364694	2.21771	3.52712	0.628758	0.529508	NA	0.176692	-0.862369	4.08047	-0.21134	0.832622	NA	0	NA	NA	NA	NA	NA	0.17427	1.05855	4.08047	0.259419	0.795312	NA
Os01g0237000	460.698	1.14784	0.506442	2.26649	0.0234216	0.0655053	256.39	-0.362367	0.19425	-1.86547	0.0621156	0.14368	328.429	-0.499096	0.135058	-3.69542	0.000219521	0.000764536	347.742	-0.502962	0.191276	-2.62951	0.00855084	0.0226585
Os01g0237100	101.341	-2.61448	0.307334	-8.50698	1.78517e-17	6.32244e-16	125.028	-2.20423	0.222404	-9.91092	3.73207e-23	2.22708e-21	173.362	-2.99839	0.234681	-12.7765	2.21925e-37	6.96992e-36	86.5866	-2.24826	0.287756	-7.81305	5.5819e-15	9.3326e-14
Os01g0237200	4.53809	-0.984005	0.967999	-1.01653	0.309375	0.475513	2.51334	-2.58049	1.54984	-1.665	0.0959119	0.201662	6.19725	-1.47038	0.84698	-1.73603	0.0825584	0.150235	4.25832	-0.891611	1.09427	-0.814797	0.415188	0.552061
Os01g0237366	0	NA	NA	NA	NA	NA	0	NA	NA	NA	NA	NA	0	NA	NA	NA	NA	NA	0	NA	NA	NA	NA	NA
Os01g0237400	0.170604	1.38134	4.08047	0.338525	0.734968	NA	0.338724	1.94029	3.53023	0.549621	0.582579	NA	0	NA	NA	NA	NA	NA	0	NA	NA	NA	NA	NA
Os01g0237500	179.279	4.02446	0.93393	4.30917	1.63866e-05	0.000112206	214.474	2.94321	0.53215	5.53079	3.18793e-08	3.48767e-07	193.775	4.94424	0.299976	16.4821	4.93311e-61	3.72832e-59	301.972	4.63548	0.933539	4.96549	6.85285e-07	4.34051e-06
Os01g0237750	92.5981	3.90454	1.23323	3.16611	0.00154491	0.00655203	93.7914	2.94431	0.308883	9.53213	1.54088e-21	7.91407e-20	98.9687	5.03424	0.404081	12.4585	1.25738e-35	3.66402e-34	159.678	4.5447	1.18896	3.8224	0.000132158	0.000548925
Os01g0238200	70.4332	-0.755056	0.319964	-2.35982	0.018284	0.0535727	66.1817	-0.0512183	0.252186	-0.203097	0.839059	0.905074	68.0458	-0.349749	0.269644	-1.29708	0.194604	0.302024	71.8516	-0.0737026	0.254502	-0.289595	0.772126	0.848088
Os01g0238287	0	NA	NA	NA	NA	NA	0	NA	NA	NA	NA	NA	0	NA	NA	NA	NA	NA	0	NA	NA	NA	NA	NA
Os01g0238375	0	NA	NA	NA	NA	NA	0.876265	-1.99609	2.1499	-0.928458	0.35317	NA	1.60128	-3.98856	1.8883	-2.11225	0.0346647	0.0721527	1.13442	-1.21292	2.07705	-0.583964	0.559244	NA
Os01g0238500	1119.24	0.112858	0.116692	0.967138	0.333475	0.501778	746.107	-0.124507	0.132728	-0.938056	0.348215	0.517021	1391.83	-0.693661	0.102211	-6.78658	1.14822e-11	9.07344e-11	1138.15	-0.748051	0.0906416	-8.25285	1.54661e-16	2.9652e-15
Os01g0238600	467.171	-0.113642	0.166339	-0.683199	0.494481	0.654478	511.501	0.171871	0.136129	1.26256	0.206747	0.358194	600.48	0.232544	0.119379	1.94794	0.0514218	0.101105	613.425	0.25415	0.114844	2.21301	0.0268973	0.0608688
Os01g0238700	2.38216	1.31876	1.31934	0.999565	0.317521	0.48449	2.70547	0.380954	1.15816	0.328931	0.742208	0.845027	1.83894	-1.22993	1.61623	-0.76099	0.446663	0.573751	2.79712	0.268565	1.41494	0.189807	0.849461	0.901055
Os01g0238800	44.41	0.251007	0.317177	0.791379	0.428723	0.593883	49.1874	-0.171149	0.297239	-0.575797	0.564752	0.713912	43.806	0.354435	0.318304	1.11351	0.265489	0.3872	44.0407	0.0683533	0.323458	0.211321	0.832637	0.889242
Os01g0238850	2.24483	-1.12739	1.51217	-0.745549	0.45594	0.620087	3.23091	-0.741914	1.12401	-0.660059	0.509216	0.668873	4.37396	0.257626	0.960594	0.268194	0.78855	0.856606	3.96849	-0.156981	1.06535	-0.147352	0.882855	0.923567
Os01g0238900	1515.19	-0.0649706	0.122501	-0.530369	0.595856	0.73996	1277.31	-0.217971	0.101638	-2.14459	0.0319859	0.0843543	1670.18	0.0616302	0.087037	0.708092	0.478888	0.603658	1534.33	-0.0275846	0.0882528	-0.312563	0.754612	0.835295
Os01g0239000	1.31772	-3.63333	1.99588	-1.82041	0.0686961	0.154658	2.52284	-0.62767	1.47513	-0.425501	0.670471	0.793579	3.3538	0.398997	1.30287	0.306245	0.759418	0.834884	1.82823	-1.32284	1.70705	-0.774925	0.438384	0.574405
Os01g0239100	122.255	-0.710538	0.27051	-2.62666	0.00862279	0.0285465	121.234	-0.764516	0.223535	-3.42011	0.000625958	0.00287579	132.276	-1.19371	0.199951	-5.97002	2.37218e-09	1.52564e-08	87.3107	-0.121813	0.22264	-0.547128	0.584291	0.703062
Os01g0239150	0	NA	NA	NA	NA	NA	0	NA	NA	NA	NA	NA	0.17238	1.24622	4.08047	0.305412	0.760053	NA	0	NA	NA	NA	NA	NA
Os01g0239200	116.779	-1.06041	0.251915	-4.2094	2.56051e-05	0.000168142	92.6644	-0.911788	0.374982	-2.43155	0.0150345	0.0454071	113.023	-1.35275	0.252381	-5.35994	8.32477e-08	4.61931e-07	83.2009	-0.517219	0.303712	-1.70299	0.08857	0.163974
Os01g0239300	27.2146	-1.60376	0.426979	-3.75607	0.000172604	0.000937867	39.3655	-0.88228	0.336421	-2.62255	0.00872752	0.0287742	32.821	-1.56825	0.378537	-4.14292	3.42905e-05	0.000136361	45.4445	-0.894267	0.317768	-2.81422	0.00488963	0.0138841
Os01g0239700	1055.47	0.121982	0.184817	0.660016	0.509243	0.667572	1185.37	0.412072	0.152359	2.70462	0.00683831	0.0234058	1280.66	1.01846	0.127337	7.99814	1.26315e-15	1.31459e-14	1170.88	0.415068	0.105889	3.91984	8.86077e-05	0.000381508
Os01g0240600	0	NA	NA	NA	NA	NA	0	NA	NA	NA	NA	NA	0	NA	NA	NA	NA	NA	0	NA	NA	NA	NA	NA
Os01g0240700	0	NA	NA	NA	NA	NA	0	NA	NA	NA	NA	NA	0	NA	NA	NA	NA	NA	0	NA	NA	NA	NA	NA
Os01g0240725	0	NA	NA	NA	NA	NA	0	NA	NA	NA	NA	NA	0	NA	NA	NA	NA	NA	0	NA	NA	NA	NA	NA
Os01g0241000	77.5998	-0.3457	0.257684	-1.34156	0.179737	0.321736	58.7228	0.515874	0.300649	1.71587	0.0861863	0.185459	85.7231	0.324734	0.236007	1.37595	0.168837	0.26996	78.7068	0.784948	0.302674	2.59338	0.00950378	0.0248402
Os01g0241100	147.5	0.289844	0.204892	1.41462	0.15718	0.291156	168.376	0.274568	0.173698	1.58072	0.113942	0.229881	146.019	0.252012	0.188766	1.33505	0.181859	0.286009	151.401	-0.198964	0.187372	-1.06186	0.288298	0.419686
Os01g0241400	5.51957	-3.08572	1.11666	-2.76334	0.00572133	0.0201361	1.96413	-1.52015	1.42197	-1.06905	0.285049	0.448994	4.12912	-1.15422	1.07179	-1.07692	0.281517	0.405273	5.34619	-0.746424	0.968704	-0.770539	0.44098	0.576885
Os01g0242200	129.857	0.75157	0.256351	2.9318	0.00337004	0.0128988	140.824	0.280801	0.22352	1.25627	0.209018	0.360913	136.067	1.30362	0.221805	5.87736	4.16873e-09	2.6095e-08	134.259	1.17696	0.212154	5.54768	2.89489e-08	2.26927e-07
Os01g0242300	43.505	0.689813	0.319946	2.15603	0.0310815	0.0824273	64.2161	0.643254	0.310284	2.07312	0.0381615	0.0975044	61.7073	0.94591	0.265233	3.56634	0.000362	0.0012161	47.0248	0.758776	0.317838	2.3873	0.0169724	0.0409032
Os01g0242333	1.28327	4.03207	2.03864	1.97782	0.0479493	0.116549	0.675318	-0.172029	2.53995	-0.0677292	0.946001	NA	0.547757	2.72227	3.087	0.88185	0.377858	NA	0.289915	-1.63374	4.04997	-0.403397	0.686656	NA
Os01g0242400	0.522995	-0.561094	2.81362	-0.199421	0.841933	NA	0.718581	1.58247	2.32416	0.680879	0.495948	NA	0.17238	1.24622	4.08047	0.305412	0.760053	NA	0.289915	-1.63374	4.04997	-0.403397	0.686656	NA
Os01g0242450	0	NA	NA	NA	NA	NA	0	NA	NA	NA	NA	NA	0	NA	NA	NA	NA	NA	0	NA	NA	NA	NA	NA
Os01g0242500	140.403	-0.0525209	0.219225	-0.239575	0.81066	0.890044	172.482	0.00774429	0.175894	0.0440283	0.964882	0.980734	176.198	0.305439	0.162065	1.88467	0.0594748	0.114443	165.801	0.071223	0.188458	0.377925	0.705486	0.799638
Os01g0242600	1525.66	0.0895258	0.113655	0.787699	0.430873	0.595878	1476.14	0.193597	0.109518	1.76771	0.0771086	0.170322	1628.15	0.141928	0.0799653	1.77487	0.0759199	0.140451	1503.45	0.0443977	0.0890254	0.498708	0.617985	0.730798
Os01g0242800	10.2587	0.291729	0.6208	0.469924	0.638409	0.771862	4.79868	0.185496	0.898105	0.206542	0.836368	0.903318	6.28382	-0.192521	0.799212	-0.240889	0.809641	0.872287	5.39572	1.45991	0.89357	1.6338	0.102302	0.184424
Os01g0242900	247.532	0.0896652	0.155322	0.577285	0.563747	0.714216	258.081	0.278368	0.151842	1.83328	0.0667614	0.152409	294.619	0.250701	0.128962	1.944	0.0518957	0.101825	246.097	0.345172	0.163409	2.11232	0.0346587	0.0753082
Os01g0243000	64.9182	0.134164	0.3482	0.385307	0.70001	0.815116	53.4427	0.0388491	0.311896	0.124558	0.900874	0.94457	51.3193	0.0437776	0.301528	0.145186	0.884564	0.92313	47.2231	-0.536959	0.380704	-1.41044	0.15841	0.263679
Os01g0243100	206.717	0.421892	0.189066	2.23146	0.0256508	0.0704246	264.705	0.500724	0.154759	3.2355	0.00121428	0.00518811	207.74	0.916555	0.155905	5.87892	4.12946e-09	2.5881e-08	166.649	0.860062	0.19611	4.38561	1.15661e-05	5.96772e-05
Os01g0243200	358.722	-0.325264	0.164766	-1.97409	0.0483712	0.117388	351.551	-0.185641	0.134271	-1.38258	0.166793	0.306182	425.597	-0.049479	0.112947	-0.438071	0.661335	0.760317	367.377	0.220258	0.125833	1.7504	0.0800492	0.151021
Os01g0243300	2.29934	0.473617	1.24428	0.380636	0.703474	0.817492	1.8745	-1.4658	1.64715	-0.8899	0.37352	0.54257	1.06519	-2.15614	2.06396	-1.04466	0.296181	0.421713	0.883668	-1.89272	2.51338	-0.753056	0.451417	NA
Os01g0243400	48.363	1.174	0.298246	3.93636	8.27259e-05	0.00048375	48.1794	0.568853	0.294356	1.93254	0.0532933	0.127284	43.3702	0.796203	0.333754	2.3856	0.0170514	0.0390232	41.098	0.538483	0.319383	1.68601	0.0917941	0.168777
Os01g0243450	24.4105	1.154	0.456624	2.52724	0.0114963	0.0362976	36.5383	0.86754	0.34346	2.52589	0.0115407	0.036471	32.699	1.35281	0.368997	3.6662	0.000246185	0.00085038	25.7108	1.40691	0.415805	3.38358	0.000715463	0.00253334
Os01g0243600	36.9763	0.264655	0.367184	0.720769	0.471051	0.633634	17.6913	0.269264	0.525049	0.512836	0.608066	0.747872	24.2602	0.223769	0.494902	0.452148	0.651162	0.751723	29.9082	0.201998	0.493895	0.408989	0.682548	0.782638
Os01g0243700	267.145	0.954405	0.341636	2.79363	0.005212	0.0186025	480.603	0.988163	0.232143	4.2567	2.07463e-05	0.000133948	326.254	1.74007	0.190808	9.11947	7.54908e-20	1.01273e-18	285.808	1.19568	0.163004	7.3353	2.21233e-13	3.14989e-12
Os01g0243800	41.141	-1.59149	0.355106	-4.48173	7.40405e-06	5.44193e-05	61.4958	-1.17157	0.27229	-4.30267	1.6875e-05	0.000111041	93.5522	-1.04146	0.225605	-4.61631	3.90632e-06	1.77204e-05	91.8452	-0.619957	0.24385	-2.54237	0.0110103	0.0282426
Os01g0243901	0	NA	NA	NA	NA	NA	0.15246	1.06118	4.08047	0.260064	0.794814	NA	0	NA	NA	NA	NA	NA	0	NA	NA	NA	NA	NA
Os01g0244000	0	NA	NA	NA	NA	NA	0.364064	2.02795	3.44418	0.588805	0.555992	NA	0	NA	NA	NA	NA	NA	0.17427	1.05855	4.08047	0.259419	0.795312	NA
Os01g0244150	0	NA	NA	NA	NA	NA	0	NA	NA	NA	NA	NA	0	NA	NA	NA	NA	NA	0	NA	NA	NA	NA	NA
Os01g0244400	0	NA	NA	NA	NA	NA	0	NA	NA	NA	NA	NA	0	NA	NA	NA	NA	NA	0	NA	NA	NA	NA	NA
Os01g0244966	0	NA	NA	NA	NA	NA	0	NA	NA	NA	NA	NA	0	NA	NA	NA	NA	NA	0	NA	NA	NA	NA	NA
Os01g0245000	0	NA	NA	NA	NA	NA	0	NA	NA	NA	NA	NA	0	NA	NA	NA	NA	NA	0	NA	NA	NA	NA	NA
Os01g0245532	0	NA	NA	NA	NA	NA	0	NA	NA	NA	NA	NA	0.187688	1.24622	4.08047	0.305412	0.760053	NA	0	NA	NA	NA	NA	NA
Os01g0245600	0	NA	NA	NA	NA	NA	0	NA	NA	NA	NA	NA	0	NA	NA	NA	NA	NA	0	NA	NA	NA	NA	NA
Os01g0245700	0	NA	NA	NA	NA	NA	0	NA	NA	NA	NA	NA	0	NA	NA	NA	NA	NA	0	NA	NA	NA	NA	NA
Os01g0245901	0	NA	NA	NA	NA	NA	0	NA	NA	NA	NA	NA	0	NA	NA	NA	NA	NA	0	NA	NA	NA	NA	NA
Os01g0246100	945.583	0.112694	0.112065	1.00561	0.314601	0.481183	951.957	-0.0664667	0.121801	-0.545699	0.585273	0.729774	1142.8	-0.163633	0.104665	-1.5634	0.117958	0.201512	1013.41	-0.433099	0.108565	-3.98931	6.62668e-05	0.000292582
Os01g0246200	0	NA	NA	NA	NA	NA	0	NA	NA	NA	NA	NA	0	NA	NA	NA	NA	NA	0	NA	NA	NA	NA	NA
Os01g0246400	7.45312	-3.13006	0.965952	-3.24038	0.00119369	0.00521913	5.78254	-0.992094	0.886347	-1.11931	0.263009	0.425025	5.20578	-2.59466	1.07174	-2.42097	0.015479	0.0359131	3.47424	0.453955	1.13837	0.398777	0.690057	0.788021
Os01g0246500	130.032	0.314517	0.200046	1.57223	0.115898	0.231845	124.762	-0.242847	0.203773	-1.19175	0.233358	0.39006	122.429	0.543011	0.203393	2.66976	0.00759051	0.0191788	132.296	0.290216	0.196504	1.47689	0.139704	0.237779
Os01g0246601	24.5339	0.300296	0.527254	0.569547	0.568985	0.718009	10.2475	-0.644329	0.62512	-1.03073	0.302668	0.468224	10.5834	0.506234	0.733281	0.690369	0.489962	0.613696	15.7142	-0.702445	0.759095	-0.925372	0.354772	0.491338
Os01g0246700	2857.43	0.0250473	0.221571	0.113044	0.909996	0.949378	1406.02	-0.464323	0.214521	-2.16447	0.0304286	0.0810738	2114.18	-0.463269	0.283356	-1.63494	0.102062	0.17913	2260.91	-0.286532	0.368102	-0.778405	0.43633	0.572272
Os01g0247500	11.2628	2.44316	0.722671	3.38073	0.000722929	0.00335403	3.17784	-3.04953	1.40399	-2.17204	0.0298527	0.0798713	12.5867	0.829317	0.576494	1.43855	0.150278	0.245918	15.5197	1.41389	0.556445	2.54093	0.0110557	0.028338
Os01g0247550	0	NA	NA	NA	NA	NA	0	NA	NA	NA	NA	NA	0	NA	NA	NA	NA	NA	0	NA	NA	NA	NA	NA
Os01g0247600	96.3562	-1.53264	0.248252	-6.17372	6.67017e-10	9.78647e-09	122.051	-1.93715	0.256973	-7.53836	4.75936e-14	1.17728e-12	189.389	-1.47337	0.172102	-8.56099	1.11898e-17	1.33007e-16	188.533	-0.494989	0.200128	-2.47336	0.0133848	0.0334059
Os01g0247700	2156.8	-0.713234	0.117796	-6.05485	1.40552e-09	1.97893e-08	2140.21	-0.540067	0.134128	-4.02651	5.6611e-05	0.000333824	3720.26	-0.718847	0.0855655	-8.40114	4.42171e-17	5.06829e-16	3833.24	-0.334045	0.121512	-2.74907	0.00597652	0.0165771
Os01g0247900	33.0355	2.30143	0.389712	5.90547	3.51645e-09	4.66951e-08	42.7166	1.0789	0.355868	3.03176	0.00243134	0.00952887	30.127	2.68761	0.429197	6.26195	3.80205e-10	2.62183e-09	27.507	2.02927	0.450865	4.50083	6.76885e-06	3.66222e-05
Os01g0248000	25.4878	0.919292	0.564098	1.62967	0.103172	0.212609	38.0464	1.28763	0.341843	3.76673	0.000165398	0.000877112	27.7804	2.92252	0.489896	5.96559	2.43746e-09	1.56372e-08	18.6089	2.65754	0.567614	4.68195	2.84166e-06	1.63628e-05
Os01g0248300	149.548	-0.594615	0.2617	-2.27212	0.023079	0.0648037	132.469	-2.09819	0.212857	-9.85726	6.37651e-23	3.72258e-21	189.9	-0.30261	0.217486	-1.3914	0.164103	0.263974	215.296	-0.116119	0.165427	-0.701937	0.482719	0.615503
Os01g0248350	0	NA	NA	NA	NA	NA	0	NA	NA	NA	NA	NA	0	NA	NA	NA	NA	NA	0	NA	NA	NA	NA	NA
Os01g0248400	128.902	0.39735	0.213455	1.86152	0.0626711	0.143939	125.918	0.165839	0.201343	0.823667	0.410129	0.577956	133.225	0.38628	0.235437	1.64069	0.100861	0.177352	144.962	-0.0438022	0.188739	-0.232077	0.816478	0.877946
Os01g0248450	6.71981	-0.953766	0.811256	-1.17567	0.239728	0.395604	4.25805	0.0954316	0.931544	0.102445	0.918404	0.95473	6.01265	0.712503	0.863476	0.825157	0.409282	0.537759	8.7138	0.597608	0.690933	0.864929	0.387078	0.523917
Os01g0248500	544.491	-1.80396	0.198498	-9.08806	1.00825e-19	4.42377e-18	454.788	-0.606712	0.183424	-3.30771	0.000940623	0.00413914	1051.16	0.567298	0.150766	3.76278	0.000168035	0.000596338	1064.3	0.895234	0.116085	7.71192	1.2394e-14	2.00168e-13
Os01g0248600	430.401	-0.168936	0.154369	-1.09436	0.273795	0.435412	380.951	-0.300318	0.150281	-1.99838	0.0456759	0.112396	537.114	-0.308423	0.104359	-2.95541	0.00312257	0.00861856	557.802	-0.285347	0.119228	-2.39329	0.0166981	0.0403607
Os01g0248701	0.957078	1.01162	2.65737	0.380685	0.703437	NA	0.694326	2.96999	2.44946	1.21251	0.225318	NA	1.24587	2.79891	2.18868	1.27881	0.200963	0.309678	2.71072	4.93773	1.6839	2.93231	0.00336448	0.00998968
Os01g0248800	0.463556	1.18261	3.29967	0.358402	0.720042	NA	1.24726	0.520163	1.88838	0.275455	0.782967	NA	0.693062	0.292316	2.41559	0.121012	0.903681	NA	0.188183	1.05855	4.08047	0.259419	0.795312	NA
Os01g0248850	0.713409	1.85739	2.53287	0.733315	0.463366	NA	0	NA	NA	NA	NA	NA	0	NA	NA	NA	NA	NA	0.299338	0.0967717	4.05363	0.0238729	0.980954	NA
Os01g0248900	64.9533	1.42371	0.322382	4.41624	1.00433e-05	7.17295e-05	60.631	0.809176	0.292852	2.76309	0.00572571	0.0201855	68.1995	2.30198	0.284775	8.08352	6.29228e-16	6.67132e-15	91.4842	2.4971	0.333441	7.48889	6.94585e-14	1.03812e-12
Os01g0249050	0.751719	-2.81675	2.42137	-1.16329	0.244712	NA	4.89305	1.01515	0.993136	1.02216	0.306704	0.47241	3.2911	4.27736	1.55635	2.74832	0.00599014	0.0154868	1.03816	2.35827	2.16826	1.08763	0.276757	NA
Os01g0249100	1.10884	0.115265	2.20338	0.052313	0.958279	NA	1.86821	1.21611	1.62174	0.749879	0.453327	0.618309	3.15564	2.08916	1.20738	1.73033	0.0835709	0.151794	1.31291	-1.49962	1.99608	-0.751285	0.452481	NA
Os01g0249200	1040.59	0.911313	0.126103	7.22673	4.94748e-13	1.07088e-11	1066.2	1.22429	0.160938	7.60719	2.80127e-14	7.07229e-13	1078.84	1.64453	0.111638	14.7309	4.08367e-49	2.10637e-47	1000.23	1.87133	0.143037	13.0828	4.12804e-39	3.01002e-37
Os01g0249300	1440.98	0.143857	0.110763	1.29878	0.194018	0.34033	1617.52	0.230391	0.0952549	2.41868	0.0155769	0.0467619	1633.21	0.188591	0.082021	2.29931	0.0214875	0.0478428	1584.48	0.300611	0.0865582	3.47293	0.000514805	0.00188247
Os01g0249700	20.6637	2.54337	0.554248	4.58887	4.45655e-06	3.4205e-05	30.6274	2.38257	0.486933	4.89301	9.93047e-07	8.31545e-06	25.8623	2.89012	0.484353	5.96697	2.41701e-09	1.5513e-08	22.217	2.04985	0.587657	3.48817	0.000486342	0.0017866
Os01g0249800	346.438	0.670242	0.198698	3.37316	0.000743103	0.00343605	253.451	0.989376	0.174784	5.66056	1.50877e-08	1.74422e-07	271.388	1.3639	0.147891	9.22233	2.90718e-20	3.97553e-19	296.91	1.14836	0.285588	4.02105	5.79382e-05	0.000258851
Os01g0249900	6.25021	0.439282	0.876901	0.500949	0.616407	0.755706	9.89238	0.153002	0.624715	0.244915	0.806522	0.885869	6.89018	0.0183788	0.744013	0.0247023	0.980292	0.98756	4.3934	0.0952078	0.996956	0.0954985	0.923919	0.951784
Os01g0250200	0	NA	NA	NA	NA	NA	0.15246	1.06118	4.08047	0.260064	0.794814	NA	0	NA	NA	NA	NA	NA	0	NA	NA	NA	NA	NA
Os01g0250600	442.633	0.0537589	0.136156	0.394835	0.692965	0.810316	428.238	-0.219483	0.13799	-1.59057	0.111706	0.226348	481.168	-0.393298	0.122122	-3.22055	0.00127946	0.00384614	493.555	-0.261434	0.132706	-1.97003	0.0488351	0.100411
Os01g0250900	1043.47	-0.156572	0.127835	-1.22479	0.220653	0.37314	1168.2	-0.193912	0.096829	-2.00262	0.0452179	0.111483	1374.85	-0.166231	0.0879368	-1.89035	0.0587112	0.113178	1237.24	-0.271393	0.0991701	-2.73664	0.00620708	0.0171306
Os01g0251000	645.078	-0.161312	0.134521	-1.19916	0.230464	0.384978	693.502	-0.0124088	0.124605	-0.0995853	0.920674	0.955945	749.379	0.0163859	0.09563	0.171347	0.863951	0.909683	699.527	-0.0102326	0.110734	-0.0924074	0.926374	0.953116
Os01g0251100	484.196	-0.00231077	0.142035	-0.016269	0.98702	0.992567	522.819	-0.161247	0.131431	-1.22685	0.219877	0.374553	516.477	-0.340283	0.104185	-3.26614	0.00109025	0.00332223	533.325	-0.419975	0.119375	-3.51812	0.000434615	0.00161323
Os01g0251200	337.178	0.0560864	0.172966	0.324264	0.745738	0.847378	369.736	-0.0785397	0.130309	-0.602718	0.546696	0.699897	430.528	-0.384736	0.118288	-3.25254	0.00114379	0.00347154	349.243	-0.208508	0.136227	-1.53059	0.125871	0.218777
Os01g0251400	0	NA	NA	NA	NA	NA	0.15246	1.06118	4.08047	0.260064	0.794814	NA	5.51943	6.05383	3.91561	1.54608	0.122086	0.207261	0	NA	NA	NA	NA	NA
Os01g0252100	1285.51	0.199983	0.111504	1.7935	0.072893	0.162097	1274.77	0.195329	0.102371	1.90806	0.0563839	0.133029	1266.63	0.334547	0.087386	3.82838	0.000128988	0.000466418	1302.63	0.29213	0.0863291	3.38391	0.00071461	0.00253119
Os01g0252150	0	NA	NA	NA	NA	NA	0	NA	NA	NA	NA	NA	0.148449	-0.67733	4.08047	-0.165993	0.868162	NA	0	NA	NA	NA	NA	NA
Os01g0252200	180.397	-0.213198	0.192325	-1.10853	0.267634	0.428444	161.369	0.213329	0.175181	1.21776	0.223314	0.378514	184.247	0.245106	0.15641	1.56707	0.117099	0.200358	195.541	0.508711	0.159137	3.19669	0.00139012	0.00456877
Os01g0252300	0.344884	0.419559	3.64321	0.115162	0.908317	NA	0.547113	-2.5555	2.9394	-0.869394	0.384632	NA	0.711515	1.79365	2.91451	0.61542	0.538277	NA	1.55472	2.99356	1.87612	1.59562	0.110575	NA
Os01g0252400	0	NA	NA	NA	NA	NA	0.379857	0.0994005	3.44331	0.0288677	0.97697	NA	0	NA	NA	NA	NA	NA	0	NA	NA	NA	NA	NA
Os01g0252600	6.65173	-4.978	1.35717	-3.66792	0.000244531	0.00128022	11.1323	-0.712015	0.668311	-1.06539	0.286698	0.45059	15.8986	-5.42527	1.14836	-4.72438	2.30817e-06	1.07786e-05	8.80889	-5.54663	1.35133	-4.10456	4.05086e-05	0.000186875
Os01g0252900	204.68	-0.0460636	0.193836	-0.237642	0.812159	0.891069	225.777	-0.177276	0.151592	-1.16943	0.24223	0.400709	236.659	0.00332125	0.154322	0.0215215	0.98283	0.989172	222.144	-0.354102	0.155005	-2.28446	0.0223444	0.0519475
Os01g0253000	0.367046	-1.81771	4.00833	-0.453483	0.650201	NA	0	NA	NA	NA	NA	NA	0.296899	-1.56251	4.04085	-0.386678	0.698995	NA	0	NA	NA	NA	NA	NA
Os01g0253050	0.88273	1.06762	2.17455	0.490962	0.623454	NA	0.508063	2.52608	3.03043	0.833573	0.404522	NA	0.487429	-0.644792	2.93751	-0.219503	0.826258	NA	0.376366	2.07033	4.02809	0.513973	0.607271	NA
Os01g0253100	1525.52	0.282524	0.101016	2.79683	0.00516065	0.0184384	1591.93	0.288688	0.0949151	3.04154	0.00235371	0.0092556	1816.56	0.325629	0.0791511	4.11401	3.88839e-05	0.00015312	1703.31	0.158277	0.0796289	1.98768	0.0468466	0.0971033
Os01g0253200	0.577369	2.86552	2.64103	1.085	0.277921	NA	0.186263	1.06118	4.08047	0.260064	0.794814	NA	0.928407	3.47898	2.28358	1.52348	0.127639	0.214984	0.85146	3.266	2.78533	1.17257	0.240968	NA
Os01g0253300	6381.41	-0.201455	0.113387	-1.7767	0.0756169	0.166777	5816.59	-0.237078	0.0862373	-2.74914	0.00597527	0.0209217	7210.34	-0.23571	0.072569	-3.24808	0.00116186	0.00352259	7069.64	-0.328522	0.0923971	-3.55554	0.0003772	0.00141841
Os01g0253400	12.2713	1.38701	0.569268	2.43647	0.0148314	0.045012	15.4227	0.836109	0.497364	1.68108	0.0927468	0.196904	13.5251	1.68662	0.592723	2.84554	0.00443356	0.011807	13.1808	1.92227	0.653016	2.94368	0.0032433	0.00967767
Os01g0253500	14.6958	0.990233	0.572385	1.73001	0.0836283	0.180468	12.7337	1.63591	0.586835	2.78769	0.00530858	0.0188782	17.0636	0.159372	0.487965	0.326605	0.743967	0.822781	17.1205	1.10846	0.504003	2.19931	0.027856	0.0626922
Os01g0253600	274.349	-0.347684	0.179796	-1.93377	0.0531418	0.126486	357.211	-0.0928744	0.157526	-0.589581	0.555472	0.706728	368.806	0.0563975	0.131898	0.427584	0.668954	0.766091	414.879	0.227506	0.140356	1.62093	0.105034	0.18842
Os01g0253800	31.0646	1.37354	0.380692	3.60801	0.000308557	0.00157532	41.33	1.66388	0.338097	4.9213	8.59695e-07	7.29643e-06	12.8358	2.57769	0.686581	3.75439	0.000173767	0.000614501	17.336	1.50606	0.534387	2.8183	0.00482783	0.0137245
Os01g0253900	382.953	-0.219894	0.189198	-1.16224	0.245138	0.402151	371.617	-0.661588	0.15098	-4.38195	1.17624e-05	8.00612e-05	523.438	-0.0544992	0.13873	-0.392843	0.694436	0.786012	506.315	0.223419	0.137406	1.62598	0.103954	0.186917
Os01g0254000	1487.37	-0.42393	0.163954	-2.58566	0.00971928	0.0315473	1356.25	-0.558175	0.120169	-4.64493	3.40194e-06	2.58707e-05	1667.28	-0.483224	0.0796055	-6.07023	1.27729e-09	8.43154e-09	995.165	0.164035	0.0959331	1.7099	0.0872853	0.162062
Os01g0254100	4776.98	0.156037	0.115059	1.35615	0.175053	0.315296	4276.5	-0.0993636	0.100017	-0.993464	0.320484	0.487512	5442.51	-0.145204	0.0794695	-1.82716	0.0676753	0.127519	5011.36	-0.340812	0.0825292	-4.12959	3.63417e-05	0.000169532
Os01g0254200	721.213	-0.00223346	0.174875	-0.0127717	0.98981	0.994099	759.773	0.204266	0.105772	1.93118	0.0534606	0.12762	794.819	0.260984	0.10252	2.54568	0.0109065	0.0263737	801.151	0.16307	0.113432	1.4376	0.150548	0.252892
Os01g0254300	7.33019	1.37287	0.756046	1.81585	0.0693928	0.155984	9.35768	0.379214	0.64935	0.58399	0.559227	0.70956	13.6944	0.261495	0.561385	0.465802	0.641357	0.743371	5.45581	0.0713134	0.91647	0.0778131	0.937977	0.959942
Os01g0254350	0	NA	NA	NA	NA	NA	0	NA	NA	NA	NA	NA	0	NA	NA	NA	NA	NA	0	NA	NA	NA	NA	NA
Os01g0254400	52.0328	0.00961288	0.373893	0.0257103	0.979488	0.987733	48.497	-0.910392	0.366901	-2.4813	0.0130904	0.0404252	103.255	0.111227	0.24452	0.454877	0.649197	0.74997	100.663	1.0756	0.226538	4.74799	2.05445e-06	1.21506e-05
Os01g0254800	85.5884	-0.00651547	0.229495	-0.0283905	0.977351	0.986628	82.8711	-0.243995	0.239616	-1.01828	0.308546	0.4744	107.986	-0.22997	0.236832	-0.971028	0.331534	0.458695	100.342	-0.291202	0.22403	-1.29983	0.193658	0.308894
Os01g0254850	154.724	0.516346	0.331273	1.55867	0.119074	0.236484	62.3013	-0.136858	0.403908	-0.338833	0.734735	0.839609	63.5041	1.09095	0.328927	3.31669	0.000910901	0.00282691	97.2275	0.410535	0.806624	0.508955	0.610784	0.724989
Os01g0254900	1640.46	0.172358	0.107156	1.60847	0.107732	0.219527	1465.8	-0.161957	0.116349	-1.39199	0.163925	0.302274	1763.42	-0.0793666	0.0761806	-1.04182	0.297494	0.423178	1705.14	-0.0755108	0.0843507	-0.895201	0.37068	0.507523
Os01g0254950	15.984	0.68178	0.525607	1.29713	0.194586	0.341098	18.0284	-0.00707627	0.471314	-0.0150139	0.988021	0.993447	20.125	0.746544	0.466592	1.59999	0.1096	0.189954	18.4623	0.148185	0.497963	0.297582	0.766022	0.844228
Os01g0255000	655.321	-0.991387	0.134989	-7.34422	2.06969e-13	4.67445e-12	581.008	-0.606092	0.136295	-4.4469	8.71186e-06	6.14741e-05	832.53	-0.266034	0.114983	-2.31368	0.020685	0.0463151	750.349	0.0304437	0.12031	0.253043	0.800235	0.867014
Os01g0255100	11.0875	-0.859853	0.622325	-1.38168	0.167071	0.304281	7.37571	-2.13454	0.828117	-2.57758	0.00994954	0.0321554	11.3655	-1.41332	0.622392	-2.27078	0.02316	0.0510322	13.901	-0.511067	0.59442	-0.859775	0.389913	0.52687
Os01g0255700	14.5824	-0.935599	0.53306	-1.75515	0.0792339	0.17301	12.2481	-0.328676	0.623678	-0.526996	0.598196	0.739686	13.1304	-1.26674	0.578205	-2.19081	0.0284657	0.0608539	14.273	-0.344941	0.572795	-0.602207	0.547036	0.672106
Os01g0256300	19.8322	-0.8084	0.485388	-1.66547	0.0958183	0.200481	9.76941	-0.656608	0.68097	-0.964225	0.334933	0.502989	14.4423	-0.3506	0.531169	-0.660054	0.509219	0.631133	23.9861	-0.585362	0.483418	-1.21088	0.225941	0.347756
Os01g0256400	396.308	0.0428284	0.147731	0.289908	0.771886	0.864435	431.24	0.244505	0.128442	1.90362	0.0569603	0.134154	468.674	0.0399538	0.114062	0.35028	0.726128	0.808666	457.366	0.149675	0.118015	1.26828	0.2047	0.322381
Os01g0256500	59721.5	-0.362404	0.124613	-2.90824	0.00363472	0.0137287	19581.8	-0.978654	0.150516	-6.50199	7.92655e-11	1.29761e-09	53271.8	-0.895832	0.269746	-3.32102	0.000896894	0.00278782	56008.9	0.349239	0.130683	2.67241	0.0075308	0.0202932
Os01g0256600	396.445	-0.225435	0.138477	-1.62796	0.103534	0.2131	359.471	-0.108066	0.136972	-0.78896	0.430135	0.596959	452.519	-0.0131207	0.119294	-0.109986	0.912421	0.942118	434.111	0.317057	0.132742	2.38851	0.0169167	0.0407979
Os01g0256800	160.186	0.703871	0.219428	3.20775	0.00133778	0.00578307	211.196	0.937802	0.160257	5.85187	4.86077e-09	6.08455e-08	147.836	0.758647	0.215168	3.52583	0.000422156	0.00140071	123.396	0.277238	0.208731	1.3282	0.184111	0.296993
Os01g0256900	705.995	0.270411	0.134747	2.0068	0.0447706	0.110309	717.339	0.141651	0.114035	1.24217	0.214173	0.367512	775.239	0.135005	0.108586	1.2433	0.213759	0.325825	741.712	0.0999917	0.11375	0.879049	0.379375	0.51629
Os01g0257100	168.058	1.70008	0.259296	6.55651	5.50799e-11	9.29377e-10	298.434	1.88468	0.258851	7.28094	3.31493e-13	7.32469e-12	140.14	2.59771	0.267686	9.70432	2.89008e-22	4.4349e-21	97.1409	2.30275	0.243854	9.44314	3.61787e-21	9.89592e-20
Os01g0257300	1208.8	-0.318132	0.165681	-1.92015	0.054839	0.12968	1019.02	-0.472264	0.125745	-3.75572	0.000172847	0.000911587	1908.84	-1.07239	0.0782425	-13.706	9.34853e-43	3.72702e-41	1691.16	-0.301394	0.109367	-2.7558	0.00585484	0.0162747
Os01g0257400	911.705	0.0398256	0.12161	0.327487	0.7433	0.845689	888.112	0.0441843	0.112333	0.393334	0.694073	0.810363	1001.59	-0.073999	0.0893356	-0.828326	0.407486	0.536034	951.249	-0.187201	0.0943297	-1.98454	0.0471961	0.0976555
Os01g0257900	50.3544	0.580775	0.309477	1.87663	0.0605686	0.140056	60.1456	0.579879	0.276695	2.09573	0.0361062	0.0931696	40.9684	-0.140349	0.319792	-0.438877	0.660751	0.759682	46.9131	0.15107	0.304555	0.496034	0.619871	0.732227
Os01g0258000	0	NA	NA	NA	NA	NA	0	NA	NA	NA	NA	NA	0	NA	NA	NA	NA	NA	0	NA	NA	NA	NA	NA
Os01g0258100	73.5489	0.318793	0.24222	1.31613	0.188131	0.332829	96.3541	0.194704	0.218624	0.890588	0.37315	0.542198	79.3499	0.385489	0.229129	1.68241	0.0924896	0.164982	58.9002	0.0972824	0.29192	0.33325	0.738946	0.82398
Os01g0258600	103.754	-0.134185	0.216131	-0.620849	0.534699	0.689397	138.218	0.027737	0.189497	0.146372	0.883628	0.934313	128.117	0.110072	0.188744	0.583183	0.55977	0.674889	135.245	0.223188	0.185583	1.20263	0.229118	0.351566
Os01g0258700	1296.24	0.432355	0.116006	3.727	0.000193776	0.00103898	1318.81	0.328251	0.0948485	3.4608	0.000538576	0.00251426	1373.95	0.0888651	0.0788109	1.12757	0.2595	0.380645	1387.59	-0.142606	0.088189	-1.61705	0.105868	0.189589
Os01g0259200	1792.99	0.116792	0.142171	0.82149	0.411367	0.578218	1805.63	-0.177632	0.121179	-1.46586	0.142686	0.272608	2330.51	-0.360231	0.0758878	-4.74689	2.06571e-06	9.70247e-06	2263.86	-0.173056	0.0867069	-1.99588	0.0459472	0.095562
Os01g0259300	84.405	0.322775	0.317519	1.01655	0.309367	0.475513	116.43	-0.674275	0.249052	-2.70737	0.00678187	0.0232421	73.0732	-0.76573	0.245063	-3.12463	0.00178028	0.00518776	67.8901	-0.577101	0.313218	-1.84249	0.0654036	0.127969
Os01g0259400	255.151	1.4913	0.239444	6.2282	4.71815e-10	7.06159e-09	416.719	0.984351	0.172318	5.71243	1.11377e-08	1.31469e-07	221.53	2.00926	0.182836	10.9894	4.29903e-28	9.06839e-27	188.224	0.952256	0.183046	5.20229	1.96849e-07	1.35915e-06
Os01g0259600	868.118	-0.360838	0.120105	-3.00436	0.00266143	0.0105196	957.316	-0.213705	0.109748	-1.94724	0.0515063	0.123878	1123.76	-0.277023	0.101754	-2.72247	0.00647958	0.0166396	1016.96	-0.450364	0.0998936	-4.50844	6.53056e-06	3.54464e-05
Os01g0259900	29.7534	-0.0417724	0.394327	-0.105933	0.915635	0.952305	29.5013	-0.948609	0.396584	-2.39195	0.0167593	0.0496798	49.1332	-1.1201	0.337819	-3.31569	0.000914178	0.00283584	52.4746	-0.675446	0.329284	-2.05126	0.0402418	0.0854088
Os01g0259933	48.1549	-0.614065	0.402687	-1.52492	0.12728	0.248375	69.2302	-0.385048	0.278755	-1.38131	0.167183	0.306645	85.4774	-1.57602	0.241575	-6.52394	6.84824e-11	5.04883e-10	108.239	-2.13376	0.236856	-9.00867	2.08569e-19	5.00196e-18
Os01g0259966	18.097	-1.81944	0.514215	-3.53829	0.00040272	0.00199902	14.6655	-1.96836	0.598781	-3.28728	0.0010116	0.00441607	30.0986	-1.20215	0.380394	-3.16026	0.00157627	0.00464693	30.976	-1.18256	0.412911	-2.86395	0.00418393	0.0120936
Os01g0260000	28.4709	0.0242671	0.398339	0.0609208	0.951422	0.97156	24.1352	-0.345413	0.409191	-0.844136	0.398594	0.567075	28.541	-0.356076	0.389504	-0.914177	0.360624	0.488986	30.1051	-0.832798	0.407506	-2.04364	0.0409887	0.0867829
Os01g0260100	259.199	0.544312	0.186728	2.915	0.00355684	0.0134956	337.591	1.02553	0.172978	5.9287	3.05334e-09	3.93744e-08	371.09	1.54951	0.131089	11.8203	3.06524e-32	7.729e-31	308.252	1.18113	0.173056	6.82513	8.78449e-12	1.07141e-10
Os01g0260500	108.351	0.499254	0.2231	2.2378	0.0252341	0.0695857	132.462	0.632882	0.199309	3.17539	0.00149637	0.00624367	127.483	0.342717	0.207479	1.65181	0.0985728	0.174109	89.2488	-0.679952	0.265229	-2.56364	0.010358	0.0267625
Os01g0260700	1811.61	-0.0600676	0.137331	-0.437395	0.661825	0.788551	1894.97	-0.205496	0.0981445	-2.09381	0.0362765	0.093579	1998.32	-0.32706	0.0924826	-3.53644	0.000405551	0.0013499	1778.97	-0.24945	0.100494	-2.48224	0.0130559	0.0327128
Os01g0260800	1667.87	0.583119	0.122473	4.76118	1.9246e-06	1.583e-05	1622.45	0.696708	0.129281	5.3891	7.0811e-08	7.32694e-07	1963.16	0.627344	0.0785348	7.9881	1.37034e-15	1.42299e-14	1964.33	0.7147	0.0927339	7.707	1.28809e-14	2.0766e-13
Os01g0260950	0	NA	NA	NA	NA	NA	0	NA	NA	NA	NA	NA	0.315049	-1.61955	3.79504	-0.426753	0.669559	NA	0	NA	NA	NA	NA	NA
Os01g0261000	0	NA	NA	NA	NA	NA	0	NA	NA	NA	NA	NA	0	NA	NA	NA	NA	NA	0	NA	NA	NA	NA	NA
Os01g0261100	1716.12	0.333527	0.118627	2.81156	0.00493012	0.0177574	1621.34	0.153303	0.10668	1.43703	0.150711	0.284397	1749.73	-0.0744332	0.0772942	-0.962985	0.335555	0.462944	1823.54	-0.221647	0.0816783	-2.71366	0.00665447	0.0181927
Os01g0261200	3601.57	-0.129755	0.111158	-1.16729	0.243091	0.399841	3000.8	-0.909314	0.111085	-8.18576	2.70598e-16	8.57788e-15	4142.39	-0.668464	0.0815769	-8.19427	2.52111e-16	2.74823e-15	4332.43	-0.695893	0.0787647	-8.83508	1.00023e-18	2.26807e-17
Os01g0261500	269.594	-0.286425	0.163367	-1.75327	0.0795562	0.173507	257.221	-0.411416	0.144772	-2.84183	0.0044856	0.0163159	372.682	-0.457372	0.130243	-3.51168	0.000445279	0.00147046	361.356	-0.12622	0.12623	-0.99992	0.317349	0.451103
Os01g0261600	0	NA	NA	NA	NA	NA	0	NA	NA	NA	NA	NA	0	NA	NA	NA	NA	NA	0	NA	NA	NA	NA	NA
Os01g0261700	0	NA	NA	NA	NA	NA	0	NA	NA	NA	NA	NA	0	NA	NA	NA	NA	NA	0	NA	NA	NA	NA	NA
Os01g0262000	0	NA	NA	NA	NA	NA	0	NA	NA	NA	NA	NA	0	NA	NA	NA	NA	NA	0	NA	NA	NA	NA	NA
Os01g0262401	0.907499	2.28797	2.146	1.06615	0.286354	NA	5.71031	1.63842	0.93918	1.74452	0.0810689	0.176843	59.8591	1.4078	0.276638	5.08896	3.60024e-07	1.86313e-06	54.0927	0.715786	0.296398	2.41494	0.0157376	0.0384166
Os01g0262500	38.6964	1.04621	0.34175	3.06135	0.00220343	0.0089495	51.156	0.910213	0.303475	2.9993	0.00270602	0.0104742	27.1871	2.51586	0.487476	5.16099	2.45646e-07	1.29784e-06	28.7058	1.0337	0.430681	2.40016	0.0163879	0.0397243
Os01g0262600	827.827	-0.287014	0.125622	-2.28474	0.022328	0.0631195	850.776	-0.232284	0.11227	-2.06897	0.0385489	0.0982313	1058.37	-0.377832	0.0842529	-4.4845	7.30842e-06	3.20328e-05	1160.4	-0.33857	0.0984373	-3.43944	0.000582909	0.0021042
Os01g0262700	514.165	-0.732171	0.131082	-5.5856	2.32894e-08	2.71799e-07	592.142	-0.510328	0.114707	-4.44897	8.62845e-06	6.09655e-05	717.253	-0.639197	0.0980382	-6.51988	7.03648e-11	5.18221e-10	637.815	-0.69413	0.104477	-6.64383	3.05642e-11	3.502e-10
Os01g0263000	389.41	1.53239	0.240198	6.37969	1.77448e-10	2.81e-09	519.342	1.07628	0.397049	2.71069	0.00671438	0.0230637	525.496	2.41974	0.145593	16.6199	5.00122e-62	3.94873e-60	431.49	1.49247	0.15065	9.90686	3.88653e-23	1.19205e-21
Os01g0263300	4539.28	0.776075	0.152797	5.07912	3.79191e-07	3.57694e-06	6490.23	1.21803	0.340934	3.57262	0.000353429	0.00173479	6319.92	1.77352	0.131485	13.4883	1.83242e-41	6.88767e-40	5225.96	1.53891	0.0750628	20.5016	2.08394e-93	8.29042e-91
Os01g0263400	82.0237	-0.177302	0.283871	-0.624586	0.532243	0.687463	97.7766	-0.476225	0.227337	-2.0948	0.0361891	0.0933624	101.655	-0.770508	0.215549	-3.57463	0.000350717	0.00118157	97.0509	-0.997352	0.242238	-4.11724	3.8343e-05	0.000177917
Os01g0263500	267.092	-0.0629276	0.16727	-0.376204	0.706765	0.819621	277.318	0.0549801	0.141544	0.38843	0.697698	0.812757	279.682	0.0683331	0.132873	0.514275	0.60706	0.713123	272.056	-0.011814	0.146025	-0.080904	0.935518	0.958666
Os01g0263600	265.101	0.446627	0.153509	2.90946	0.00362055	0.0136902	272.783	0.0783489	0.153596	0.510098	0.609983	0.749268	276.471	-0.0881468	0.134578	-0.654986	0.512477	0.633946	236.935	-0.335916	0.155263	-2.16352	0.030501	0.0676211
Os01g0264000	18.9441	1.28651	0.569352	2.2596	0.023846	0.066483	14.5046	0.272526	0.52061	0.523475	0.600644	0.741894	11.1831	0.144731	0.586194	0.2469	0.804986	0.868861	19.5835	-0.19276	0.479183	-0.402268	0.687487	0.786248
Os01g0263900	0	NA	NA	NA	NA	NA	0	NA	NA	NA	NA	NA	0	NA	NA	NA	NA	NA	0	NA	NA	NA	NA	NA
Os01g0264100	1.03475	1.41967	2.07924	0.682783	0.494744	NA	0.54078	0.979782	2.76772	0.354004	0.723336	NA	0.565702	2.76169	3.05704	0.903386	0.366321	NA	0.656588	-1.35039	2.72044	-0.496385	0.619623	NA
Os01g0264125	0.19409	1.38134	4.08047	0.338525	0.734968	NA	0.186263	1.06118	4.08047	0.260064	0.794814	NA	0	NA	NA	NA	NA	NA	0	NA	NA	NA	NA	NA
Os01g0264400	424.44	0.876446	0.164918	5.31443	1.06993e-07	1.11882e-06	601.124	0.753457	0.200357	3.76058	0.00016952	0.000895974	457.359	1.11082	0.123987	8.95919	3.27076e-19	4.23312e-18	397.691	1.11552	0.122892	9.07724	1.11365e-19	2.72392e-18
Os01g0264500	766.477	0.00851225	0.118067	0.0720965	0.942525	0.966374	635.431	-0.265231	0.122691	-2.16177	0.0306356	0.0814477	907.793	-0.457591	0.0900958	-5.07894	3.79548e-07	1.95915e-06	925.426	-0.1969	0.0998871	-1.97122	0.0486984	0.100212
Os01g0264600	17.8198	1.56425	0.484999	3.22526	0.00125856	0.00547757	15.6315	2.19977	0.587569	3.74385	0.000181223	0.000950915	16.8545	2.04993	0.537657	3.8127	0.000137456	0.000494948	5.50523	1.79083	0.995854	1.79829	0.0721312	0.138498
Os01g0264700	899.755	0.17316	0.146868	1.17902	0.238392	0.393875	971.459	0.216746	0.104694	2.07028	0.0384257	0.0980145	999.426	0.0927934	0.0865735	1.07185	0.283789	0.407829	942.981	0.0215091	0.0941599	0.228432	0.81931	0.879942
Os01g0264900	155.093	0.129565	0.200728	0.645478	0.518617	0.675521	154.489	-0.0324242	0.202903	-0.159802	0.873037	0.927492	175.759	0.273894	0.170361	1.60772	0.107896	0.187656	221.746	0.117518	0.159112	0.738584	0.46016	0.594905
Os01g0265000	65.8967	-0.154534	0.281518	-0.548931	0.583053	0.729664	63.1195	0.18919	0.262443	0.720877	0.470985	0.634273	62.4818	-0.0646983	0.266804	-0.242494	0.808398	0.871213	64.0236	0.577359	0.294963	1.9574	0.0503006	0.102914
Os01g0265100	471.912	0.992442	0.184808	5.37012	7.86835e-08	8.47555e-07	881.665	1.46154	0.180984	8.0755	6.72022e-16	2.02306e-14	490.969	2.49569	0.128434	19.4317	4.16547e-84	5.58015e-82	304.601	1.68679	0.155663	10.8362	2.31912e-27	9.21247e-26
Os01g0265200	671.975	0.286434	0.124196	2.3063	0.0210938	0.06033	789.156	0.188388	0.104394	1.80458	0.0711401	0.160003	823.944	0.102795	0.103719	0.991093	0.32164	0.448475	757.111	-0.0216751	0.112341	-0.19294	0.847006	0.899124
Os01g0265400	261.989	-0.257711	0.161771	-1.59305	0.111148	0.224776	298.437	-0.427118	0.152604	-2.79886	0.00512835	0.0183025	341.351	-0.564383	0.145453	-3.88018	0.000104378	0.000383362	349.672	-0.867243	0.148769	-5.82947	5.56041e-09	4.80116e-08
Os01g0265700	197.78	-0.204429	0.175041	-1.16789	0.242852	0.39959	183.692	-0.0842436	0.161838	-0.520542	0.602686	0.743495	229.215	-0.211299	0.14664	-1.44094	0.149603	0.245027	228.524	0.0481734	0.153884	0.313051	0.754242	0.835054
Os01g0265800	1347.9	0.0817194	0.111811	0.730872	0.464857	0.628246	1388.78	-0.0584147	0.104363	-0.559727	0.575666	0.722852	1573.39	-0.0453435	0.0921111	-0.49227	0.622529	0.727034	1416.4	-0.119012	0.095163	-1.25061	0.211077	0.329814
Os01g0265900	157.374	-0.237933	0.184272	-1.29121	0.196632	0.343564	145.097	-0.34849	0.186284	-1.87074	0.0613809	0.142311	178.438	-0.26775	0.166536	-1.60776	0.107887	0.187653	180.375	-0.21083	0.163563	-1.28898	0.197405	0.313605
Os01g0266000	1808.65	-0.106456	0.132908	-0.80098	0.423143	0.589329	1733.51	-0.148124	0.118905	-1.24573	0.212862	0.366055	2184.71	-0.371757	0.0903905	-4.11278	3.90915e-05	0.000153744	2019.11	-0.643042	0.0835189	-7.69936	1.36748e-14	2.19935e-13
Os01g0266100	39.1244	-0.0148827	0.323749	-0.0459697	0.963334	0.978005	27.3976	0.0237424	0.371921	0.0638371	0.9491	0.972134	40.7353	0.116594	0.333493	0.349616	0.726627	0.808966	43.0172	0.654298	0.374736	1.74603	0.0808065	0.152195
Os01g0266200	378.975	0.240263	0.191458	1.25491	0.209512	0.359929	513.759	0.0946492	0.166089	0.56987	0.568766	0.717121	520.634	-0.356824	0.195764	-1.82273	0.0683445	0.128608	366.531	-1.19727	0.200319	-5.97683	2.27522e-09	2.07306e-08
Os01g0266400	257.733	4.21456	0.32466	12.9815	1.55851e-38	2.65082e-36	21.2837	0.344324	0.435504	0.790633	0.429158	0.596033	33.5216	0.755498	0.374012	2.01999	0.0433849	0.0872784	28.9819	0.734685	0.411115	1.78706	0.0739284	0.141346
Os01g0266500	1395.64	-0.821564	0.127643	-6.43642	1.22325e-10	1.96648e-09	1109.68	-0.609956	0.117384	-5.19624	2.03356e-07	1.94697e-06	1954.99	-0.698278	0.0808536	-8.63632	5.80506e-18	7.01821e-17	2057.97	-0.59915	0.101008	-5.9317	2.99815e-09	2.68652e-08
Os01g0266600	419.006	-0.997521	0.148821	-6.70282	2.04435e-11	3.66263e-10	525.902	-0.592487	0.150351	-3.94069	8.12469e-05	0.000462576	580.912	-0.652565	0.133359	-4.89331	9.91565e-07	4.8499e-06	530.506	-0.368269	0.126737	-2.90578	0.0036634	0.0107614
Os01g0266800	355.115	-2.43493	0.271565	-8.96627	3.06713e-19	1.28633e-17	517.965	-2.24512	0.129083	-17.3929	9.34385e-68	7.62034e-65	577.381	-1.67562	0.13135	-12.7569	2.85379e-37	8.92315e-36	308.118	-1.53279	0.296867	-5.16322	2.42741e-07	1.65323e-06
Os01g0267050	0.77877	-0.083787	2.23074	-0.0375602	0.970038	NA	1.15205	-1.28227	2.02092	-0.6345	0.525755	NA	0.601894	-1.12588	2.71448	-0.414769	0.678311	NA	0.494295	-0.795659	3.41004	-0.233328	0.815507	NA
Os01g0267100	1899.46	-0.480646	0.14594	-3.29345	0.000989671	0.00442449	2257.16	-0.617727	0.0879242	-7.02568	2.13025e-12	4.30739e-11	2699.62	-0.333507	0.0970502	-3.43644	0.000589414	0.00190274	2110.09	-0.543133	0.143975	-3.7724	0.000161684	0.000658714
Os01g0267200	2509.38	0.541299	0.107723	5.02493	5.03627e-07	4.65513e-06	2452.66	0.360047	0.0912526	3.9456	7.95998e-05	0.000454448	2521.59	0.498984	0.0752367	6.63219	3.30751e-11	2.50846e-10	2346.93	0.288286	0.0776239	3.71389	0.000204101	0.000813635
Os01g0267300	71.6081	-0.342845	0.342989	-0.999582	0.317513	0.48449	61.9243	-0.919058	0.310791	-2.95716	0.00310486	0.0118275	63.9664	-0.314751	0.277914	-1.13255	0.257404	0.378139	119.349	-0.0897737	0.196081	-0.45784	0.647068	0.755154
Os01g0267400	131.03	0.0945712	0.244719	0.386449	0.699164	0.814682	160.48	0.0791401	0.185302	0.427088	0.669315	0.792803	134.136	0.0557023	0.191612	0.290703	0.771278	0.843592	145.231	0.185442	0.178133	1.04103	0.29786	0.430342
Os01g0267600	144.163	0.0713563	0.202641	0.352131	0.72474	0.832166	148.035	0.0527392	0.181149	0.291137	0.770946	0.863983	157.493	0.409786	0.175578	2.33393	0.0195994	0.044136	139.526	0.188519	0.190239	0.990957	0.321707	0.456002
Os01g0267800	48.4119	0.720398	0.314475	2.2908	0.0219751	0.0623476	34.4829	0.298849	0.34391	0.868974	0.384861	0.5533	58.7712	0.960226	0.269778	3.55932	0.000371812	0.00124669	65.1817	0.558734	0.262661	2.12721	0.0334029	0.0730431
Os01g0267900	1595.2	0.243767	0.151267	1.61151	0.107069	0.218532	1842.02	0.291656	0.136288	2.14	0.0323549	0.0851605	1865.95	0.578871	0.0862239	6.71359	1.899e-11	1.4702e-10	2030.06	0.590647	0.0803993	7.34642	2.0358e-13	2.90467e-12
Os01g0268000	1.12131	-0.855835	1.83702	-0.465883	0.641299	NA	0.515416	0.979703	2.80002	0.349892	0.72642	NA	0.982544	0.358081	2.09715	0.170746	0.864423	0.909927	0.966491	0.0347991	1.98937	0.0174926	0.986044	NA
Os01g0268100	43.2565	-0.383441	0.322934	-1.18737	0.235083	0.390092	33.9053	-0.0859712	0.343419	-0.250339	0.802325	0.883907	39.5251	0.271689	0.364451	0.745473	0.455986	0.58247	43.8811	-0.387807	0.320302	-1.21076	0.225989	0.347805
Os01g0268201	0.555017	-2.39776	2.63255	-0.910813	0.362394	NA	0.531185	-0.912105	3.07545	-0.296576	0.76679	NA	0.523826	1.20768	3.21765	0.375329	0.707415	NA	0.691264	-1.46495	2.69124	-0.544341	0.586207	NA
Os01g0268300	802.299	-0.355327	0.117667	-3.01976	0.00252978	0.0100737	936.09	-0.530486	0.104836	-5.06016	4.18915e-07	3.77571e-06	1010.12	-0.778185	0.111114	-7.00351	2.49626e-12	2.06858e-11	864.415	-0.956707	0.100186	-9.54929	1.30593e-21	3.69928e-20
Os01g0268600	25.0817	1.13658	0.403087	2.81968	0.00480721	0.0173784	14.2703	0.0429299	0.51286	0.0837069	0.933289	0.962951	25.8355	1.28008	0.408025	3.13726	0.00170537	0.00498902	27.6207	1.49903	0.424034	3.53517	0.000407508	0.00151991
Os01g0268700	0	NA	NA	NA	NA	NA	0	NA	NA	NA	NA	NA	0	NA	NA	NA	NA	NA	0	NA	NA	NA	NA	NA
Os01g0268733	0	NA	NA	NA	NA	NA	0	NA	NA	NA	NA	NA	0	NA	NA	NA	NA	NA	0	NA	NA	NA	NA	NA
Os01g0268800	489.351	-0.00269022	0.13662	-0.0196912	0.98429	0.990907	542.179	-0.125802	0.121242	-1.03761	0.29945	0.464573	644.742	-0.0322035	0.0996307	-0.323229	0.746522	0.824652	518.851	0.0300947	0.111875	0.269003	0.787928	0.858922
Os01g0268900	130.891	-0.658697	0.205274	-3.20886	0.00133261	0.00576514	144.362	-0.449373	0.18395	-2.44291	0.0145694	0.0442109	169.024	-0.768879	0.173191	-4.43948	9.01775e-06	3.90645e-05	146.588	-0.841632	0.187675	-4.48452	7.30771e-06	3.92784e-05
Os01g0269000	1175.55	0.0752337	0.12447	0.60443	0.545558	0.697975	1083.24	0.14438	0.117288	1.23099	0.218328	0.372668	1509.48	0.459545	0.0825412	5.56747	2.58468e-08	1.50636e-07	1203.45	0.561669	0.0884772	6.34818	2.17872e-10	2.24364e-09
Os01g0269100	792.121	-0.0601291	0.129884	-0.462945	0.643404	0.775518	851.675	0.105009	0.110785	0.947861	0.3432	0.511975	965.228	0.0643333	0.096991	0.663292	0.507144	0.629222	899.835	-0.0554122	0.0932113	-0.594479	0.552192	0.676024
Os01g0269500	38.0036	1.28104	0.40663	3.15038	0.00163057	0.0068625	20.0409	0.253048	0.45052	0.561681	0.574334	0.721752	40.634	0.107247	0.347302	0.308799	0.757474	0.833396	27.3992	-0.494143	0.400359	-1.23425	0.21711	0.337444
Os01g0269550	9.2409	1.08719	0.660562	1.64585	0.099794	0.207194	4.59096	0.24252	0.943721	0.256983	0.797192	0.880631	8.6338	0.0371364	0.699733	0.0530722	0.957674	0.972433	10.7797	0.425269	0.626007	0.679336	0.496925	0.628363
Os01g0269800	48.291	-0.212589	0.295017	-0.720599	0.471156	0.633682	61.9613	0.664348	0.287964	2.30705	0.0210522	0.059968	54.8892	0.187349	0.287835	0.650889	0.515118	0.636406	45.1296	0.275601	0.325192	0.847503	0.396715	0.533741
Os01g0269900	53.4972	-0.133767	0.28704	-0.466021	0.641201	0.773946	54.7976	-0.471562	0.273437	-1.72457	0.0846044	0.18272	66.9481	0.101424	0.264655	0.383231	0.701548	0.791489	61.2077	-0.18055	0.267345	-0.675345	0.499456	0.630397
Os01g0269950	0	NA	NA	NA	NA	NA	0	NA	NA	NA	NA	NA	0	NA	NA	NA	NA	NA	0	NA	NA	NA	NA	NA
Os01g0270100	1629.46	-0.201059	0.116937	-1.71938	0.085546	0.183792	1466.07	-0.247216	0.11901	-2.07727	0.0377763	0.0966787	1837.13	-0.193389	0.0866203	-2.2326	0.0255753	0.055536	1764.65	0.199003	0.0926047	2.14895	0.0316385	0.0698055
Os01g0270300	431.479	0.127093	0.199548	0.636905	0.524186	0.680748	520.48	0.79376	0.147863	5.36822	7.95182e-08	8.14336e-07	424.02	0.945868	0.169166	5.59136	2.25293e-08	1.32229e-07	373.343	-0.0592618	0.174762	-0.3391	0.734534	0.820659
Os01g0270501	0.856604	-3.01744	2.27951	-1.32373	0.185594	NA	0.29282	0.099402	3.76451	0.026405	0.978934	NA	1.05577	1.28728	1.95062	0.659932	0.509297	0.631173	0.802688	-1.77377	2.30546	-0.769378	0.441669	NA
Os01g0270700	0.170604	1.38134	4.08047	0.338525	0.734968	NA	0.338724	1.94029	3.53023	0.549621	0.582579	NA	0.532448	2.68773	3.11567	0.862647	0.388331	NA	0.50292	2.50949	3.30607	0.759056	0.447819	NA
Os01g0271000	241.702	-0.254914	0.156671	-1.62707	0.103723	0.213307	258.735	-0.115299	0.149609	-0.770672	0.440902	0.607235	287.235	-0.323443	0.132274	-2.44525	0.0144754	0.0338149	268.856	-0.283483	0.166522	-1.70237	0.0886853	0.164154
Os01g0271200	349.037	0.710801	0.147644	4.81428	1.47732e-06	1.24293e-05	317.802	0.422607	0.156088	2.70749	0.00677942	0.0232406	338.826	0.203581	0.141095	1.44286	0.149061	0.244323	309.143	0.0553477	0.130491	0.424151	0.671456	0.774792
Os01g0271400	460.013	-0.978126	0.171411	-5.70631	1.15454e-08	1.41262e-07	494.717	-0.801234	0.134594	-5.95299	2.63292e-09	3.42814e-08	596.663	-1.08974	0.104736	-10.4046	2.36178e-25	4.32933e-24	540.85	-0.635334	0.125698	-5.05443	4.31687e-07	2.82145e-06
Os01g0271500	1016.74	0.227493	0.129289	1.75957	0.0784815	0.171612	1111.84	0.153666	0.10231	1.50196	0.133107	0.258898	1216	0.0623917	0.0880155	0.708872	0.478404	0.603282	1134.85	0.00166116	0.0895452	0.0185511	0.985199	0.990709
Os01g0271700	239.857	-0.344008	0.156018	-2.20492	0.0274596	0.0745882	262.907	-0.0225279	0.152083	-0.148129	0.882241	0.933287	288.19	-0.441381	0.142833	-3.09019	0.00200031	0.00577182	322.293	-0.375053	0.142346	-2.63479	0.00841882	0.0223434
Os01g0272600	54.0917	-0.373388	0.308388	-1.21077	0.225982	0.379885	62.1612	0.173548	0.258105	0.672392	0.501334	0.661554	67.2613	-0.372654	0.254426	-1.46469	0.143006	0.236096	68.1168	-0.0388755	0.282527	-0.1376	0.890557	0.928974
Os01g0272650	0.159526	-0.542213	4.08047	-0.13288	0.894288	NA	0.354517	0.0994009	3.52661	0.028186	0.977514	NA	0.651187	-1.21409	2.42954	-0.499721	0.617272	NA	0.308761	1.82217	4.05044	0.449869	0.652805	NA
Os01g0272700	0.321398	0.419559	3.73368	0.112371	0.910529	NA	0.186263	1.06118	4.08047	0.260064	0.794814	NA	0.55303	2.73381	3.07816	0.888131	0.37447	NA	0.332871	0.096771	3.90086	0.0248076	0.980208	NA
Os01g0272800	0.631717	-1.14137	2.63469	-0.433209	0.664863	NA	0.936805	-3.30998	2.44416	-1.35424	0.17566	NA	0.716216	-2.78562	2.85194	-0.976747	0.328695	NA	0.449927	-2.2602	3.43365	-0.65825	0.510378	NA
Os01g0272850	86.9165	-1.28495	0.260308	-4.93626	7.9636e-07	7.06014e-06	72.1017	-0.774925	0.253517	-3.0567	0.00223789	0.00887145	95.9691	-1.09144	0.264439	-4.12739	3.66901e-05	0.000145128	75.3237	-0.675988	0.245094	-2.75808	0.00581423	0.0161734
Os01g0272901	0	NA	NA	NA	NA	NA	0	NA	NA	NA	NA	NA	0	NA	NA	NA	NA	NA	0	NA	NA	NA	NA	NA
Os01g0273000	541.089	0.0425713	0.126949	0.335341	0.737368	0.841943	591.346	0.128735	0.115829	1.11142	0.266388	0.428735	619.318	0.15366	0.116154	1.3229	0.185868	0.29092	562.559	0.19096	0.110132	1.73391	0.0829338	0.155433
Os01g0273100	193.325	1.70776	0.277876	6.14577	7.95754e-10	1.15159e-08	359.672	1.10604	0.188919	5.85457	4.78254e-09	6.00058e-08	200.484	2.97316	0.202271	14.6988	6.55709e-49	3.32752e-47	202.12	1.96763	0.187105	10.5162	7.27376e-26	2.6412e-24
Os01g0273150	2.76546	1.17297	1.41115	0.831219	0.40585	0.57333	2.4431	-0.816636	1.3847	-0.589755	0.555355	0.706614	0.550393	2.72793	2.74261	0.994646	0.319908	NA	1.86532	0.918978	1.44203	0.637279	0.523943	0.651934
Os01g0273200	0.150794	-0.542213	4.08047	-0.13288	0.894288	NA	0	NA	NA	NA	NA	NA	0.190325	1.24622	4.08047	0.305412	0.760053	NA	0	NA	NA	NA	NA	NA
Os01g0273300	588.386	0.309543	0.162899	1.90021	0.0574052	0.134308	508.927	0.110554	0.119192	0.927528	0.353653	0.522557	601.57	0.117647	0.0991098	1.18704	0.235212	0.351773	622.264	0.261728	0.113345	2.30913	0.0209366	0.0491349
Os01g0273500	560.857	-0.00032624	0.154974	-0.00210513	0.99832	0.999243	536.589	0.142433	0.121446	1.17281	0.240874	0.39898	724.489	0.157724	0.100032	1.57673	0.114858	0.197468	647.74	0.0193582	0.100181	0.193231	0.846778	0.899055
Os01g0273800	51.168	0.596122	0.334669	1.78123	0.074875	0.165472	44.4948	0.347204	0.338517	1.02566	0.305051	0.470586	45.9103	1.18234	0.351073	3.36778	0.000757765	0.00239131	41.4106	1.07292	0.380383	2.82064	0.00479272	0.0136319
Os01g0273850	0	NA	NA	NA	NA	NA	0	NA	NA	NA	NA	NA	0.17238	1.24622	4.08047	0.305412	0.760053	NA	0	NA	NA	NA	NA	NA
Os01g0273900	0	NA	NA	NA	NA	NA	0	NA	NA	NA	NA	NA	0	NA	NA	NA	NA	NA	0.289915	-1.63374	4.04997	-0.403397	0.686656	NA
Os01g0274100	0.341208	2.13257	4.05173	0.526335	0.598655	NA	0.355602	2.00229	3.96054	0.505559	0.613166	NA	0.315049	-1.61955	3.79504	-0.426753	0.669559	NA	0.144957	-0.865001	4.08047	-0.211985	0.832118	NA
Os01g0274201	0	NA	NA	NA	NA	NA	0	NA	NA	NA	NA	NA	0	NA	NA	NA	NA	NA	0	NA	NA	NA	NA	NA
Os01g0274300	1.82711	0.11371	1.42646	0.0797144	0.936464	0.962919	1.94312	0.699726	1.35684	0.515702	0.606062	0.746463	5.54942	-3.78839	1.30672	-2.89917	0.00374154	0.010133	3.49956	-1.24863	1.10787	-1.12706	0.259716	0.387611
Os01g0274500	119.937	1.26572	0.430004	2.9435	0.00324521	0.012496	264.722	1.53284	0.217548	7.04598	1.84156e-12	3.75184e-11	124.837	2.78341	0.236425	11.7729	5.38241e-32	1.33573e-30	90.3571	2.18751	0.279151	7.83628	4.6408e-15	7.79285e-14
Os01g0274601	0	NA	NA	NA	NA	NA	1.90518	4.42685	1.76301	2.51096	0.0120402	0.0377447	0	NA	NA	NA	NA	NA	0	NA	NA	NA	NA	NA
Os01g0274800	64.8946	-0.517251	0.280424	-1.84453	0.0651055	0.148368	65.1896	0.178581	0.318677	0.560381	0.57522	0.722528	81.3822	0.180953	0.259087	0.698425	0.484911	0.609042	134.071	0.538949	0.198353	2.71712	0.00658527	0.0180157
Os01g0274901	2.09049	0.225264	1.31189	0.171709	0.863666	0.921454	1.33109	0.0177667	1.69369	0.0104899	0.99163	NA	1.02231	1.27977	2.27851	0.561671	0.57434	0.686439	1.29162	-0.533749	1.94123	-0.274954	0.783351	NA
Os01g0275200	0.353616	0.419559	3.6119	0.11616	0.907526	NA	0	NA	NA	NA	NA	NA	0	NA	NA	NA	NA	NA	0	NA	NA	NA	NA	NA
Os01g0275300	269.854	-0.688152	0.207101	-3.32279	0.00089122	0.00403163	187.837	-0.600917	0.187199	-3.21004	0.00132717	0.00561251	366.306	-0.616961	0.125943	-4.89873	9.64584e-07	4.72447e-06	413.056	-0.505432	0.156002	-3.2399	0.00119572	0.00399093
Os01g0275500	1.00507	0.717621	2.59096	0.276971	0.781803	NA	0.338724	1.94029	3.53023	0.549621	0.582579	NA	0	NA	NA	NA	NA	NA	0.535472	-2.48427	3.81529	-0.651134	0.51496	NA
Os01g0275600	2194.22	-0.394811	0.115558	-3.41655	0.000634195	0.0029815	1951.27	-0.197309	0.103364	-1.90888	0.0562771	0.132823	2443.35	-0.146126	0.0796196	-1.83531	0.06646	0.125564	2365.79	-0.342044	0.0893784	-3.82692	0.000129755	0.000540185
Os01g0275700	0	NA	NA	NA	NA	NA	0	NA	NA	NA	NA	NA	0	NA	NA	NA	NA	NA	0	NA	NA	NA	NA	NA
Os01g0275800	29.1465	-0.358142	0.386698	-0.926153	0.354366	0.522933	27.1687	-0.721723	0.39855	-1.81087	0.070161	0.158333	38.3981	-0.720137	0.346813	-2.07644	0.0378533	0.077804	35.4253	-0.546328	0.368376	-1.48307	0.138055	0.23562
Os01g0275900	263.895	0.589534	0.201718	2.92257	0.00347159	0.0132067	277.026	0.495472	0.157318	3.14949	0.00163557	0.00673779	284.798	0.806988	0.145605	5.54231	2.98504e-08	1.73113e-07	343.477	0.76926	0.144206	5.33446	9.5828e-08	6.96678e-07
Os01g0275950	80.0905	0.932314	0.260108	3.58433	0.000337947	0.00170827	79.6769	0.691365	0.256464	2.69576	0.0070228	0.0239246	78.3666	0.538882	0.235788	2.28546	0.0222861	0.0493799	71.1721	0.0192589	0.289298	0.0665711	0.946923	0.965901
Os01g0276000	737.833	-0.0570093	0.153547	-0.371282	0.710427	0.822449	774.849	0.119008	0.134871	0.882379	0.377572	0.546515	871.422	0.451803	0.14451	3.12644	0.00176935	0.00515964	980.323	0.261991	0.125668	2.08479	0.0370881	0.0797035
Os01g0276033	0.914752	-0.469634	2.34149	-0.20057	0.841034	NA	2.69541	0.913299	1.33524	0.683998	0.493976	0.655348	1.75614	-1.13124	1.58063	-0.715686	0.474185	0.599379	1.5768	0.0328376	1.86845	0.0175748	0.985978	NA
Os01g0276066	25.5488	-0.195353	0.42345	-0.461337	0.644557	0.776365	22.1379	-0.389263	0.486424	-0.800255	0.423563	0.590732	26.63	-0.595146	0.403618	-1.47453	0.14034	0.232384	30.4321	-0.643803	0.383542	-1.67857	0.0932358	0.170957
Os01g0276100	2731.92	0.347955	0.131205	2.65198	0.00800205	0.0268071	2880.76	0.320011	0.0969472	3.30088	0.000963812	0.00422943	3116.45	0.192477	0.0693155	2.77682	0.00548929	0.0143163	2806.95	-0.0243283	0.079555	-0.305805	0.759753	0.839361
Os01g0276200	579.808	0.0749562	0.153982	0.486784	0.626411	0.763216	677.824	0.132994	0.139501	0.953354	0.340411	0.508829	669.589	-0.0780574	0.100301	-0.778228	0.436434	0.563993	718.182	-0.337298	0.103811	-3.24915	0.00115749	0.00387818
Os01g0276300	2.14842	-2.14848	1.5594	-1.37777	0.168276	0.305901	0.724914	-1.60552	2.47486	-0.648733	0.516511	NA	1.62562	-0.236973	1.76836	-0.134007	0.893397	0.929436	0.60994	-2.69583	3.05774	-0.88164	0.377972	NA
Os01g0276400	281.236	-0.181124	0.226358	-0.800167	0.423614	0.589776	210.284	-0.174297	0.165182	-1.05518	0.291341	0.455865	278.622	-0.210977	0.157224	-1.34188	0.179634	0.283329	265.498	-0.0219284	0.197981	-0.11076	0.911807	0.944112
Os01g0276500	501.649	-0.272372	0.13389	-2.0343	0.0419216	0.104667	504.131	-0.217697	0.118243	-1.8411	0.0656065	0.15018	581.772	-0.305384	0.102769	-2.97155	0.00296298	0.00822061	548.374	-0.287541	0.12961	-2.21852	0.0265195	0.0601447
Os01g0276600	94.3909	0.566593	0.256871	2.20575	0.0274014	0.0744666	82.5666	0.225223	0.273453	0.823627	0.410151	0.577957	101.821	1.32013	0.216423	6.09977	1.06223e-09	7.06473e-09	109.997	1.4422	0.232152	6.21233	5.22041e-10	5.10566e-09
Os01g0276650	0	NA	NA	NA	NA	NA	0	NA	NA	NA	NA	NA	0	NA	NA	NA	NA	NA	0	NA	NA	NA	NA	NA
Os01g0276700	1791.86	0.800502	0.100116	7.99572	1.28816e-15	3.79615e-14	1869	0.629264	0.113239	5.55694	2.74547e-08	3.03694e-07	1898.73	0.810687	0.0984059	8.23819	1.7483e-16	1.92811e-15	1535.44	0.525609	0.0924646	5.68444	1.31245e-08	1.08179e-07
Os01g0276800	2062.08	0.0929536	0.105161	0.88392	0.376739	0.545003	2308.06	0.210924	0.0877156	2.40463	0.0161887	0.0482701	2614.13	0.19091	0.0744531	2.56417	0.0103423	0.0251863	2302.48	-0.0337291	0.0831856	-0.405468	0.685133	0.784484
Os01g0276900	14.7421	-0.174625	0.654384	-0.266854	0.789582	0.87645	7.71438	0.488186	0.708415	0.689123	0.490746	0.652509	22.5295	1.90322	0.513412	3.70701	0.000209723	0.000732579	26.5234	0.843452	0.417492	2.02028	0.0433542	0.0910856
Os01g0277100	1.72832	-1.84374	1.66627	-1.10651	0.268505	0.429535	0.957057	0.332706	2.05879	0.161603	0.871619	NA	1.28008	1.52394	1.85687	0.820705	0.411815	0.540055	1.62422	-0.529752	1.58399	-0.334442	0.738046	0.823491
Os01g0277500	201.148	0.753095	0.192901	3.90405	9.45947e-05	0.000546314	256.235	1.00592	0.160898	6.25195	4.05349e-10	5.94828e-09	220.415	0.820591	0.171124	4.79531	1.62423e-06	7.71863e-06	256.754	0.197018	0.147317	1.33738	0.181099	0.293078
Os01g0277600	697.528	-0.0476001	0.124194	-0.383271	0.701519	0.816286	758.253	-0.399498	0.130701	-3.05657	0.00223885	0.00887218	790.382	-0.355565	0.0973793	-3.65134	0.00026088	0.000897559	656.925	-0.464719	0.129276	-3.59479	0.000324656	0.00123646
Os01g0277700	335.86	-0.273868	0.205546	-1.33239	0.182731	0.32574	418.146	0.143608	0.139671	1.02819	0.303861	0.469297	461.313	0.179196	0.122957	1.45739	0.14501	0.238861	448.335	0.171388	0.120164	1.42628	0.153788	0.257251
Os01g0278000	280.734	-0.186606	0.297526	-0.627192	0.530533	0.685996	87.9143	0.372499	0.841211	0.442812	0.657901	0.784602	112.307	0.593342	0.702482	0.844637	0.398314	0.527088	130.405	-0.169632	0.721673	-0.235054	0.814167	0.876471
Os01g0278050	28.4357	-0.445188	0.46813	-0.950992	0.341608	0.509946	0	NA	NA	NA	NA	NA	32.1306	-0.574045	0.38791	-1.47984	0.138915	0.230352	28.2485	-0.325312	0.434695	-0.748368	0.454238	0.589327
Os01g0278100	4.7362	0.805394	0.890933	0.90399	0.366001	0.534555	1.65512	0.304993	1.75218	0.174065	0.861815	0.920416	5.14953	-0.439563	0.915495	-0.480137	0.63113	0.734617	2.1312	1.25612	1.4033	0.895119	0.370723	0.507556
Os01g0278200	184.935	0.0163346	0.171361	0.0953224	0.924059	0.956053	183.288	-0.0702807	0.16277	-0.43178	0.665901	0.790499	226.464	-0.154487	0.144661	-1.06793	0.285553	0.409676	265.558	-0.323266	0.158612	-2.0381	0.0415402	0.0878544
Os01g0278466	43.2149	-0.399763	0.333088	-1.20017	0.230072	0.384487	47.8238	-0.214683	0.320202	-0.67046	0.502565	0.662823	70.437	0.243492	0.279131	0.87232	0.383034	0.511597	75.8583	-0.289614	0.259111	-1.11772	0.263685	0.392117
Os01g0278600	79.6767	-0.456279	0.242574	-1.88099	0.0599733	0.138994	85.7884	-0.497096	0.243983	-2.03742	0.0416077	0.104321	111.001	-0.350525	0.203303	-1.72415	0.0846813	0.153453	89.2809	-0.089113	0.243608	-0.365805	0.714511	0.806511
Os01g0278900	393.782	-2.46506	0.196755	-12.5286	5.20689e-36	7.03287e-34	635.318	-1.78836	0.160698	-11.1287	9.09271e-29	8.07631e-27	689.803	-2.37404	0.141003	-16.8368	1.31033e-63	1.07982e-61	522.367	-2.3165	0.16517	-14.025	1.09661e-44	1.01247e-42
Os01g0278950	23.9847	0.378069	0.439974	0.859298	0.390176	0.558025	32.5867	0.588176	0.357615	1.64472	0.100028	0.208153	35.9293	0.838423	0.373517	2.24467	0.0247892	0.0540449	37.4921	0.782619	0.378193	2.06937	0.0385117	0.0822922
Os01g0278975	0	NA	NA	NA	NA	NA	0	NA	NA	NA	NA	NA	0	NA	NA	NA	NA	NA	0	NA	NA	NA	NA	NA
Os01g0279000	168.344	1.71071	0.206539	8.28275	1.20361e-16	3.89252e-15	217.994	1.84828	0.219772	8.41001	4.09966e-17	1.40018e-15	166.472	1.33501	0.17268	7.73116	1.06573e-14	1.04307e-13	147.061	1.07502	0.187437	5.73538	9.72944e-09	8.15116e-08
Os01g0279100	1854.54	-0.524278	0.202203	-2.59283	0.0095189	0.0310322	3432.31	-1.63055	0.133908	-12.1766	4.14089e-34	5.13565e-32	2199.91	-2.49538	0.0792506	-31.4872	1.30103e-217	1.2681e-214	1424.15	-2.39921	0.131327	-18.269	1.46094e-74	3.40702e-72
Os01g0279200	1250.7	0.0170024	0.114212	0.148868	0.881658	0.932418	1332.5	-0.0132166	0.0934571	-0.141419	0.887539	0.937007	1501.16	-0.106865	0.0878076	-1.21703	0.223592	0.338052	1303.32	-0.176216	0.0875916	-2.01179	0.044242	0.0926272
Os01g0279300	2906.55	0.0980909	0.0945294	1.03768	0.299421	0.464907	3190.5	0.349485	0.0911784	3.83298	0.000126603	0.000689046	3132.43	0.245142	0.0785814	3.11959	0.00181101	0.00527133	3083.2	0.182315	0.0728301	2.50329	0.0123044	0.0310823
Os01g0279400	24.1163	1.45129	0.417646	3.47492	0.000511006	0.00246676	22.2478	1.43568	0.43392	3.30863	0.000937533	0.00412824	19.7272	2.38557	0.557095	4.28215	1.85095e-05	7.66016e-05	7.76039	1.91645	0.828686	2.31264	0.0207426	0.0487531
Os01g0279500	0.19409	1.38134	4.08047	0.338525	0.734968	NA	0	NA	NA	NA	NA	NA	0	NA	NA	NA	NA	NA	0	NA	NA	NA	NA	NA
Os01g0279700	517.097	-1.39202	0.164553	-8.45945	2.68648e-17	9.34636e-16	666.826	-1.39889	0.135313	-10.3382	4.73446e-25	3.26714e-23	742.217	-2.1075	0.132061	-15.9585	2.4864e-57	1.66148e-55	483.383	-1.79544	0.138568	-12.9572	2.14026e-38	1.50777e-36
Os01g0279800	702.699	-0.679027	0.145057	-4.68109	2.85353e-06	2.26915e-05	675.122	-0.207515	0.120903	-1.71637	0.0860937	0.185333	861.195	-0.372554	0.102197	-3.64545	0.000266925	0.00091698	774.911	-0.216582	0.113652	-1.90566	0.0566945	0.113498
Os01g0279900	486.24	-0.324287	0.140171	-2.31351	0.0206948	0.0594169	511.706	-0.172844	0.127858	-1.35184	0.176425	0.319245	625.086	-0.332734	0.113806	-2.92369	0.00345913	0.00944603	636.728	-0.140086	0.112169	-1.24889	0.211705	0.330604
Os01g0280000	1391.73	-0.261365	0.129574	-2.01711	0.043684	0.108098	1257.44	-0.164808	0.102363	-1.61004	0.107389	0.219616	1658.46	-0.367404	0.0882134	-4.16495	3.11427e-05	0.000124597	1627.91	-0.341348	0.0881731	-3.87134	0.000108241	0.000457377
Os01g0280200	9.47731	1.09332	0.700636	1.56047	0.118649	0.235843	16.8533	1.53586	0.510051	3.01119	0.0026023	0.0101164	9.72333	1.75909	0.674749	2.60703	0.00913321	0.0225901	10.0668	1.79911	0.717236	2.5084	0.0121281	0.0307199
Os01g0280400	204.128	0.341611	0.163738	2.08633	0.0369491	0.094443	236.625	-0.0285373	0.152636	-0.186964	0.851689	0.913826	201.51	0.108641	0.156597	0.69376	0.487832	0.611869	177.228	-0.0519343	0.17611	-0.294896	0.768073	0.845589
Os01g0280500	14.8183	-0.770916	0.525244	-1.46773	0.142178	0.270177	15.1293	-0.494188	0.605799	-0.815762	0.414636	0.582394	17.1019	0.214823	0.552491	0.388827	0.697404	0.788258	16.7911	0.0380784	0.50714	0.0750847	0.940147	0.961327
Os01g0280600	0	NA	NA	NA	NA	NA	0	NA	NA	NA	NA	NA	0.190325	1.24622	4.08047	0.305412	0.760053	NA	0	NA	NA	NA	NA	NA
Os01g0281000	2077.32	-0.598543	0.154749	-3.86782	0.000109813	0.00062413	2043.63	-0.352489	0.0997183	-3.53485	0.000408013	0.00196719	3485.31	0.10165	0.0784298	1.29606	0.194955	0.30248	2996.71	0.762871	0.105445	7.2348	4.66219e-13	6.4315e-12
Os01g0281050	0	NA	NA	NA	NA	NA	0	NA	NA	NA	NA	NA	0	NA	NA	NA	NA	NA	0	NA	NA	NA	NA	NA
Os01g0281100	14.8158	1.13798	0.606693	1.87571	0.0606949	0.140313	14.1173	-0.836775	0.620387	-1.3488	0.177403	0.32041	13.3447	-0.0172246	0.558576	-0.0308367	0.9754	0.98442	8.09965	0.422434	0.74913	0.563899	0.572823	0.693706
Os01g0281200	1.71594	1.59733	1.49926	1.06541	0.28669	0.450497	2.13411	1.96708	1.43509	1.37071	0.170466	0.311097	1.27317	3.94023	2.03668	1.93464	0.053035	0.103671	1.57039	4.1431	1.9631	2.11049	0.034816	NA
Os01g0281250	0	NA	NA	NA	NA	NA	0	NA	NA	NA	NA	NA	0	NA	NA	NA	NA	NA	0.188183	1.05855	4.08047	0.259419	0.795312	NA
Os01g0281301	29.0109	0.674554	0.426285	1.5824	0.113558	0.228359	24.1305	0.458895	0.413959	1.10855	0.267623	0.430111	31.5892	1.9196	0.427351	4.49186	7.06036e-06	3.09888e-05	35.0624	1.66122	0.411679	4.03523	5.45483e-05	0.000245042
Os01g0281400	3664.29	0.0184634	0.114954	0.160616	0.872396	0.926463	3890.69	0.327209	0.0891649	3.6697	0.000242831	0.00123681	4182.71	0.0447082	0.0681826	0.655713	0.512009	0.633561	3838.06	-0.229916	0.0810084	-2.83818	0.0045372	0.012998
Os01g0281600	29.6486	0.836262	0.369454	2.26351	0.0236044	0.0659559	33.0119	1.39126	0.406952	3.41873	0.000629149	0.00288799	35.5285	4.02236	0.564199	7.12932	1.00863e-12	8.64196e-12	21.6914	2.51812	0.5344	4.71205	2.45233e-06	1.43253e-05
Os01g0282251	5.01017	-0.502266	0.885982	-0.566903	0.57078	0.719421	3.06152	-0.0881043	1.12223	-0.0785083	0.937424	0.965818	4.3682	-0.205658	0.957812	-0.214717	0.829988	0.88601	5.66401	-1.37681	0.893925	-1.54018	0.123516	0.215487
Os01g0282800	197.865	0.518769	0.334027	1.55308	0.120405	0.23861	416.204	0.96649	0.41784	2.31306	0.0207193	0.0591575	229.008	1.94713	0.23961	8.12623	4.42837e-16	4.75217e-15	189.926	1.47257	0.180813	8.14416	3.81916e-16	7.10564e-15
Os01g0282866	0	NA	NA	NA	NA	NA	0.338724	1.94029	3.53023	0.549621	0.582579	NA	0	NA	NA	NA	NA	NA	0.178491	-0.865001	4.08047	-0.211985	0.832118	NA
Os01g0283000	150.547	-0.0981139	0.191128	-0.513343	0.607712	0.749145	149.54	0.45154	0.190441	2.37102	0.017739	0.0520735	152.073	0.131847	0.175241	0.752376	0.451825	0.578619	138.612	-0.385453	0.183708	-2.09818	0.0358892	0.077552
Os01g0283100	1709.03	0.107211	0.125137	0.856749	0.391584	0.559572	1946.6	0.177031	0.126379	1.4008	0.161275	0.298884	1942.83	0.31637	0.0967143	3.27118	0.00107099	0.00326884	1725.4	0.26781	0.0999346	2.67985	0.00736554	0.0199073
Os01g0283300	12567.6	-0.678903	0.231773	-2.92917	0.00339863	0.0129777	11205.6	-0.811828	0.138458	-5.86334	4.53649e-09	5.72121e-08	19113	-1.15267	0.112342	-10.2604	1.06245e-24	1.8793e-23	17618.9	-0.706453	0.123541	-5.71838	1.07546e-08	8.95731e-08
Os01g0283400	10.543	1.22886	0.620824	1.97941	0.0477704	0.116281	9.2502	-0.224566	0.680961	-0.329779	0.741567	0.844453	8.64742	-0.060268	0.67502	-0.0892833	0.928857	0.953967	10.1424	0.571023	0.646761	0.882897	0.377292	0.514117
Os01g0283500	154.265	0.165028	0.205948	0.801313	0.422951	0.589091	172.348	-0.00146579	0.192392	-0.00761875	0.993921	0.996699	216.097	-0.081038	0.163671	-0.495127	0.62051	0.725036	176.462	0.0500457	0.166847	0.29995	0.764216	0.843027
Os01g0283600	0.404223	-1.94418	3.37807	-0.57553	0.564933	NA	0.749169	-2.98855	2.61611	-1.14236	0.253303	NA	1.1978	-2.35687	2.00437	-1.17587	0.239649	0.357048	0.160013	-0.865001	4.08047	-0.211985	0.832118	NA
Os01g0283700	0	NA	NA	NA	NA	NA	0	NA	NA	NA	NA	NA	0	NA	NA	NA	NA	NA	0	NA	NA	NA	NA	NA
Os01g0284300	2.33162	-1.02323	1.32883	-0.770026	0.441284	0.605728	2.47171	0.402416	1.27661	0.315223	0.752593	0.851675	1.40879	-2.66532	1.93388	-1.37823	0.168133	0.269139	2.33388	-1.80476	1.56179	-1.15557	0.247856	0.373809
Os01g0284500	8410.01	0.460266	0.197422	2.33138	0.0197332	0.0570663	9186.67	0.799516	0.195074	4.09853	4.15779e-05	0.000252194	12177.1	1.89043	0.0843966	22.3994	3.98857e-111	8.7396e-109	10748.4	1.26132	0.12937	9.74965	1.85105e-22	5.47262e-21
Os01g0284700	398.181	-0.926241	0.158331	-5.85002	4.91509e-09	6.3822e-08	467.17	-0.571023	0.133248	-4.28542	1.82395e-05	0.00011904	476.563	-0.836274	0.111043	-7.53109	5.03196e-14	4.73008e-13	397.218	-0.814078	0.130719	-6.22772	4.73284e-10	4.66422e-09
Os01g0284900	42.532	-0.273861	0.347255	-0.788646	0.430319	0.595321	37.27	-1.29351	0.396999	-3.25821	0.00112117	0.00483406	29.3346	-1.53514	0.399838	-3.83939	0.000123339	0.000447192	42.2849	-1.25626	0.325395	-3.86072	0.000113055	0.00047616
Os01g0285200	8.65492	0.90612	0.702454	1.28994	0.197073	0.344073	15.9594	1.14416	0.565494	2.02329	0.0430428	0.107211	7.33398	1.67881	0.88825	1.89002	0.0587555	0.11324	6.72323	0.642187	0.904874	0.709698	0.477891	0.610902
Os01g0285300	169.392	1.01857	0.250342	4.06873	4.72708e-05	0.000292565	302.985	1.34941	0.210381	6.41416	1.41605e-10	2.24046e-09	213.799	1.87554	0.172095	10.8983	1.17467e-27	2.42182e-26	136.3	1.30098	0.203358	6.39747	1.57968e-10	1.66667e-09
Os01g0286000	227.976	0.116241	0.206293	0.563479	0.573109	0.72107	188.432	0.00300572	0.164943	0.0182227	0.985461	0.992059	232.897	-0.0241735	0.144931	-0.166794	0.867532	0.911939	239.056	-0.113279	0.16779	-0.675122	0.499598	0.630461
Os01g0286100	163.306	0.387986	0.254349	1.52541	0.127158	0.24819	92.0469	-0.744608	0.240932	-3.09054	0.00199795	0.00803992	135.629	-1.70993	0.212125	-8.06098	7.56881e-16	7.96797e-15	101.92	-1.16763	0.238878	-4.88799	1.01869e-06	6.30032e-06
Os01g0286200	9.5417	0.498184	0.752197	0.662305	0.507776	0.666345	4.70816	0.0574259	0.919681	0.0624411	0.950212	0.972615	5.00454	-0.340718	0.915528	-0.372155	0.709778	0.79718	6.76967	0.307154	0.867361	0.354125	0.723245	0.813016
Os01g0286500	10.3445	-0.620154	0.642769	-0.964817	0.334636	0.502989	6.32133	-0.274974	0.775936	-0.354377	0.723056	0.831621	7.68095	-0.682121	0.747811	-0.912158	0.361685	0.490119	8.00769	-0.926768	0.748752	-1.23775	0.215809	0.335791
Os01g0286550	0	NA	NA	NA	NA	NA	0	NA	NA	NA	NA	NA	0	NA	NA	NA	NA	NA	0.17427	1.05855	4.08047	0.259419	0.795312	NA
Os01g0286600	203.845	-0.985775	0.19032	-5.17955	2.22417e-07	2.19265e-06	307.497	-1.07943	0.140827	-7.66492	1.78942e-14	4.60407e-13	250.141	-1.56587	0.146589	-10.6821	1.23503e-26	2.41587e-25	183.214	-1.823	0.181029	-10.0702	7.48047e-24	2.39765e-22
Os01g0286900	120.481	0.0268159	0.208296	0.12874	0.897564	0.942352	139.745	-0.0174621	0.21078	-0.0828449	0.933975	0.963511	143.861	-0.626944	0.18346	-3.41734	0.000632364	0.0020328	146.03	-0.547193	0.193409	-2.8292	0.00466644	0.0133231
Os01g0287400	18.1507	-2.41058	0.552686	-4.36157	1.29131e-05	9.05131e-05	9.42041	-0.919692	0.652136	-1.41028	0.158458	0.294882	18.0345	-0.852572	0.493197	-1.72866	0.0838692	0.152189	32.7184	0.323468	0.353085	0.91612	0.359604	0.496457
Os01g0287600	194.524	0.794328	0.259476	3.06128	0.00220395	0.00895028	210.399	-0.0657778	0.168374	-0.390665	0.696045	0.811713	174.725	1.99046	0.180916	11.0022	3.73096e-28	7.91144e-27	240.656	1.74296	0.157395	11.0738	1.68156e-28	7.16373e-27
Os01g0287700	120.996	-0.194225	0.225568	-0.861049	0.389211	0.5571	149.145	-0.243609	0.187311	-1.30056	0.19341	0.341125	167.807	-0.200796	0.166562	-1.20553	0.227999	0.343328	213.781	-0.00438029	0.163234	-0.0268345	0.978592	0.986285
Os01g0287900	0.281874	-1.41541	3.87135	-0.365611	0.714655	NA	0	NA	NA	NA	NA	NA	0	NA	NA	NA	NA	NA	0.188183	1.05855	4.08047	0.259419	0.795312	NA
Os01g0288200	28.4007	0.403506	0.39795	1.01396	0.310602	0.477025	70.9915	1.66556	0.313525	5.31236	1.08217e-07	1.08917e-06	59.5238	3.46904	0.413504	8.38938	4.88699e-17	5.58575e-16	50.2809	3.46552	0.39983	8.6675	4.41716e-18	9.52136e-17
Os01g0288700	0	NA	NA	NA	NA	NA	0.493767	-2.36804	2.75597	-0.859242	0.390207	NA	0	NA	NA	NA	NA	NA	870.911	-0.182079	0.120214	-1.51462	0.129869	0.224255
Os01g0288800	0.595955	2.90365	2.96808	0.978293	0.32793	NA	0.202056	-0.862369	4.08047	-0.21134	0.832622	NA	3.95454	2.5465	1.32713	1.9188	0.0550098	0.106933	86.1069	0.665808	0.314086	2.11983	0.0340203	0.0741085
Os01g0289100	13.5349	1.46405	0.610876	2.39664	0.0165461	0.0493529	3.74864	3.3341	1.3746	2.4255	0.0152872	0.0460259	8.79353	3.7467	0.949055	3.94782	7.88646e-05	0.000295452	17.0674	3.61036	0.691075	5.22426	1.74848e-07	1.21719e-06
Os01g0289600	153.044	0.142559	0.327497	0.435299	0.663345	0.78967	121.326	-0.923586	0.272968	-3.38349	0.000715698	0.00324652	145.036	-0.305469	0.180397	-1.69332	0.0903952	0.16189	184.143	-0.19581	0.211738	-0.924776	0.355082	0.491591
Os01g0289732	1.28064	-2.43746	1.89093	-1.28903	0.197389	0.344493	1.85485	-1.38985	1.71984	-0.808125	0.419019	0.586664	0.883387	0.88631	2.22285	0.398727	0.690094	0.782894	0.952234	-0.995851	2.18143	-0.456512	0.648022	NA
Os01g0289750	0.406766	2.3475	3.40685	0.689055	0.490789	NA	0.330262	1.91086	3.56133	0.536558	0.591573	NA	0.30479	0.284442	3.87495	0.0734053	0.941484	NA	0	NA	NA	NA	NA	NA
Os01g0289900	0.970514	-0.510449	2.07878	-0.245552	0.806029	NA	2.4453	-0.00934826	1.26739	-0.00737602	0.994115	0.996779	0.677531	1.79385	2.96091	0.605845	0.544618	NA	1.12167	-0.459861	2.30042	-0.199903	0.841556	NA
Os01g0289950	23.1047	-0.120705	0.427646	-0.282256	0.777748	0.868563	21.9161	0.771175	0.436258	1.7677	0.0771102	0.170322	22.5956	-0.0646888	0.426788	-0.151571	0.879525	0.919947	19.8508	0.636997	0.469888	1.35564	0.175215	0.285692
Os01g0290000	7470.77	-0.303757	0.131645	-2.30739	0.021033	0.060206	6919.81	-0.145802	0.0986347	-1.4782	0.139354	0.268061	9427.81	-0.421046	0.0821536	-5.12511	2.9736e-07	1.55738e-06	8144.94	-0.315017	0.0834806	-3.77353	0.000160952	0.00065603
Os01g0290100	1652.36	0.0592172	0.150037	0.394683	0.693077	0.810399	1630.73	0.0393184	0.0986147	0.398707	0.690109	0.807741	1819.81	-0.0904032	0.0868043	-1.04146	0.297662	0.423374	1603.12	0.0326822	0.0811822	0.402578	0.687259	0.786086
Os01g0290600	566.94	-0.524966	0.133993	-3.91788	8.93327e-05	0.000519079	614.474	0.201034	0.110784	1.81465	0.0695778	0.157301	736.372	-0.257649	0.0961214	-2.68045	0.00735233	0.018637	679.342	-0.03291	0.10754	-0.306026	0.759585	0.839288
Os01g0290650	111.258	0.201885	0.20952	0.963561	0.335266	0.503649	109.421	-0.00438917	0.200215	-0.0219223	0.98251	0.990385	117.338	-0.349576	0.194778	-1.79474	0.0726951	0.135389	100.213	-0.365352	0.213716	-1.70952	0.0873553	0.162147
Os01g0290700	163.132	0.387511	0.238618	1.62398	0.10438	0.214361	142.491	-0.224724	0.198534	-1.13192	0.257668	0.418934	161.466	0.38284	0.214628	1.78374	0.0744667	0.138151	164.848	0.55378	0.18742	2.95475	0.0031292	0.00937546
Os01g0290800	2448.64	0.480713	0.10924	4.40053	1.07986e-05	7.68649e-05	2530.67	0.279061	0.0969111	2.87956	0.00398233	0.0147261	3268.43	0.370277	0.0981886	3.77108	0.000162543	0.000578135	2682.4	0.10667	0.0977624	1.09111	0.275223	0.405057
Os01g0290901	0.159526	-0.542213	4.08047	-0.13288	0.894288	NA	0	NA	NA	NA	NA	NA	0	NA	NA	NA	NA	NA	1.41476	0.758365	1.91361	0.3963	0.691883	NA
Os01g0291500	916.329	1.32351	0.208749	6.34018	2.29493e-10	3.57661e-09	991.645	1.17095	0.160899	7.27754	3.39975e-13	7.48751e-12	828.817	1.44115	0.129073	11.1654	6.02232e-29	1.32061e-27	748.689	0.953243	0.115408	8.25976	1.4597e-16	2.80254e-15
Os01g0291733	0.170604	1.38134	4.08047	0.338525	0.734968	NA	0	NA	NA	NA	NA	NA	0.315049	-1.61955	3.79504	-0.426753	0.669559	NA	0	NA	NA	NA	NA	NA
Os01g0292200	479.119	0.864317	0.217731	3.96965	7.19792e-05	0.000427623	336.046	0.383537	0.140692	2.72608	0.00640909	0.0221593	322.676	0.389716	0.153933	2.53172	0.0113503	0.0272976	368.942	-0.068795	0.23752	-0.289639	0.772092	0.848088
Os01g0292250	2.146	-0.372012	1.32582	-0.28059	0.779025	0.86925	0.970233	-0.684714	2.32588	-0.294389	0.768461	NA	0.743355	3.1589	2.79031	1.1321	0.257594	NA	1.40243	-1.64795	1.9522	-0.84415	0.398586	NA
Os01g0292700	9.6195	-0.358334	0.639661	-0.560194	0.575347	0.722995	11.4495	-1.34865	0.66057	-2.04165	0.0411864	0.103519	14.4484	-3.60238	0.781755	-4.60807	4.06422e-06	1.83983e-05	19.5846	-3.73614	0.654749	-5.70622	1.15514e-08	9.58258e-08
Os01g0292900	2525.56	-0.300106	0.108651	-2.76212	0.00574271	0.0201881	2103.02	-0.256836	0.109254	-2.3508	0.018733	0.0544274	2921.41	-0.403015	0.0721151	-5.5885	2.29043e-08	1.3429e-07	2731.87	-0.358357	0.0853365	-4.19934	2.67689e-05	0.000128123
Os01g0293000	4.61273	0.897122	1.01404	0.884703	0.376317	0.544506	4.77297	1.29761	0.916886	1.41524	0.156998	0.293057	4.50585	3.22645	1.20499	2.67757	0.00741585	0.0187828	101.946	2.83661	0.309625	9.16144	5.12072e-20	1.28741e-18
Os01g0293100	0.74179	1.98223	2.51944	0.786775	0.431414	NA	0.15246	1.06118	4.08047	0.260064	0.794814	NA	0.187688	1.24622	4.08047	0.305412	0.760053	NA	0.188183	1.05855	4.08047	0.259419	0.795312	NA
Os01g0293200	249.213	-0.139583	0.179159	-0.779099	0.435921	0.600599	218.857	-0.0259396	0.15808	-0.164092	0.869659	0.92525	283.472	-0.324964	0.134078	-2.4237	0.0153635	0.0356861	266.083	-0.326173	0.139065	-2.34547	0.0190032	0.0451855
Os01g0293501	0.828159	-2.97638	2.29385	-1.29755	0.194442	NA	3.10289	3.15427	1.42959	2.20642	0.0273545	0.0743178	2.97554	5.15909	1.6288	3.16742	0.00153797	0.00454606	1.87915	4.40702	1.8401	2.39499	0.0166208	0.0402062
Os01g0293800	0	NA	NA	NA	NA	NA	0	NA	NA	NA	NA	NA	0	NA	NA	NA	NA	NA	0	NA	NA	NA	NA	NA
Os01g0293900	0	NA	NA	NA	NA	NA	0	NA	NA	NA	NA	NA	0.190325	1.24622	4.08047	0.305412	0.760053	NA	0	NA	NA	NA	NA	NA
Os01g0294500	169.259	-3.71506	0.32008	-11.6066	3.81361e-31	3.95038e-29	271.599	1.53094	0.201175	7.61001	2.74085e-14	6.92789e-13	170.92	0.336404	0.658733	0.510683	0.609573	0.71551	55.4392	0.766671	1.17206	0.654123	0.513032	0.642496
Os01g0294700	3003.27	0.58479	0.182419	3.20575	0.00134709	0.00581419	5137.37	1.36276	0.196776	6.92547	4.34519e-12	8.44958e-11	4173.87	2.26678	0.104323	21.7284	1.1054e-104	2.11116e-102	3004.15	1.44404	0.113655	12.7054	5.51536e-37	3.61263e-35
Os01g0295600	0	NA	NA	NA	NA	NA	0.176692	-0.862369	4.08047	-0.21134	0.832622	NA	0	NA	NA	NA	NA	NA	0	NA	NA	NA	NA	NA
Os01g0295700	2090.95	0.222034	0.227268	0.976973	0.328582	0.496332	1088.4	-0.464852	0.18782	-2.47499	0.0133242	0.0410196	1353.48	-0.456507	0.348705	-1.30915	0.190483	0.296699	1414.6	-0.516898	0.327206	-1.57973	0.114168	0.201661
Os01g0295900	101.831	-0.953331	0.259938	-3.66754	0.000244899	0.00128166	149.353	-0.465242	0.202372	-2.29894	0.0215085	0.0609965	147.116	-1.06715	0.181209	-5.88904	3.88457e-09	2.44437e-08	108.113	-1.55574	0.223161	-6.97139	3.13819e-12	3.99314e-11
Os01g0296000	61.7674	-0.317707	0.265662	-1.19591	0.231733	0.386441	58.148	0.07784	0.267351	0.291153	0.770934	0.863983	74.4575	0.248296	0.247364	1.00377	0.315491	0.442038	84.5216	-0.0120638	0.238307	-0.050623	0.959626	0.973626
Os01g0296100	1008.62	0.0488654	0.118559	0.412162	0.68022	0.802075	959.831	-0.0635052	0.105738	-0.600591	0.548112	0.701083	1288.56	-0.0473031	0.0895942	-0.527971	0.597519	0.705463	1260.03	-0.0852408	0.097865	-0.871005	0.383752	0.520755
Os01g0296133	0	NA	NA	NA	NA	NA	0	NA	NA	NA	NA	NA	0	NA	NA	NA	NA	NA	0	NA	NA	NA	NA	NA
Os01g0296200	3.59765	5.51026	1.53209	3.59657	0.000322438	0.00163829	3.33728	0.753238	1.24773	0.603686	0.546052	0.69928	5.11069	4.13079	1.34235	3.07728	0.00208899	0.00599588	4.22065	2.54326	1.19583	2.12677	0.0334388	0.0730947
Os01g0296166	0.212675	1.38134	4.08047	0.338525	0.734968	NA	0.29282	0.099402	3.76451	0.026405	0.978934	NA	0	NA	NA	NA	NA	NA	0.695593	1.65403	2.68586	0.615827	0.538008	NA
Os01g0296450	14.7596	0.118256	0.684709	0.17271	0.862879	0.920935	25.6567	1.52003	0.474691	3.20215	0.00136405	0.0057495	14.6431	2.7032	0.666534	4.05561	5.00028e-05	0.000193138	11.0084	1.10021	0.706649	1.55693	0.119486	0.209552
Os01g0296700	7.46231	0.699693	0.770041	0.908644	0.363538	0.532334	12.1805	0.748348	0.610114	1.22657	0.219984	0.374639	5.51434	1.94833	0.930257	2.0944	0.0362245	0.0749412	3.95939	1.66242	1.09606	1.51673	0.129336	0.223572
Os01g0296900	0	NA	NA	NA	NA	NA	0	NA	NA	NA	NA	NA	0	NA	NA	NA	NA	NA	0	NA	NA	NA	NA	NA
Os01g0297200	1309.44	-0.665849	0.161046	-4.13452	3.55691e-05	0.000226292	1049.18	-0.548195	0.181091	-3.02718	0.0024685	0.00964922	1779.36	-0.970186	0.133021	-7.29349	3.02024e-13	2.68375e-12	1654.98	-0.550378	0.135551	-4.06031	4.90077e-05	0.000222181
Os01g0297700	22.1366	1.90485	0.628641	3.03011	0.00244467	0.00978221	27.9363	1.82074	0.426168	4.27236	1.93416e-05	0.000125796	16.0034	2.12868	0.563829	3.7754	0.000159748	0.000569126	16.7315	4.65307	0.856473	5.43282	5.54693e-08	4.17491e-07
Os01g0297950	0	NA	NA	NA	NA	NA	0.177801	1.06118	4.08047	0.260064	0.794814	NA	0	NA	NA	NA	NA	NA	0	NA	NA	NA	NA	NA
Os01g0298301	83.8932	0.895316	0.284024	3.15225	0.00162017	0.00682706	33.1681	0.36558	0.361538	1.01118	0.311931	0.478102	48.978	0.874002	0.29528	2.95991	0.00307728	0.00850768	66.0639	0.718631	0.304849	2.35734	0.0184065	0.0439365
Os01g0298400	289.003	0.657008	0.344386	1.90776	0.0564217	0.132502	52.1772	0.683268	1.09468	0.624173	0.532514	0.68852	77.0935	2.25437	0.435291	5.17899	2.23087e-07	1.18463e-06	189.747	0.0804572	1.13057	0.071165	0.943266	0.963346
Os01g0298500	0.321398	0.419559	3.73368	0.112371	0.910529	NA	0.910068	-1.99664	2.13012	-0.937337	0.348585	NA	0.302154	0.284442	3.88714	0.0731751	0.941667	NA	0.680429	-2.833	2.99741	-0.94515	0.344582	NA
Os01g0299100	1.11267	3.82327	2.11524	1.80749	0.0706864	NA	2.78141	2.99608	1.4677	2.04134	0.041217	0.103574	2.01652	4.60148	1.7932	2.56607	0.0102857	0.0250717	1.05953	3.57538	2.62074	1.36426	0.172485	NA
Os01g0299150	3.24161	-2.88955	1.4281	-2.02335	0.0430368	0.106765	2.56035	-1.3773	1.39851	-0.984833	0.324706	0.492182	4.14356	-0.630094	0.996635	-0.632222	0.527242	0.646861	2.36486	-1.92065	1.44979	-1.32478	0.185246	0.298494
Os01g0299200	42.611	-0.256904	0.319877	-0.803132	0.421898	0.587943	36.1723	-0.333263	0.334107	-0.997473	0.318535	0.485268	63.615	-0.878114	0.292652	-3.00054	0.00269502	0.00754906	47.9374	-1.34862	0.376066	-3.58612	0.000335639	0.00127381
Os01g0299300	85.2745	-0.0869951	0.259179	-0.335656	0.73713	0.84182	124.047	-0.46308	0.197743	-2.34183	0.0191896	0.0555143	116.974	-0.324921	0.203469	-1.59691	0.110286	0.190967	135.829	-0.497096	0.19484	-2.5513	0.0107323	0.0276136
Os01g0299400	177.573	0.117674	0.196537	0.598739	0.549347	0.701437	200.369	0.190489	0.173909	1.09534	0.273367	0.436599	217.232	0.19408	0.148307	1.30864	0.190657	0.296937	200.031	0.438576	0.159944	2.74207	0.00610541	0.0168896
Os01g0299500	2082.76	-0.52617	0.119257	-4.41207	1.02387e-05	7.30496e-05	2009.34	-0.677776	0.0895747	-7.5666	3.83129e-14	9.54736e-13	2807.31	-0.518127	0.078549	-6.59624	4.2173e-11	3.16953e-10	2820.61	-0.310273	0.0921713	-3.36626	0.000761948	0.00267491
Os01g0299700	0.170604	1.38134	4.08047	0.338525	0.734968	NA	0	NA	NA	NA	NA	NA	0	NA	NA	NA	NA	NA	0	NA	NA	NA	NA	NA
Os01g0299801	0	NA	NA	NA	NA	NA	0.202056	-0.862369	4.08047	-0.21134	0.832622	NA	0	NA	NA	NA	NA	NA	0	NA	NA	NA	NA	NA
Os01g0300000	0.122349	-0.542213	4.08047	-0.13288	0.894288	NA	0.503338	-0.769253	2.82208	-0.272584	0.785173	NA	0.474534	1.16064	2.95493	0.392781	0.694481	NA	0.724906	3.02194	2.89704	1.04311	0.296895	NA
Os01g0300200	3337.74	0.428917	0.099352	4.31714	1.58061e-05	0.00010888	3862.37	0.583206	0.0998809	5.83901	5.25114e-09	6.52466e-08	3665.95	0.365775	0.0754838	4.84574	1.26141e-06	6.08549e-06	3257.81	0.000821035	0.0735706	0.0111598	0.991096	0.994356
Os01g0300400	37.2973	-0.11786	0.371264	-0.317456	0.750897	0.85033	41.9674	0.036379	0.356796	0.10196	0.918788	0.954982	50.9454	-0.0154064	0.323289	-0.0476553	0.961991	0.975662	40.5356	-1.62151	0.362298	-4.47562	7.61884e-06	4.07564e-05
Os01g0300600	1185.72	0.203686	0.114736	1.77526	0.0758556	0.167168	1390.36	0.306561	0.105024	2.91898	0.00351182	0.0131984	1362.39	0.115631	0.0812721	1.42276	0.154806	0.251856	1274.75	-0.175764	0.0831445	-2.11396	0.0345185	0.0750701
Os01g0300900	112.728	0.581292	0.261609	2.22199	0.0262841	0.071927	111.121	0.227747	0.206144	1.1048	0.269248	0.431917	74.7443	1.66368	0.257445	6.46227	1.03145e-10	7.50066e-10	72.8304	0.652761	0.283994	2.2985	0.0215331	0.0503164
Os01g0301000	290.349	-0.366922	0.147656	-2.48499	0.0129556	0.0401912	277.772	-0.370876	0.148578	-2.49618	0.0125539	0.0390956	327.821	-0.265113	0.129364	-2.04935	0.040428	0.082241	325.9	-0.306394	0.147889	-2.07178	0.038286	0.081868
Os01g0301100	3.49123	-0.0131987	1.01124	-0.0130521	0.989586	0.994099	3.25833	0.735089	1.05278	0.698235	0.48503	0.64718	7.63245	2.3358	0.84208	2.77385	0.00553973	0.0144279	8.76922	2.19071	0.81899	2.67489	0.0074754	0.02017
Os01g0301300	32.795	-0.346324	0.352748	-0.981789	0.326204	0.493578	31.2925	-0.0407799	0.359611	-0.1134	0.909713	0.949837	39.479	0.289598	0.341457	0.848126	0.396368	0.525098	40.8332	0.112489	0.340648	0.33022	0.741234	0.825485
Os01g0301500	0.822067	1.1407	2.2078	0.516668	0.605388	NA	0.115019	-0.862369	4.08047	-0.21134	0.832622	NA	0.784327	-1.62363	2.28117	-0.711753	0.476617	NA	1.72899	3.16533	1.81618	1.74286	0.0813587	0.153065
Os01g0301700	64.0204	-0.357125	0.315418	-1.13223	0.257539	0.416581	67.3341	0.28478	0.249467	1.14155	0.25364	0.413979	70.8619	-0.0935917	0.250613	-0.373451	0.708812	0.796572	62.3088	-0.118211	0.293971	-0.402117	0.687598	0.786274
Os01g0301900	0	NA	NA	NA	NA	NA	0	NA	NA	NA	NA	NA	0	NA	NA	NA	NA	NA	0	NA	NA	NA	NA	NA
Os01g0302000	1.86175	-4.13602	1.76884	-2.33826	0.0193735	0.0561736	0.864188	-3.20277	2.49352	-1.28444	0.198989	NA	3.46894	-3.08643	1.37799	-2.2398	0.025104	0.0546638	3.70551	-2.02665	1.35136	-1.49971	0.13369	0.229639
Os01g0302100	123.282	-0.470683	0.212468	-2.21531	0.0267386	0.0729534	153.182	-0.0427875	0.192241	-0.222572	0.823868	0.89605	190.384	0.211477	0.161328	1.31085	0.189908	0.295934	161.007	0.64755	0.186266	3.47648	0.000508049	0.00186003
Os01g0302250	31.3861	-1.27154	0.396272	-3.20875	0.00133313	0.00576542	40.174	-0.852734	0.326222	-2.61397	0.00894978	0.029381	48.7917	-0.61166	0.298944	-2.04607	0.0407493	0.0827867	47.7484	-0.0605963	0.343658	-0.176327	0.860037	0.907887
Os01g0302500	276.418	0.962652	0.155166	6.20401	5.50418e-10	8.1495e-09	202.267	1.26094	0.184273	6.84278	7.76698e-12	1.4496e-10	467.863	1.69205	0.130074	13.0084	1.09662e-38	3.61272e-37	428.809	1.96081	0.153464	12.777	2.20412e-37	1.47955e-35
Os01g0302800	117.891	-0.252695	0.232989	-1.08458	0.278108	0.44025	135.016	0.207294	0.223626	0.926966	0.353944	0.52273	166.082	0.202527	0.18005	1.12484	0.260657	0.381986	149.513	0.428707	0.177018	2.42183	0.0154427	0.0378026
Os01g0302900	2.13115	-0.884129	1.31259	-0.673577	0.50058	0.660267	2.63783	-0.614161	1.18298	-0.519164	0.603646	0.744372	5.3015	-0.673421	0.896772	-0.750939	0.452689	0.579332	5.28308	-0.735194	0.923435	-0.79615	0.425945	0.562328
Os01g0303000	3302.41	-1.81903	0.175475	-10.3663	3.52838e-25	2.38287e-23	3058.63	-2.07581	0.196068	-10.5872	3.41649e-26	2.50539e-24	4482.33	-2.55646	0.158782	-16.1004	2.53314e-58	1.75494e-56	2506.08	-1.48094	0.0960233	-15.4228	1.15093e-53	1.48262e-51
Os01g0303100	0.150794	-0.542213	4.08047	-0.13288	0.894288	NA	2.75499	1.02389	1.15838	0.883902	0.376749	0.54563	0.760397	-2.90555	2.45683	-1.18264	0.23695	NA	0.724906	3.02194	2.89704	1.04311	0.296895	NA
Os01g0303200	391.101	0.612415	0.14481	4.2291	2.34632e-05	0.000155597	445.277	0.726885	0.129099	5.63045	1.79737e-08	2.04535e-07	421.957	0.717779	0.13833	5.18888	2.11565e-07	1.1279e-06	374.875	0.21966	0.128708	1.70666	0.0878859	0.162953
Os01g0303300	0.170604	1.38134	4.08047	0.338525	0.734968	NA	0.267479	0.0994026	3.89025	0.0255517	0.979615	NA	0.148449	-0.67733	4.08047	-0.165993	0.868162	NA	0.15438	1.05855	4.08047	0.259419	0.795312	NA
Os01g0303401	0	NA	NA	NA	NA	NA	0	NA	NA	NA	NA	NA	0	NA	NA	NA	NA	NA	0	NA	NA	NA	NA	NA
Os01g0303600	134.338	0.385461	0.256181	1.50465	0.132415	0.256035	155.842	0.527138	0.248799	2.11873	0.0341133	0.0889106	134.64	0.946213	0.184703	5.1229	3.00875e-07	1.57404e-06	99.5208	0.455689	0.25468	1.78926	0.0735723	0.140815
Os01g0303800	933.428	0.228342	0.181797	1.25603	0.209106	0.359408	441.337	-0.583673	0.186534	-3.12905	0.00175374	0.00715993	1190.65	-0.955588	0.14076	-6.78878	1.13088e-11	8.93885e-11	666.849	0.271956	0.141895	1.9166	0.0552886	0.111268
Os01g0304000	1303.82	0.27503	0.114662	2.39862	0.0164572	0.0491465	1441.55	0.269022	0.097249	2.76632	0.00566927	0.0200075	1449.16	-0.0279808	0.0917531	-0.304958	0.760398	0.83567	1509.23	-0.12354	0.0874803	-1.41221	0.157889	0.262909
Os01g0304050	4.42543	-0.36997	0.96979	-0.381495	0.702836	0.817002	2.66316	1.39757	1.27376	1.0972	0.272554	0.43576	4.68849	0.721508	0.953385	0.756785	0.449178	0.576274	3.40752	0.781931	1.12043	0.697884	0.48525	0.617798
Os01g0304100	0.212675	1.38134	4.08047	0.338525	0.734968	NA	0	NA	NA	NA	NA	NA	0.296899	-1.56251	4.04085	-0.386678	0.698995	NA	0	NA	NA	NA	NA	NA
Os01g0304200	0	NA	NA	NA	NA	NA	0	NA	NA	NA	NA	NA	0	NA	NA	NA	NA	NA	0	NA	NA	NA	NA	NA
Os01g0304300	320.97	0.82861	0.155421	5.3314	9.7459e-08	1.02967e-06	399.69	0.768544	0.126502	6.07537	1.23704e-09	1.68399e-08	322.574	1.06126	0.12857	8.25429	1.52812e-16	1.69454e-15	275.815	0.506521	0.159621	3.17328	0.00150729	0.00490734
Os01g0304400	170.646	0.512528	0.189032	2.71133	0.0067013	0.0230464	83.0902	0.753385	0.915088	0.823293	0.410342	0.578134	95.4101	0.852294	0.323079	2.63804	0.0083387	0.020842	118.512	0.426561	0.953212	0.447498	0.654516	0.761383
Os01g0304500	0.751719	-2.81675	2.42137	-1.16329	0.244712	NA	1.55105	0.41732	1.52051	0.274461	0.78373	NA	1.95178	-0.653467	1.46444	-0.446224	0.655436	0.755076	2.46779	1.54506	1.32589	1.1653	0.243897	0.368928
Os01g0305200	872.575	0.300058	0.164505	1.82401	0.0681505	0.153718	650.11	-0.49655	0.136764	-3.6307	0.000282652	0.00142214	897.288	-0.562968	0.117723	-4.78214	1.73438e-06	8.2093e-06	929.86	-0.329198	0.159693	-2.06144	0.0392607	0.0836415
Os01g0305300	115.647	1.00466	0.286934	3.50136	0.000462888	0.00226343	53.3931	-0.277663	0.394494	-0.703846	0.481529	0.643753	62.7774	0.335786	0.341834	0.98231	0.325947	0.452894	64.5282	-1.19946	0.533077	-2.25007	0.0244445	0.0561351
Os01g0305900	3.92251	-0.63817	0.98152	-0.650186	0.515572	0.672793	3.40805	-1.64134	1.16589	-1.40781	0.159189	0.295812	1.69843	-1.87687	1.65016	-1.13739	0.255376	0.375688	2.01562	-0.36284	1.54889	-0.234258	0.814785	0.876822
Os01g0306100	14.8652	1.20645	0.537324	2.2453	0.024749	0.0685635	17.4455	0.0651109	0.495953	0.131284	0.89555	0.941299	10.6207	2.18874	0.72162	3.0331	0.00242056	0.00685704	14.7244	1.59519	0.554741	2.87555	0.00403318	0.0117091
Os01g0306200	0	NA	NA	NA	NA	NA	0	NA	NA	NA	NA	NA	0	NA	NA	NA	NA	NA	0	NA	NA	NA	NA	NA
Os01g0306400	37.0606	-1.94288	0.380103	-5.11145	3.19703e-07	3.05235e-06	8.166	-1.90262	0.741237	-2.56682	0.0102637	0.0329954	24.5148	-2.04992	0.470261	-4.35912	1.30586e-05	5.51409e-05	25.5265	-2.32463	0.502264	-4.6283	3.68677e-06	2.08955e-05
Os01g0306650	1.62948	1.45604	1.5313	0.950853	0.341679	0.509946	0.749169	-2.98855	2.61611	-1.14236	0.253303	NA	0.338774	0.284442	3.7309	0.0762395	0.939229	NA	0.613731	0.0402773	2.80211	0.0143739	0.988532	NA
Os01g0306800	464.691	-1.4967	0.168899	-8.86147	7.89634e-19	3.18559e-17	650.343	-1.19918	0.123055	-9.74511	1.93562e-22	1.08077e-20	601.77	-1.84903	0.124003	-14.9112	2.78677e-50	1.51191e-48	483.165	-2.02117	0.125098	-16.1568	1.01755e-58	1.55518e-56
Os01g0306900	227.162	0.0555058	0.175852	0.31564	0.752276	0.851337	223.346	0.0472194	0.169166	0.27913	0.780145	0.869632	247.072	0.227794	0.145541	1.56516	0.117546	0.201002	214.557	0.0155697	0.15641	0.0995439	0.920706	0.949837
Os01g0307500	8.06472	-2.23954	0.949679	-2.35821	0.0183633	0.053765	37.2015	-0.462607	0.428358	-1.07995	0.280163	0.443482	23.5224	-2.60525	0.617172	-4.22127	2.42929e-05	9.8687e-05	8.92633	0.292243	0.673752	0.433754	0.664467	0.769386
Os01g0307562	9.55035	-0.447672	0.722547	-0.619575	0.535538	0.690008	8.18434	1.25317	0.730519	1.71545	0.0862633	0.185595	15.5183	-0.289281	0.554814	-0.521402	0.602087	0.709433	12.4781	0.942625	0.585832	1.60904	0.107608	0.192095
Os01g0307624	67.0238	0.787008	0.352824	2.23059	0.025708	0.0705466	57.9489	0.148343	0.379898	0.390482	0.69618	0.811713	78.1673	1.44195	0.241224	5.97766	2.26367e-09	1.45751e-08	53.2267	1.35529	0.369604	3.66687	0.000245533	0.00096277
Os01g0307686	191.047	0.430484	0.206313	2.08656	0.0369279	0.0944233	137.38	-0.146953	0.248486	-0.591395	0.554256	0.705648	189.49	1.03179	0.183939	5.60945	2.02972e-08	1.19625e-07	181.659	0.78182	0.263078	2.97181	0.00296046	0.00893197
Os01g0307750	0	NA	NA	NA	NA	NA	0	NA	NA	NA	NA	NA	0	NA	NA	NA	NA	NA	0	NA	NA	NA	NA	NA
Os01g0308200	12.7264	-1.46898	0.594231	-2.47206	0.0134336	0.0414732	9.8237	-0.828696	0.629534	-1.31636	0.188052	0.334084	10.9373	-1.19951	0.660712	-1.81548	0.0694495	0.13028	16.2409	-0.833487	0.526572	-1.58286	0.113454	0.200652
Os01g0308300	0	NA	NA	NA	NA	NA	0	NA	NA	NA	NA	NA	0	NA	NA	NA	NA	NA	0	NA	NA	NA	NA	NA
Os01g0308600	4.75605	-0.673536	0.984904	-0.683859	0.494064	0.654195	5.37923	0.814587	0.839264	0.970597	0.331749	0.499684	3.96317	1.50144	1.01338	1.48161	0.138443	0.229664	5.22517	1.64293	0.954439	1.72135	0.0851872	0.158963
Os01g0308700	0	NA	NA	NA	NA	NA	0.115019	-0.862369	4.08047	-0.21134	0.832622	NA	0	NA	NA	NA	NA	NA	0	NA	NA	NA	NA	NA
Os01g0309100	275.903	0.794412	0.246315	3.22519	0.00125889	0.00547814	205.612	0.925037	0.282094	3.27918	0.00104108	0.0045279	163.76	2.39197	0.21459	11.1467	7.43055e-29	1.62312e-27	137.786	0.906145	0.331435	2.734	0.00625697	0.0172419
Os01g0309451	1.81349	-1.94152	1.58184	-1.22738	0.219678	0.372081	0.671592	-1.45682	2.55969	-0.569137	0.569263	NA	0.961124	-2.03559	2.30792	-0.882001	0.377776	0.506413	1.50709	-0.252345	1.66443	-0.151611	0.879494	NA
Os01g0309800	204.403	-1.52742	0.206692	-7.38981	1.47036e-13	3.40414e-12	154.414	-1.47448	0.187637	-7.85817	3.89797e-15	1.08937e-13	265.056	-1.51058	0.1471	-10.269	9.71646e-25	1.72084e-23	291.244	-1.01898	0.164878	-6.18025	6.40019e-10	6.19678e-09
Os01g0309900	980.409	-0.0617966	0.116693	-0.529568	0.596412	0.740391	665.966	-0.246984	0.115033	-2.14706	0.0317883	0.0839401	1089.26	-0.389799	0.0880428	-4.42739	9.53822e-06	4.11489e-05	1096.79	-0.222185	0.0928803	-2.39216	0.0167493	0.0404664
Os01g0309966	0	NA	NA	NA	NA	NA	0	NA	NA	NA	NA	NA	0.349033	-1.75411	3.6647	-0.478652	0.632186	NA	0.178491	-0.865001	4.08047	-0.211985	0.832118	NA
Os01g0310032	0.926084	2.31292	2.32758	0.993702	0.320368	NA	0.935356	1.11951	2.12121	0.527772	0.597658	NA	0.682804	1.80254	2.62152	0.687595	0.491708	NA	1.31301	-0.113288	2.20866	-0.0512926	0.959092	NA
Os01g0310100	271.128	0.326429	0.17366	1.8797	0.060149	0.139273	311.624	0.139289	0.165101	0.843664	0.398857	0.567359	331.973	-0.0648934	0.130688	-0.496551	0.619506	0.724192	223.794	-0.0896957	0.169612	-0.528829	0.596924	0.713601
Os01g0310500	710.309	-0.106389	0.145905	-0.729164	0.465902	0.629225	743.507	-0.126547	0.120245	-1.05241	0.292614	0.457297	914.715	-0.252675	0.109978	-2.29751	0.0215897	0.0480401	850.222	-0.395056	0.10098	-3.91222	9.14529e-05	0.000392385
Os01g0310550	26.6159	-0.0949869	0.386396	-0.245828	0.805816	0.886642	32.3257	-0.33723	0.384126	-0.877915	0.37999	0.548406	46.8357	-0.648091	0.297229	-2.18044	0.0292246	0.0622973	46.9464	-0.205774	0.30855	-0.666907	0.504831	0.63493
Os01g0310600	94.176	-0.879733	0.249514	-3.52579	0.000422226	0.0020857	104.44	-1.13978	0.20995	-5.42881	5.67311e-08	5.97809e-07	177.623	-0.461778	0.162528	-2.84123	0.00449406	0.0119534	175.208	0.0297129	0.251354	0.118211	0.9059	0.940132
Os01g0310700	1.89228	-4.17175	1.84955	-2.25555	0.0240989	0.0670118	3.64488	-1.34852	1.03534	-1.30249	0.19275	0.340342	38.996	-3.26522	0.439347	-7.432	1.06969e-13	9.84561e-13	4.21309	-0.802887	1.05307	-0.762423	0.445808	0.581328
Os01g0310800	729.83	0.0544874	0.133152	0.409213	0.682383	0.803667	684.628	-0.141878	0.114857	-1.23526	0.216733	0.370651	854.589	0.0532358	0.0901636	0.590436	0.554898	0.670489	927.867	-0.293496	0.108298	-2.71007	0.00672688	0.0183665
Os01g0311100	102.381	-0.982784	0.281767	-3.48793	0.000486768	0.00236464	82.4759	-0.540857	0.27911	-1.93779	0.052649	0.126107	114.635	-0.432867	0.245915	-1.76023	0.0783691	0.144152	93.6181	0.169512	0.285077	0.594619	0.552098	0.676024
Os01g0311300	21.3242	-2.78704	0.541172	-5.15001	2.60473e-07	2.52714e-06	33.8165	-1.28932	0.383375	-3.36308	0.000770774	0.00347177	35.3303	-0.911611	0.344636	-2.64515	0.00816557	0.0204696	23.8744	-0.0795273	0.457805	-0.173714	0.86209	0.909211
Os01g0311400	20.149	-0.330969	0.516118	-0.641265	0.52135	0.677992	17.4355	-0.168953	0.511601	-0.330244	0.741215	0.844266	34.2524	0.0675526	0.379207	0.178142	0.858612	0.906191	39.7249	1.30587	0.36037	3.62369	0.000290425	0.00112029
Os01g0311500	578.828	0.355985	0.13459	2.64496	0.0081701	0.0272739	722.935	0.541628	0.147217	3.67912	0.000234039	0.00119622	755.145	1.05444	0.109812	9.60228	7.8195e-22	1.17567e-20	582.168	0.984003	0.134194	7.33272	2.25532e-13	3.20773e-12
Os01g0311600	40.7652	-1.56095	0.389597	-4.00657	6.16066e-05	0.000371203	48.83	0.132807	0.309982	0.428434	0.668335	0.792235	98.5724	-0.0973648	0.208947	-0.465979	0.641231	0.743256	49.5318	1.25623	0.350483	3.58428	0.000338015	0.00128193
Os01g0311700	0.335024	0.419559	3.68003	0.114009	0.90923	NA	0.317075	-1.73573	3.61867	-0.479659	0.63147	NA	0.915735	3.46283	2.56788	1.34852	0.177493	0.280562	0.334283	0.0967709	3.89494	0.0248453	0.980178	NA
Os01g0311800	455.714	1.87384	0.171972	10.8962	1.20199e-27	9.65584e-26	300.841	1.0566	0.157605	6.70414	2.02591e-11	3.59652e-10	353.134	1.84581	0.158214	11.6665	1.88989e-31	4.57752e-30	416.871	1.81669	0.416615	4.36059	1.29711e-05	6.62689e-05
Os01g0312500	14.418	1.83392	0.572029	3.206	0.00134596	0.00581204	12.6917	1.10729	0.58134	1.90472	0.0568168	0.133839	9.51249	2.03505	0.700406	2.90553	0.00366626	0.00995108	12.9215	1.74907	0.649459	2.69312	0.00707878	0.0192149
Os01g0312600	0	NA	NA	NA	NA	NA	0.115019	-0.862369	4.08047	-0.21134	0.832622	NA	0	NA	NA	NA	NA	NA	0	NA	NA	NA	NA	NA
Os01g0312800	19.9662	0.573173	0.476357	1.20324	0.228882	0.383192	24.6677	0.446501	0.421663	1.0589	0.289643	0.45391	21.7214	3.01734	0.549926	5.48682	4.09236e-08	2.3397e-07	20.3918	1.08565	0.475184	2.28468	0.0223313	0.051926
Os01g0313050	0.159526	-0.542213	4.08047	-0.13288	0.894288	NA	0	NA	NA	NA	NA	NA	0.17238	1.24622	4.08047	0.305412	0.760053	NA	0.314393	0.0967713	3.98201	0.0243021	0.980612	NA
Os01g0313300	1193.11	2.17648	0.280037	7.77212	7.71839e-15	2.09943e-13	128.241	0.190999	0.599257	0.318725	0.749935	0.850132	172.795	0.672754	0.248629	2.70585	0.00681292	0.0174133	293.245	-0.356175	0.900391	-0.395578	0.692416	0.789798
Os01g0313600	1.73083	3.37236	1.99906	1.68698	0.091608	0.193631	11.3938	-4.4209	1.19731	-3.69235	0.000222187	0.00114117	2.61439	-4.68156	1.65259	-2.83286	0.00461341	0.0122363	0.32865	1.90003	3.8768	0.490104	0.624061	NA
Os01g0314000	41.4859	1.05024	0.356702	2.94432	0.00323667	0.0124662	23.5783	0.183007	0.434908	0.420796	0.673904	0.795548	49.2155	1.8555	0.309909	5.98725	2.13417e-09	1.37727e-08	40.6672	1.60531	0.370339	4.3347	1.4596e-05	7.38175e-05
Os01g0314100	1354.16	0.477023	0.14077	3.38867	0.000702335	0.00326784	1056.87	-0.115456	0.112084	-1.03009	0.302969	0.468529	2169.24	1.41654	0.079183	17.8894	1.42657e-71	1.46467e-69	2063.51	1.42924	0.0880335	16.2352	2.84294e-59	4.4455e-57
Os01g0314300	1044.29	0.0444938	0.124685	0.356851	0.721204	0.830008	1139.99	0.197114	0.104508	1.88612	0.0592784	0.138462	1228.42	0.103385	0.0850769	1.21519	0.224294	0.338887	1155.52	0.156634	0.0907418	1.72615	0.0843203	0.157584
Os01g0314600	0	NA	NA	NA	NA	NA	0	NA	NA	NA	NA	NA	0	NA	NA	NA	NA	NA	0	NA	NA	NA	NA	NA
Os01g0314800	1062.94	1.022	0.221403	4.61601	3.91185e-06	3.03199e-05	278.119	0.323533	0.454886	0.711239	0.476936	0.639654	413.99	1.33348	0.21295	6.26197	3.80147e-10	2.62183e-09	592.793	0.542529	0.677518	0.800759	0.423271	0.559809
Os01g0315600	7.4978	1.08752	0.730163	1.48942	0.136377	0.261661	13.4838	1.62893	0.607852	2.67981	0.00736631	0.0249402	10.5888	2.1781	0.677063	3.21697	0.0012955	0.00388857	6.17755	0.6978	0.847529	0.823335	0.410318	0.547198
Os01g0315700	13.5348	0.346061	0.542629	0.637749	0.523637	0.6803	18.6165	1.27252	0.502814	2.53079	0.0113804	0.0360247	16.4389	2.36777	0.562496	4.20939	2.56064e-05	0.00010368	13.4232	0.887929	0.684563	1.29707	0.194605	0.310131
Os01g0315800	472.455	-0.568642	0.169151	-3.36174	0.000774518	0.00356457	410.425	-0.250685	0.151415	-1.65562	0.0977997	0.204752	592.217	-0.0913818	0.127307	-0.717805	0.472878	0.598315	706.838	0.112299	0.129731	0.865633	0.386691	0.523562
Os01g0315850	0.33013	0.419559	3.69892	0.113427	0.909692	NA	0.40673	-2.13543	3.26638	-0.653762	0.513265	NA	0.526463	1.21321	2.86689	0.423181	0.672163	NA	0.366674	0.0967703	3.76863	0.0256778	0.979514	NA
Os01g0316001	0	NA	NA	NA	NA	NA	0	NA	NA	NA	NA	NA	0	NA	NA	NA	NA	NA	0	NA	NA	NA	NA	NA
Os01g0316100	20.3634	-2.70026	0.563228	-4.79427	1.63269e-06	1.36283e-05	15.0209	-1.32418	0.556162	-2.38092	0.0172697	0.0509514	39.5589	-2.13709	0.377226	-5.66528	1.46783e-08	8.76977e-08	29.0326	-0.679006	0.427502	-1.58831	0.112217	0.198839
Os01g0316500	323.215	-0.0352026	0.209168	-0.168299	0.866348	0.9231	278.316	-0.143206	0.195178	-0.733719	0.46312	0.62718	319.42	-0.333284	0.135469	-2.46022	0.013885	0.0325921	284.853	0.0139971	0.147457	0.0949232	0.924376	0.952146
Os01g0316600	166.076	-0.821086	0.298298	-2.75257	0.00591292	0.0206862	182.093	-2.29667	0.202647	-11.3334	8.9683e-30	8.7135e-28	236.31	-2.24419	0.187389	-11.9761	4.73846e-33	1.23217e-31	66.4489	-0.271061	0.27111	-0.999822	0.317397	0.451146
Os01g0316800	1086.93	0.339242	0.115614	2.93426	0.00334348	0.0128184	1121.44	0.310821	0.103805	2.99428	0.00275094	0.0106343	1235.73	0.279354	0.0844879	3.30644	0.00094488	0.00291795	1162.24	0.236751	0.087884	2.6939	0.00706219	0.0191737
Os01g0316900	235.707	0.410559	0.174988	2.34621	0.0189652	0.0551929	246.741	0.0560872	0.149501	0.375164	0.707539	0.820174	257.842	0.0076912	0.183283	0.0419635	0.966528	0.978611	263.292	-0.727439	0.176932	-4.11141	3.93247e-05	0.000181941
Os01g0317125	1.66527	3.32132	1.79939	1.8458	0.064921	0.14807	1.15539	-1.0544	2.18264	-0.483085	0.629035	NA	1.05049	1.27359	2.11608	0.601862	0.547266	0.663759	1.26653	-2.55806	2.01743	-1.26798	0.204804	NA
Os01g0317500	0.310319	-1.53666	3.74866	-0.409923	0.681863	NA	0	NA	NA	NA	NA	NA	1.36056	1.10298	1.75396	0.628852	0.529446	0.648926	0.342563	1.95013	3.82184	0.510259	0.60987	NA
Os01g0317800	144.939	-0.0599423	0.209482	-0.286146	0.774767	0.86643	91.4699	-0.00659726	0.262729	-0.0251105	0.979967	0.989067	101.018	-0.111698	0.228026	-0.489848	0.624242	0.728456	93.3904	0.489398	0.254124	1.92582	0.0541265	0.109295
Os01g0318000	0	NA	NA	NA	NA	NA	0	NA	NA	NA	NA	NA	0	NA	NA	NA	NA	NA	0	NA	NA	NA	NA	NA
Os01g0318201	0.592194	-2.47561	2.59276	-0.954817	0.33967	NA	0	NA	NA	NA	NA	NA	0	NA	NA	NA	NA	NA	0.536379	1.10045	3.32407	0.331056	0.740602	NA
Os01g0318202	165.156	3.05375	0.273239	11.1761	5.33873e-29	4.76063e-27	29.3215	-0.970342	0.4019	-2.41439	0.0157617	0.0472061	49.5711	-1.50152	0.329099	-4.56254	5.05396e-06	2.26395e-05	19.8811	1.00744	0.552648	1.82293	0.0683146	0.1326
Os01g0318400	0	NA	NA	NA	NA	NA	0	NA	NA	NA	NA	NA	0	NA	NA	NA	NA	NA	0	NA	NA	NA	NA	NA
Os01g0318600	120.397	0.674178	0.212699	3.16963	0.00152635	0.00648229	115.034	0.611796	0.20919	2.9246	0.00344896	0.0129966	123.535	0.708409	0.196449	3.60607	0.000310864	0.00105662	138.613	-0.116119	0.208224	-0.557666	0.577073	0.697074
Os01g0318700	10.6074	0.159574	0.641022	0.248937	0.80341	0.885238	9.29097	0.797522	0.664156	1.2008	0.229827	0.385786	9.93778	0.273949	0.640676	0.427594	0.668947	0.766091	10.0966	-0.960602	0.665535	-1.44335	0.148921	0.250525
Os01g0319000	7.2055	-1.23091	0.836629	-1.47128	0.141216	0.268779	5.26875	-0.340942	0.849205	-0.401483	0.688064	0.806352	9.0954	-1.77389	0.758855	-2.33758	0.019409	0.04377	7.39871	-0.457499	0.773188	-0.591705	0.554048	0.677521
Os01g0319066	0	NA	NA	NA	NA	NA	0	NA	NA	NA	NA	NA	0	NA	NA	NA	NA	NA	0	NA	NA	NA	NA	NA
Os01g0319200	11.0928	-1.2824	0.673785	-1.90328	0.057004	0.133551	7.90269	-0.22813	0.786114	-0.290199	0.771664	0.864394	20.4534	2.0558	0.533217	3.85547	0.000115509	0.000420691	15.8986	2.28917	0.603675	3.79206	0.000149402	0.000613667
Os01g0319400	0	NA	NA	NA	NA	NA	0	NA	NA	NA	NA	NA	0	NA	NA	NA	NA	NA	0	NA	NA	NA	NA	NA
Os01g0320400	0.170604	1.38134	4.08047	0.338525	0.734968	NA	0.771903	1.01264	2.43832	0.415304	0.677919	NA	0.17238	1.24622	4.08047	0.305412	0.760053	NA	0.526686	-0.856269	2.94667	-0.290589	0.771366	NA
Os01g0320700	119.784	-0.727802	0.223384	-3.25808	0.00112168	0.00494036	129.043	-0.836488	0.196289	-4.26152	2.03042e-05	0.00013135	181.698	-0.572591	0.19702	-2.90625	0.00365785	0.00992921	116.957	-0.245128	0.19746	-1.2414	0.214456	0.334032
Os01g0321300	856.36	-0.857433	0.160753	-5.33386	9.6149e-08	1.01739e-06	1070.37	-0.935553	0.125363	-7.46274	8.47396e-14	2.03989e-12	1155.72	-1.36406	0.101055	-13.4982	1.60244e-41	6.03926e-40	955.292	-1.66044	0.1245	-13.3369	1.41161e-40	1.10049e-38
Os01g0321500	0	NA	NA	NA	NA	NA	0	NA	NA	NA	NA	NA	0	NA	NA	NA	NA	NA	0	NA	NA	NA	NA	NA
Os01g0321700	566.031	0.386435	0.153601	2.51584	0.011875	0.0373179	592.003	0.410881	0.123763	3.3199	0.000900487	0.00398206	597.981	0.36716	0.10451	3.51316	0.000442813	0.00146307	539.99	0.164877	0.116545	1.41471	0.157154	0.261911
Os01g0321800	287.642	-0.00933196	0.156469	-0.0596409	0.952442	0.972056	237.385	-0.144673	0.15706	-0.921131	0.356982	0.525629	309.832	0.0509194	0.12756	0.39918	0.689761	0.782727	296.722	0.140074	0.15578	0.899178	0.368558	0.505625
Os01g0321900	3.10394	-0.351148	1.18533	-0.296244	0.767044	0.861115	1.05617	1.04038	2.03359	0.511598	0.608933	NA	3.20513	-0.190237	1.1557	-0.164608	0.869252	0.91302	1.51219	-0.115223	1.72257	-0.0668901	0.946669	NA
Os01g0322300	0	NA	NA	NA	NA	NA	0	NA	NA	NA	NA	NA	0	NA	NA	NA	NA	NA	0	NA	NA	NA	NA	NA
Os01g0322700	792.886	-1.18732	0.184122	-6.44857	1.12907e-10	1.82252e-09	1112.23	0.193894	0.134166	1.44518	0.148408	0.280886	542.865	0.625918	0.164552	3.80378	0.000142504	0.000511625	821.087	1.84685	0.165575	11.1542	6.83347e-29	2.98641e-27
Os01g0322800	402.265	-0.154582	0.151786	-1.01842	0.308479	0.474623	468.848	-0.0695399	0.134437	-0.517267	0.60497	0.745458	502.068	-0.160793	0.110469	-1.45555	0.145517	0.239529	470.901	-0.424219	0.112818	-3.76021	0.000169771	0.000688035
Os01g0323000	384.223	1.30634	0.178375	7.32353	2.41533e-13	5.41954e-12	564.495	1.36477	0.188327	7.24684	4.26619e-13	9.27432e-12	379.003	2.14134	0.153747	13.9277	4.29722e-44	1.84318e-42	263.111	1.13557	0.172777	6.57249	4.94821e-11	5.5474e-10
Os01g0323100	55.8695	0.400219	0.299469	1.33643	0.181409	0.323927	57.0759	0.465853	0.315739	1.47544	0.140095	0.26922	98.5657	1.53284	0.241034	6.35943	2.02505e-10	1.431e-09	84.3087	1.46487	0.273449	5.35702	8.46045e-08	6.20923e-07
Os01g0323300	183.213	-1.96887	0.253349	-7.77137	7.76414e-15	2.1098e-13	230.244	-1.47448	0.162394	-9.07967	1.08902e-19	4.8126e-18	253.969	-2.25025	0.166188	-13.5404	9.03076e-42	3.45418e-40	144.494	-1.97631	0.204272	-9.6749	3.85465e-22	1.12731e-20
Os01g0323500	13.3132	0.788726	0.557263	1.41536	0.156964	0.290967	20.727	0.868332	0.435678	1.99306	0.0462549	0.11352	13.6124	1.11156	0.559833	1.98553	0.047086	0.0936418	14.0938	1.15266	0.562664	2.04858	0.0405037	0.0858703
Os01g0323600	5.41411	1.0267	1.03347	0.993446	0.320493	0.487552	7.94699	0.324646	0.716318	0.453214	0.650394	0.779057	7.53912	0.145032	0.794897	0.182454	0.855226	0.903895	4.41228	0.221581	0.956607	0.231632	0.816824	0.878178
Os01g0323775	1.49943	-0.713838	1.57807	-0.45235	0.651017	0.780869	1.47401	-0.404527	1.63306	-0.247711	0.804358	NA	0.962487	0.225427	2.62699	0.0858116	0.931616	0.955798	1.26124	-0.599179	1.99678	-0.300073	0.764121	NA
Os01g0323950	0.212675	1.38134	4.08047	0.338525	0.734968	NA	0.330262	1.91086	3.56133	0.536558	0.591573	NA	0	NA	NA	NA	NA	NA	0	NA	NA	NA	NA	NA
Os01g0324400	346.111	-0.19459	0.145388	-1.33842	0.180758	0.32308	336.409	-0.31016	0.139548	-2.2226	0.0262425	0.0717967	421.029	-0.677044	0.122039	-5.54778	2.89327e-08	1.68032e-07	439.729	-0.866536	0.126941	-6.82628	8.71449e-12	1.06383e-10
Os01g0326000	87.6569	1.27027	0.273347	4.6471	3.3664e-06	2.63966e-05	113.145	1.10234	0.283503	3.88827	0.000100962	0.000562334	109.157	2.46907	0.236958	10.4199	2.01199e-25	3.69772e-24	104.527	2.36855	0.270223	8.76515	1.86528e-18	4.13603e-17
Os01g0326100	0	NA	NA	NA	NA	NA	0	NA	NA	NA	NA	NA	0	NA	NA	NA	NA	NA	0	NA	NA	NA	NA	NA
Os01g0326300	0	NA	NA	NA	NA	NA	0	NA	NA	NA	NA	NA	0.487429	-0.644792	2.93751	-0.219503	0.826258	NA	0.376366	2.07033	4.02809	0.513973	0.607271	NA
Os01g0327000	395.442	0.475264	0.206909	2.29697	0.0216205	0.0615236	437.702	0.616249	0.16447	3.74688	0.000179051	0.000940764	275.335	1.89547	0.156535	12.1089	9.47043e-34	2.55674e-32	359.618	1.16093	0.178162	6.51617	7.21272e-11	7.94457e-10
Os01g0327100	26.0866	1.00616	0.503937	1.9966	0.0458682	0.112542	29.9148	0.430879	0.36562	1.17849	0.238601	0.396192	20.2631	3.53114	0.601302	5.87249	4.29291e-09	2.6834e-08	46.2799	1.68182	0.363789	4.62306	3.78111e-06	2.13676e-05
Os01g0327250	0	NA	NA	NA	NA	NA	0	NA	NA	NA	NA	NA	0	NA	NA	NA	NA	NA	0	NA	NA	NA	NA	NA
Os01g0327400	2925.83	0.447634	0.227342	1.96899	0.0489541	0.118461	3783.28	0.249934	0.121864	2.05092	0.0402744	0.101737	2000.96	1.12377	0.0836304	13.4373	3.65576e-41	1.35609e-39	2754.2	0.767762	0.143038	5.36753	7.9822e-08	5.88538e-07
Os01g0327500	2.60115	3.0295	1.54061	1.96643	0.0492489	0.119056	4.40275	0.375463	0.982584	0.382118	0.702374	0.816261	4.97598	3.2185	1.17684	2.73487	0.00624053	0.0160812	1.59475	0.719341	1.64244	0.437972	0.661407	NA
Os01g0327600	525.997	0.0486602	0.140161	0.347173	0.728461	0.835074	561.917	0.0852727	0.119509	0.713526	0.47552	0.638239	648.353	0.124595	0.129052	0.965466	0.334311	0.461555	552.236	-0.422999	0.107608	-3.93091	8.46251e-05	0.000365816
Os01g0327900	139.531	-0.378402	0.205102	-1.84494	0.0650458	0.148258	161.768	-0.298508	0.186985	-1.59642	0.110394	0.224168	237.641	-0.764701	0.147394	-5.18814	2.124e-07	1.13213e-06	247.434	-0.527807	0.150454	-3.5081	0.000451327	0.00166885
Os01g0328300	241.806	-0.466646	0.158616	-2.94199	0.00326115	0.0125447	235.294	-0.341757	0.160782	-2.12558	0.033538	0.0876989	306.496	-0.386916	0.136193	-2.84093	0.00449817	0.0119621	290.778	-0.513672	0.141774	-3.62317	0.000291015	0.00112208
Os01g0328400	5522.88	0.253463	0.102758	2.46661	0.01364	0.042007	5777.56	0.2433	0.0901076	2.70011	0.00693172	0.0236503	5938.71	0.129962	0.0752118	1.72795	0.0839967	0.152362	6276.17	0.115815	0.0806491	1.43604	0.150991	0.253467
Os01g0328500	412.312	0.157343	0.182881	0.860355	0.389593	0.557481	369.668	0.179626	0.147406	1.21858	0.223003	0.378106	459.418	-0.00191852	0.130183	-0.0147371	0.988242	0.992667	401.423	0.126443	0.139602	0.905738	0.365075	0.502059
Os01g0328600	665.685	-0.317041	0.11657	-2.71974	0.00653328	0.0225417	637.434	-0.0454898	0.125589	-0.362212	0.717194	0.827411	920.985	-0.242429	0.0959302	-2.52713	0.0114997	0.0276193	817.96	-0.176198	0.107677	-1.63635	0.101765	0.183638
Os01g0328700	3183.36	0.268151	0.128096	2.09335	0.0363175	0.0932177	3805.39	0.428996	0.112438	3.81542	0.000135951	0.000735595	4195.26	0.335543	0.0862716	3.88937	0.000100504	0.000370045	3797.89	0.0388522	0.0869759	0.446701	0.655091	0.761855
Os01g0328900	155.356	0.511822	0.195083	2.62361	0.00870037	0.0287584	165.876	0.362643	0.185091	1.95927	0.050081	0.121107	213.173	0.510343	0.155666	3.27845	0.0010438	0.0031924	175.319	0.365048	0.177462	2.05705	0.0396813	0.0844046
Os01g0329000	0	NA	NA	NA	NA	NA	0.115019	-0.862369	4.08047	-0.21134	0.832622	NA	0	NA	NA	NA	NA	NA	0	NA	NA	NA	NA	NA
Os01g0329075	0	NA	NA	NA	NA	NA	0.176692	-0.862369	4.08047	-0.21134	0.832622	NA	0	NA	NA	NA	NA	NA	0	NA	NA	NA	NA	NA
Os01g0329150	0	NA	NA	NA	NA	NA	0	NA	NA	NA	NA	NA	0	NA	NA	NA	NA	NA	0	NA	NA	NA	NA	NA
Os01g0329300	0.489655	-0.601886	3.26	-0.184628	0.853521	NA	1.29103	-0.504029	1.84144	-0.273714	0.784304	NA	0.148449	-0.67733	4.08047	-0.165993	0.868162	NA	0.319227	0.0967712	3.9601	0.0244366	0.980504	NA
Os01g0329350	0	NA	NA	NA	NA	NA	0	NA	NA	NA	NA	NA	0	NA	NA	NA	NA	NA	0	NA	NA	NA	NA	NA
Os01g0329400	404.109	-0.0372057	0.157608	-0.236065	0.813382	0.891805	339.209	-0.249964	0.149662	-1.67019	0.0948818	0.200161	417.186	-0.086807	0.119591	-0.725865	0.467922	0.593505	426.953	0.0953378	0.121638	0.78378	0.433169	0.569364
Os01g0329800	406.408	-0.218982	0.140214	-1.56177	0.118343	0.235387	378.567	-0.0651655	0.134843	-0.483269	0.628905	0.764278	471.547	-0.124601	0.131159	-0.949998	0.342113	0.470042	456.21	-0.493895	0.122646	-4.02699	5.64962e-05	0.000252868
Os01g0329900	24.9678	-0.295101	0.42049	-0.701803	0.482802	0.644032	47.8961	1.41816	0.350621	4.04473	5.23841e-05	0.000311698	23.2846	1.9484	0.49096	3.96855	7.23112e-05	0.000273036	11.254	1.55928	0.642206	2.42801	0.015182	0.0372836
Os01g0330001	0.364694	2.21771	3.52712	0.628758	0.529508	NA	0.620863	-1.34944	2.61042	-0.516943	0.605196	NA	0.114465	-0.67733	4.08047	-0.165993	0.868162	NA	0.188183	1.05855	4.08047	0.259419	0.795312	NA
Os01g0330100	40.1634	0.351461	0.343142	1.02424	0.30572	0.471711	65.5866	1.07491	0.333128	3.22673	0.00125214	0.00533127	41.558	1.94703	0.340797	5.71317	1.1089e-08	6.69264e-08	20.5515	0.986507	0.460687	2.14138	0.0322433	0.0709202
Os01g0330200	27.5292	1.00282	0.656972	1.52643	0.126903	0.247869	51.9182	2.3395	0.32979	7.09391	1.30374e-12	2.70528e-11	25.282	3.5076	0.540103	6.49431	8.34139e-11	6.1114e-10	32.262	1.73093	0.458339	3.77652	0.000159033	0.000648991
Os01g0330650	0	NA	NA	NA	NA	NA	0	NA	NA	NA	NA	NA	0	NA	NA	NA	NA	NA	0	NA	NA	NA	NA	NA
Os01g0331100	0.425351	2.40797	3.93651	0.611703	0.540734	NA	0.855249	3.27435	2.26726	1.44419	0.148685	NA	0.17238	1.24622	4.08047	0.305412	0.760053	NA	0	NA	NA	NA	NA	NA
Os01g0331500	0	NA	NA	NA	NA	NA	0	NA	NA	NA	NA	NA	0	NA	NA	NA	NA	NA	0	NA	NA	NA	NA	NA
Os01g0331900	373.019	-0.253557	0.142	-1.78561	0.074162	0.164199	389.719	-0.069953	0.14219	-0.491969	0.622741	0.759601	484.944	0.0211867	0.116367	0.182068	0.85553	0.903913	493.85	0.13728	0.121394	1.13086	0.258114	0.385815
Os01g0332002	0	NA	NA	NA	NA	NA	0.404112	-2.05176	3.78696	-0.541796	0.587959	NA	0	NA	NA	NA	NA	NA	0	NA	NA	NA	NA	NA
Os01g0332100	661.54	0.638695	0.262013	2.43765	0.0147831	0.0448951	342.153	0.312271	0.235921	1.32363	0.185627	0.330824	433.44	0.464112	0.209007	2.22055	0.0263812	0.057023	574.796	-0.113721	0.537427	-0.211602	0.832417	0.889133
Os01g0332150	32.3143	0.979662	0.383438	2.55495	0.0106204	0.033976	16.3536	0.0375131	0.686875	0.0546142	0.956446	0.976289	17.7442	0.35535	0.622047	0.57126	0.567824	0.681186	22.8975	-0.481093	0.832248	-0.578064	0.563221	0.685638
Os01g0332200	21.8977	-0.712298	0.475473	-1.49808	0.134112	0.258469	25.4231	0.566206	0.405353	1.39682	0.162468	0.300452	20.0012	-0.67418	0.503356	-1.33937	0.18045	0.284236	17.029	-0.728906	0.527344	-1.38222	0.166904	0.274656
Os01g0332500	98.1397	0.470385	0.303793	1.54837	0.121533	0.240396	127.371	-0.322202	0.189311	-1.70197	0.0887604	0.190064	91.1914	1.28274	0.225852	5.67958	1.35027e-08	8.093e-08	87.8177	0.512989	0.272259	1.88419	0.0595392	0.11835
Os01g0332700	3.2528	0.831595	1.12596	0.738568	0.46017	0.623753	1.7447	1.62001	1.53458	1.05567	0.29112	0.45565	2.62704	-0.0729297	1.20217	-0.0606651	0.951626	0.968847	3.64206	-0.341092	1.17631	-0.289969	0.77184	0.847928
Os01g0332800	172.001	-2.85997	0.270442	-10.5752	3.88539e-26	2.80992e-24	357.427	-2.45083	0.165248	-14.8312	9.20558e-50	2.52806e-47	417.277	-4.0458	0.185441	-21.8171	1.59606e-105	3.09002e-103	280.711	-3.9066	0.237762	-16.4307	1.15244e-60	1.88944e-58
Os01g0332900	1156.83	-0.0695549	0.170241	-0.408567	0.682858	0.804114	1144.51	-0.221206	0.111067	-1.99165	0.0464091	0.113825	1533.01	0.0739131	0.0889141	0.831286	0.405812	0.534426	1395.01	0.435245	0.133865	3.25137	0.00114851	0.00385239
Os01g0333001	4.98672	-0.261887	0.891923	-0.29362	0.769048	0.862589	7.98845	0.260231	0.695874	0.373963	0.708432	0.820821	6.56264	1.40915	0.801156	1.7589	0.078595	0.144502	9.38987	0.592197	0.707676	0.83682	0.402694	0.539852
Os01g0333600	0.212675	1.38134	4.08047	0.338525	0.734968	NA	0.186263	1.06118	4.08047	0.260064	0.794814	NA	0.190325	1.24622	4.08047	0.305412	0.760053	NA	2.7598	1.85864	1.5513	1.19812	0.23087	0.353552
Os01g0335600	4.96722	-2.14301	1.05663	-2.02814	0.0425455	0.105794	2.26544	-1.24688	1.39584	-0.89328	0.371707	0.54112	2.06996	1.30063	1.61296	0.806358	0.420036	0.547665	3.58931	-2.08256	1.21844	-1.7092	0.0874148	0.162247
Os01g0335700	476.616	-0.412822	0.148479	-2.78034	0.00543027	0.0192494	570.257	-0.159555	0.119186	-1.33871	0.180667	0.324541	601.893	-0.0366343	0.116478	-0.314515	0.75313	0.830037	578.278	-0.164442	0.107672	-1.52724	0.1267	0.219895
Os01g0336300	1.47359	0.732088	1.53341	0.477426	0.633059	0.767853	0.176692	-0.862369	4.08047	-0.21134	0.832622	NA	1.71112	-2.94283	1.83114	-1.6071	0.108032	0.187812	0.806909	-3.08776	2.44341	-1.26371	0.206333	NA
Os01g0337160	44.2957	-0.444468	0.325362	-1.36607	0.171916	0.310866	44.2215	-0.353178	0.323075	-1.09318	0.274317	0.437546	46.7054	-0.680916	0.299175	-2.27598	0.0228472	0.0504698	48.248	0.23512	0.296956	0.791767	0.428496	0.56492
Os01g0337180	0	NA	NA	NA	NA	NA	0	NA	NA	NA	NA	NA	0	NA	NA	NA	NA	NA	0	NA	NA	NA	NA	NA
Os01g0337100	1.14082	-2.24242	2.18788	-1.02493	0.305397	NA	0	NA	NA	NA	NA	NA	0.187688	1.24622	4.08047	0.305412	0.760053	NA	0	NA	NA	NA	NA	NA
Os01g0337500	307.426	-0.911947	0.191213	-4.76928	1.84884e-06	1.52478e-05	261.951	-0.855023	0.219284	-3.89916	9.65263e-05	0.000540535	348.019	0.836809	0.183449	4.56153	5.07816e-06	2.27371e-05	436.567	0.626351	0.147458	4.24766	2.16011e-05	0.000105612
Os01g0337600	1555.19	0.229452	0.124889	1.83725	0.0661723	0.15024	1558.73	0.0296888	0.102179	0.290556	0.771391	0.864328	1830.44	-0.0928013	0.0921382	-1.0072	0.31384	0.440423	1670.84	-0.372377	0.0965165	-3.85817	0.000114238	0.000480693
Os01g0337700	219.443	-0.694212	0.194765	-3.56436	0.000364743	0.00182896	228.116	-0.705094	0.154181	-4.57316	4.80424e-06	3.55698e-05	259.762	-0.549591	0.157749	-3.48396	0.000494051	0.00161799	259.528	-0.782591	0.178164	-4.39254	1.12036e-05	5.79501e-05
Os01g0337900	574.132	-0.0833139	0.126035	-0.661036	0.508589	0.667063	710.597	-0.0138419	0.114249	-0.121156	0.903568	0.946448	683.568	-0.182906	0.100374	-1.82225	0.0684173	0.128702	634.037	-0.298196	0.124868	-2.38808	0.0169365	0.0408275
Os01g0338000	1577.58	0.15491	0.124025	1.24902	0.211658	0.362597	1964.28	0.357614	0.114054	3.13547	0.00171576	0.00702408	1806.77	0.301158	0.0754126	3.99347	6.51131e-05	0.000247544	1557.66	0.287732	0.0869337	3.30979	0.000933657	0.00319793
Os01g0338150	216.421	0.0151799	0.164718	0.0921565	0.926574	0.957323	206.467	0.186493	0.158681	1.17527	0.239888	0.397875	210.824	0.32233	0.152822	2.10919	0.0349283	0.0725945	222.571	0.199385	0.162854	1.22432	0.220831	0.341856
Os01g0338100	0	NA	NA	NA	NA	NA	0	NA	NA	NA	NA	NA	0	NA	NA	NA	NA	NA	0	NA	NA	NA	NA	NA
Os01g0338200	1260.71	0.17863	0.116989	1.5269	0.126786	0.247763	1263.82	0.24935	0.094198	2.64708	0.00811893	0.027103	1496.94	0.152917	0.0781548	1.95659	0.0503953	0.0994068	1379.4	0.0441441	0.0917796	0.480979	0.630531	0.74155
Os01g0338401	0	NA	NA	NA	NA	NA	0	NA	NA	NA	NA	NA	0	NA	NA	NA	NA	NA	0	NA	NA	NA	NA	NA
Os01g0338600	295.315	-0.22003	0.153168	-1.43653	0.150851	0.282455	281.219	-0.445162	0.147484	-3.01837	0.00254138	0.00990099	360.058	-0.335938	0.1314	-2.55661	0.0105699	0.0256652	331.402	-0.420221	0.131116	-3.20496	0.00135082	0.00445475
Os01g0339001	0.122349	-0.542213	4.08047	-0.13288	0.894288	NA	0.330262	1.91086	3.56133	0.536558	0.591573	NA	0.362705	2.12902	3.599	0.591558	0.554146	NA	0.464983	-2.30166	3.39776	-0.677406	0.498148	NA
Os01g0339400	1.85331	0.0868563	1.42651	0.0608874	0.951449	0.97156	0.388319	0.0994004	3.41736	0.0290869	0.976795	NA	0.187688	1.24622	4.08047	0.305412	0.760053	NA	0.144957	-0.865001	4.08047	-0.211985	0.832118	NA
Os01g0339500	68.3071	-1.23872	0.269874	-4.59002	4.43213e-06	3.40459e-05	57.7477	-1.31976	0.295536	-4.46566	7.98227e-06	5.6849e-05	24.6659	-1.27163	0.458189	-2.77535	0.00551429	0.0143709	24.4897	-0.849935	0.413117	-2.05737	0.0396505	0.0843523
Os01g0339600	13.3458	-1.06889	0.572825	-1.86599	0.0620422	0.142782	13.6719	-0.742156	0.599297	-1.23838	0.215576	0.369211	37.2051	-1.46128	0.360584	-4.05253	5.06659e-05	0.000195592	37.8681	-0.995595	0.368515	-2.70164	0.00689984	0.0187857
Os01g0339851	0.122349	-0.542213	4.08047	-0.13288	0.894288	NA	0.317075	-1.73573	3.61867	-0.479659	0.63147	NA	0	NA	NA	NA	NA	NA	0.501939	-2.39634	3.31869	-0.722075	0.470248	NA
Os01g0339900	267.442	0.100628	0.179111	0.561819	0.574239	0.722064	261.828	0.118759	0.157887	0.752179	0.451943	0.617395	298.326	0.190309	0.144619	1.31594	0.188196	0.29384	271.108	-0.0887794	0.144296	-0.61526	0.538383	0.664553
Os01g0339950	1.10394	0.0908432	1.83242	0.0495756	0.960461	NA	0.606203	1.52655	2.62432	0.581693	0.560773	NA	0.302154	0.284442	3.88714	0.0731751	0.941667	NA	0.493497	1.01067	3.4122	0.296193	0.767082	NA
Os01g0340100	0.321398	0.419559	3.73368	0.112371	0.910529	NA	0	NA	NA	NA	NA	NA	0.17238	1.24622	4.08047	0.305412	0.760053	NA	0.15438	1.05855	4.08047	0.259419	0.795312	NA
Os01g0340400	0	NA	NA	NA	NA	NA	0	NA	NA	NA	NA	NA	0	NA	NA	NA	NA	NA	0.15438	1.05855	4.08047	0.259419	0.795312	NA
Os01g0340600	2.50589	0.250021	1.1761	0.212586	0.83165	0.901502	2.5692	-1.03956	1.24031	-0.838145	0.401949	0.57057	3.84231	0.419518	0.999928	0.419548	0.674815	0.770992	9.46946	1.38791	0.717287	1.93494	0.0529974	0.107408
Os01g0340801	0.505628	1.31257	2.83494	0.462998	0.643366	NA	0.482722	2.46408	3.08035	0.799936	0.423748	NA	1.89587	-3.09626	1.74436	-1.77502	0.075895	0.140414	1.2763	-0.62168	1.80506	-0.34441	0.730538	NA
Os01g0341000	123.096	0.642923	0.25048	2.56676	0.0102653	0.0330241	138.62	0.0495083	0.220469	0.224558	0.822323	0.895214	157.197	1.40443	0.184266	7.62175	2.50262e-14	2.38793e-13	189.831	1.7016	0.183377	9.27928	1.70631e-20	4.48146e-19
Os01g0341200	43.8634	-0.239339	0.349669	-0.684472	0.493677	0.6538	60.0064	0.433317	0.274965	1.5759	0.11505	0.231584	70.7718	0.878688	0.299013	2.93863	0.00329668	0.00905051	92.2527	1.27428	0.247542	5.14775	2.63625e-07	1.78378e-06
Os01g0341300	3.02878	1.0657	1.12842	0.944418	0.344956	0.513557	7.54982	1.04094	0.737381	1.41167	0.158047	0.294492	2.1515	1.79131	1.479	1.21116	0.225834	0.340667	4.19052	2.13954	1.13118	1.89143	0.0585673	0.116729
Os01g0341750	43.7091	1.26839	0.355054	3.5724	0.000353726	0.00177825	87.8158	-1.33013	0.29785	-4.46579	7.97752e-06	5.68438e-05	63.2295	-0.127447	0.271373	-0.469637	0.638615	0.741256	56.4616	-0.189121	0.324075	-0.583572	0.559509	0.68244
Os01g0342500	1.47849	0.833088	1.6218	0.513681	0.607475	0.748988	1.41177	1.6423	1.84458	0.890337	0.373285	NA	0.889168	2.19104	2.20875	0.991981	0.321207	0.448003	1.69397	2.20629	2.03854	1.08229	0.279126	0.409286
Os01g0342750	58.0108	1.29234	0.294473	4.38865	1.14058e-05	8.08211e-05	40.1722	1.11434	0.327168	3.40602	0.000659182	0.00301454	78.7822	1.99248	0.271936	7.327	2.35357e-13	2.10725e-12	103.33	2.40693	0.240928	9.99024	1.6818e-23	5.27795e-22
Os01g0342800	59.2333	-0.473804	0.289572	-1.63622	0.101794	0.210367	56.6178	-0.403479	0.304155	-1.32656	0.184655	0.329551	69.2184	-0.543429	0.247082	-2.19939	0.0278502	0.0597279	63.9677	-0.320516	0.288293	-1.11177	0.266237	0.394925
Os01g0342900	22.975	8.17931	1.24528	6.56824	5.09126e-11	8.6382e-10	1.31885	1.45038	1.94371	0.746191	0.455552	NA	1.72641	2.36399	1.65368	1.42953	0.152851	0.249351	2.54559	1.10695	1.25568	0.881551	0.378019	0.514865
Os01g0343001	0	NA	NA	NA	NA	NA	0	NA	NA	NA	NA	NA	0	NA	NA	NA	NA	NA	0	NA	NA	NA	NA	NA
Os01g0343100	37.4743	-0.410868	0.388709	-1.05701	0.290509	0.454786	23.8613	-0.043604	0.476245	-0.0915579	0.927049	0.959741	27.1096	0.331347	0.453302	0.730963	0.464802	0.590814	31.2577	-0.20121	0.440125	-0.457167	0.647551	0.75549
Os01g0343200	345.061	-0.877908	0.17902	-4.90395	9.39261e-07	8.19779e-06	385.012	-0.605179	0.128902	-4.69489	2.66747e-06	2.06648e-05	489.913	-0.234423	0.113205	-2.07079	0.0383782	0.0787226	386.433	0.123871	0.129298	0.958032	0.338047	0.473801
Os01g0343300	573.501	1.05934	0.159078	6.65927	2.75187e-11	4.83887e-10	598.242	0.358207	0.123224	2.90696	0.00364957	0.0136418	575.475	0.931772	0.124245	7.49948	6.40724e-14	5.98503e-13	528.124	0.50407	0.120532	4.18205	2.88896e-05	0.000137219
Os01g0343350	1.61086	0.923292	1.75446	0.526254	0.598712	0.742001	2.14557	-0.60849	1.50317	-0.404805	0.68562	0.804609	1.05029	1.32302	2.29924	0.575415	0.565011	0.679022	1.61366	-1.09835	1.5762	-0.696837	0.485905	NA
Os01g0343400	2.03866	0.432116	1.31463	0.328697	0.742385	0.845308	4.69919	1.79331	0.980194	1.82955	0.0673173	0.153444	2.4444	0.147642	1.21707	0.121309	0.903446	0.936272	1.67721	1.21523	1.80486	0.673309	0.500751	0.631265
Os01g0343500	45.2549	-0.645771	0.309969	-2.08334	0.03722	0.0950032	87.4732	-0.461747	0.228023	-2.02501	0.0428667	0.106848	52.0932	-0.734954	0.28527	-2.57635	0.00998499	0.0244445	57.9112	-1.20816	0.339432	-3.55937	0.000371752	0.00139987
Os01g0343780	0	NA	NA	NA	NA	NA	0	NA	NA	NA	NA	NA	0	NA	NA	NA	NA	NA	0	NA	NA	NA	NA	NA
Os01g0344620	8.73528	-0.80967	0.749893	-1.07971	0.28027	0.443029	7.65682	-0.0297345	0.712911	-0.0417086	0.966731	0.981835	11.0607	-1.01039	0.635285	-1.59045	0.111733	0.193081	11.891	-1.83666	0.65081	-2.82211	0.00477081	0.013581
Os01g0346400	104.054	-0.233354	0.249506	-0.935264	0.349652	0.518392	104.539	-0.0231479	0.213769	-0.108284	0.91377	0.951896	115.724	-0.176948	0.198791	-0.89012	0.373402	0.502097	111.814	-0.202447	0.205167	-0.986741	0.32377	0.458279
Os01g0346250	496.909	-0.237061	0.216534	-1.0948	0.273605	0.435255	490.826	-0.262474	0.170669	-1.53792	0.124069	0.245341	687.87	0.155376	0.148049	1.04949	0.293952	0.419301	861.083	0.184615	0.095651	1.93009	0.0535951	0.10836
Os01g0346600	72.2643	-0.691222	0.333816	-2.07066	0.0383902	0.0972962	85.772	0.510318	0.247601	2.06105	0.0392984	0.0997771	97.086	-0.106825	0.222163	-0.480843	0.630628	0.734248	98.0889	0.090144	0.228705	0.394149	0.693471	0.790567
Os01g0346700	136.349	0.344957	0.227174	1.51847	0.128895	0.250711	104.418	0.250062	0.207872	1.20296	0.228991	0.384889	135.527	-0.112231	0.17873	-0.627936	0.530046	0.649371	129.47	0.236825	0.195101	1.21386	0.224802	0.346316
Os01g0346900	0.122349	-0.542213	4.08047	-0.13288	0.894288	NA	0.645095	-2.76609	2.79881	-0.988308	0.323002	NA	0.187688	1.24622	4.08047	0.305412	0.760053	NA	0	NA	NA	NA	NA	NA
Os01g0347000	20.3617	0.880182	0.472074	1.8645	0.0622516	0.143155	27.7397	0.557951	0.395509	1.41072	0.158328	0.294741	15.5376	2.10587	0.64113	3.28462	0.00102121	0.00312804	13.4318	2.0072	0.632451	3.17369	0.00150516	0.00490396
Os01g0347100	803.656	-0.223855	0.114405	-1.95669	0.0503837	0.121236	789.503	-0.0553714	0.117435	-0.471507	0.637279	0.769728	1077.62	-0.156883	0.093719	-1.67398	0.0941353	0.167421	986.163	0.00017489	0.0988037	0.00177007	0.998588	0.999226
Os01g0347150	0	NA	NA	NA	NA	NA	0	NA	NA	NA	NA	NA	0	NA	NA	NA	NA	NA	0	NA	NA	NA	NA	NA
Os01g0347200	364.905	0.680656	0.195767	3.47687	0.000507307	0.00245105	339.548	0.307292	0.155398	1.97745	0.0479904	0.116916	352.098	0.164194	0.130946	1.2539	0.209879	0.32105	370.252	0.340319	0.15616	2.1793	0.0293096	0.0654324
Os01g0347300	237.31	1.20765	0.334921	3.60577	0.000311223	0.0015863	153.213	0.227775	0.209468	1.0874	0.276862	0.440169	151.955	1.24643	0.225944	5.51654	3.4573e-08	1.99163e-07	268.459	0.861045	0.209644	4.10718	4.00514e-05	0.000184987
Os01g0347500	11.6706	2.24543	1.01586	2.21037	0.0270794	0.073759	18.7861	1.88048	0.547977	3.43167	0.000599871	0.00276871	9.87129	2.50438	0.741947	3.37542	0.000737037	0.00233345	6.69519	1.70971	0.841811	2.03099	0.0422557	0.0890889
Os01g0347600	653.244	0.253972	0.493261	0.514883	0.606635	0.748386	1494.91	1.54104	0.367264	4.19599	2.71679e-05	0.000171288	1083.43	1.82543	0.177347	10.293	7.57904e-25	1.3482e-23	883.241	1.15552	0.193408	5.97451	2.30788e-09	2.09975e-08
Os01g0348000	17.5156	3.55201	1.86238	1.90724	NA	NA	4.8487	1.90577	1.0379	1.83617	0.0663322	0.151518	3.21597	3.29323	1.47436	2.23367	0.0255049	0.0554044	5.18871	1.60441	1.00972	1.58896	0.112069	0.198657
Os01g0348600	2051.36	-0.344424	0.123864	-2.78065	0.00542503	0.0192333	2398.49	-0.145401	0.0897533	-1.62001	0.10523	0.216286	3040.14	-0.101905	0.0831905	-1.22497	0.220588	0.334515	2557.6	-0.235708	0.0861177	-2.73705	0.00619928	0.0171119
Os01g0348700	3939.08	0.00838455	0.104666	0.0801081	0.936151	0.962633	3876.15	0.0429062	0.121449	0.353285	0.723874	0.832157	4442.43	0.198624	0.077573	2.56048	0.0104529	0.0254096	4778.05	0.196621	0.0921722	2.1332	0.0329087	0.0721724
Os01g0348800	36.4684	-4.53181	0.682934	-6.6358	3.22752e-11	5.63568e-10	12.3254	-0.616793	0.722535	-0.853652	0.393298	0.561946	32.5392	-0.494413	0.596947	-0.828236	0.407537	0.536062	17.0952	0.572983	0.984456	0.58203	0.560546	0.683397
Os01g0348900	13393.5	4.61931	0.118896	38.8515	0	0	780.184	1.27799	0.522511	2.44586	0.0144507	0.0439201	9664.65	5.7156	0.278525	20.521	1.39895e-93	2.2857e-91	14596	5.23433	0.825004	6.34461	2.22987e-10	2.29363e-09
Os01g0349000	52.8128	1.20826	0.339817	3.55562	0.000377094	0.00188506	28.8803	0.0163668	0.378473	0.0432444	0.965507	0.981078	41.4811	0.845595	0.322117	2.62512	0.00866191	0.0215355	52.2579	1.45328	0.30899	4.70332	2.55969e-06	1.48785e-05
Os01g0349400	819.247	0.137355	0.113667	1.2084	0.226894	0.380908	760.536	-0.240173	0.121374	-1.97878	0.0478402	0.116633	896.412	-0.190433	0.100617	-1.89265	0.0584044	0.112664	831.543	-0.0482043	0.101277	-0.475967	0.634098	0.744418
Os01g0349600	231.191	-0.803311	0.17221	-4.66472	3.09043e-06	2.43994e-05	243.092	-0.804849	0.198907	-4.04636	5.20198e-05	0.000310011	279.02	-0.661582	0.175013	-3.78018	0.000156715	0.000559023	256.24	-0.174347	0.170236	-1.02415	0.305765	0.438414
Os01g0349800	1.14721	-3.43719	2.04042	-1.68455	0.0920757	NA	0.674209	-1.55698	2.52355	-0.616979	0.537248	NA	0.559814	-2.48361	3.06099	-0.811374	0.417151	NA	0.464983	-2.30166	3.39776	-0.677406	0.498148	NA
Os01g0350000	0	NA	NA	NA	NA	NA	0	NA	NA	NA	NA	NA	0	NA	NA	NA	NA	NA	0	NA	NA	NA	NA	NA
Os01g0350100	0.19409	1.38134	4.08047	0.338525	0.734968	NA	0.15246	1.06118	4.08047	0.260064	0.794814	NA	0.17238	1.24622	4.08047	0.305412	0.760053	NA	0	NA	NA	NA	NA	NA
Os01g0350300	0.790045	3.31009	2.38514	1.38779	0.1652	NA	0.522858	-0.994885	3.05735	-0.325407	0.744873	NA	0	NA	NA	NA	NA	NA	0.188183	1.05855	4.08047	0.259419	0.795312	NA
Os01g0350500	0	NA	NA	NA	NA	NA	0	NA	NA	NA	NA	NA	0	NA	NA	NA	NA	NA	0	NA	NA	NA	NA	NA
Os01g0350900	924.794	-0.210375	0.119393	-1.76204	0.0780622	0.170926	852.346	-0.16835	0.111938	-1.50396	0.132592	0.258171	1024.27	-0.184855	0.0867642	-2.13055	0.0331264	0.0693439	942.866	-0.100369	0.0980954	-1.02318	0.306223	0.438955
Os01g0351100	40.7344	0.204539	0.325586	0.628219	0.52986	0.685371	47.3313	0.216565	0.291555	0.742791	0.457608	0.622661	40.3528	0.77798	0.352031	2.20998	0.0271066	0.0583324	38.0896	0.211086	0.337148	0.626092	0.531254	0.658005
Os01g0351200	80.7686	0.55639	0.236074	2.35684	0.0184311	0.0539177	108.947	0.30638	0.250933	1.22096	0.222101	0.377058	67.9877	0.799594	0.2552	3.1332	0.0017291	0.00505271	62.5718	0.634373	0.270111	2.34856	0.0188462	0.0448396
Os01g0351300	703.114	0.19011	0.130863	1.45274	0.146297	0.276176	765.683	0.380142	0.113678	3.34403	0.000825717	0.00369084	799.459	0.293442	0.0948812	3.09273	0.00198322	0.00572837	755.479	0.164085	0.108939	1.50621	0.132012	0.227233
Os01g0351500	0	NA	NA	NA	NA	NA	0	NA	NA	NA	NA	NA	0	NA	NA	NA	NA	NA	0	NA	NA	NA	NA	NA
Os01g0351800	276.908	-0.400325	0.167694	-2.38724	0.0169753	0.0504351	299.972	-0.263962	0.153377	-1.721	0.085251	0.183872	389.015	0.111758	0.119418	0.935857	0.349347	0.477607	350.361	0.0780136	0.136973	0.569554	0.56898	0.69032
Os01g0352100	0.780165	-2.86788	2.69995	-1.0622	0.288145	NA	2.68258	-0.666756	1.18493	-0.562695	0.573643	0.721263	3.90851	-4.23555	1.48487	-2.85248	0.00433801	0.0115937	0.33314	0.0967709	3.89972	0.0248148	0.980203	NA
Os01g0352200	0	NA	NA	NA	NA	NA	0	NA	NA	NA	NA	NA	0	NA	NA	NA	NA	NA	0	NA	NA	NA	NA	NA
Os01g0352751	0	NA	NA	NA	NA	NA	0	NA	NA	NA	NA	NA	0	NA	NA	NA	NA	NA	0	NA	NA	NA	NA	NA
Os01g0353400	0	NA	NA	NA	NA	NA	0.15246	1.06118	4.08047	0.260064	0.794814	NA	0.17238	1.24622	4.08047	0.305412	0.760053	NA	0	NA	NA	NA	NA	NA
Os01g0353501	0	NA	NA	NA	NA	NA	0	NA	NA	NA	NA	NA	0	NA	NA	NA	NA	NA	0	NA	NA	NA	NA	NA
Os01g0353600	1.00018	0.369693	2.04644	0.180652	0.856641	NA	0	NA	NA	NA	NA	NA	0.722773	3.12527	2.49142	1.25441	0.209692	NA	0.342563	1.95013	3.82184	0.510259	0.60987	NA
Os01g0353633	0	NA	NA	NA	NA	NA	0	NA	NA	NA	NA	NA	0	NA	NA	NA	NA	NA	3.14648	0.579526	1.12753	0.513979	0.607267	0.722132
Os01g0353900	386.068	0.837928	0.146393	5.72381	1.0416e-08	1.28297e-07	276.571	-0.161938	0.145674	-1.11165	0.266289	0.428626	351.421	0.0135997	0.131596	0.103344	0.91769	0.945659	419.482	-0.112914	0.122586	-0.921102	0.356997	0.493636
Os01g0354175	0.522995	-0.561094	2.81362	-0.199421	0.841933	NA	0.718581	1.58247	2.32416	0.680879	0.495948	NA	0.362705	2.12902	3.599	0.591558	0.554146	NA	0.516833	2.54247	2.87507	0.884316	0.376526	NA
Os01g0354200	140.34	1.13532	0.219127	5.18111	2.20569e-07	2.17521e-06	137.947	1.07938	0.205011	5.265	1.40189e-07	1.38101e-06	132.982	1.34074	0.207697	6.45526	1.08032e-10	7.83789e-10	110.487	0.897244	0.209046	4.2921	1.76993e-05	8.80962e-05
Os01g0354450	2.68646	-0.41869	1.30476	-0.320895	0.74829	0.848816	2.14985	3.53102	1.6894	2.09011	0.0366083	0.0942797	3.69294	1.4159	1.10117	1.2858	0.198511	0.306585	2.64671	0.08045	1.21999	0.0659432	0.947423	0.966069
Os01g0354700	32.9549	-0.571566	0.370106	-1.54433	0.122508	0.241856	36.1998	-0.195026	0.331697	-0.587966	0.556555	0.707771	37.4969	-0.0502112	0.325782	-0.154125	0.877511	0.918521	29.2469	0.0815981	0.416444	0.19594	0.844657	0.897826
Os01g0355100	18.2825	0.502347	0.488491	1.02837	0.303778	0.469503	21.5183	0.608585	0.431346	1.4109	0.158275	0.294719	17.5928	0.707892	0.56093	1.262	0.20695	0.317501	15.3267	-0.808815	0.575525	-1.40535	0.159917	0.265576
Os01g0355175	0	NA	NA	NA	NA	NA	0	NA	NA	NA	NA	NA	0	NA	NA	NA	NA	NA	0	NA	NA	NA	NA	NA
Os01g0355250	1031.29	-2.53375	0.241756	-10.4806	1.06068e-25	7.32481e-24	744.421	0.971816	0.190289	5.10706	3.27218e-07	3.00663e-06	1493.58	-2.17322	0.112934	-19.2432	1.60846e-82	2.09515e-80	1174.68	-1.59264	0.115411	-13.7997	2.55758e-43	2.18948e-41
Os01g0355400	0	NA	NA	NA	NA	NA	0	NA	NA	NA	NA	NA	0	NA	NA	NA	NA	NA	0	NA	NA	NA	NA	NA
Os01g0355500	609.525	-0.268932	0.136382	-1.97191	0.0486204	0.117816	648.821	-0.315586	0.136072	-2.31926	0.020381	0.0583341	764.372	-0.247471	0.095175	-2.60017	0.00931773	0.0230002	699.184	-0.52459	0.103863	-5.05079	4.39978e-07	2.87217e-06
Os01g0355600	1351.38	0.105274	0.121115	0.869208	0.384734	0.55289	1482.02	0.184397	0.101344	1.81951	0.0688333	0.156172	1596.6	0.00782401	0.0955984	0.0818424	0.934772	0.957935	1488.28	-0.41875	0.106228	-3.94198	8.08115e-05	0.000350789
Os01g0355700	0	NA	NA	NA	NA	NA	0	NA	NA	NA	NA	NA	0	NA	NA	NA	NA	NA	0	NA	NA	NA	NA	NA
Os01g0355800	0.718303	1.9377	2.53682	0.763829	0.444969	NA	3.50008	2.47285	1.26315	1.95768	0.0502671	0.121494	1.88773	1.75692	1.56473	1.12283	0.261511	0.382939	2.60828	3.81148	1.64282	2.32009	0.0203362	0.0479192
Os01g0355900	618.246	-0.166308	0.139131	-1.19533	0.231956	0.386674	597.849	-0.144185	0.122332	-1.17863	0.238545	0.396192	792.702	-0.44054	0.109782	-4.01287	5.99841e-05	0.000229371	748.008	-0.378876	0.111985	-3.38326	0.000716318	0.00253603
Os01g0356400	3184.97	-0.643558	0.129405	-4.9732	6.58576e-07	5.94982e-06	3732.02	-0.600309	0.123405	-4.86454	1.14725e-06	9.46241e-06	4563.77	-0.49029	0.0785518	-6.24162	4.33059e-10	2.97324e-09	4326.56	-0.542195	0.0936273	-5.79099	6.99729e-09	5.97886e-08
Os01g0356450	0	NA	NA	NA	NA	NA	0	NA	NA	NA	NA	NA	0	NA	NA	NA	NA	NA	0	NA	NA	NA	NA	NA
Os01g0356500	168.603	0.361858	0.178184	2.03081	0.0422741	0.105271	165.253	0.463035	0.204357	2.26581	0.0234632	0.0654639	171.768	0.431155	0.172459	2.50004	0.0124179	0.0295757	187.618	-0.101828	0.16195	-0.628761	0.529505	0.65656
Os01g0356800	0	NA	NA	NA	NA	NA	0	NA	NA	NA	NA	NA	0.114465	-0.67733	4.08047	-0.165993	0.868162	NA	0	NA	NA	NA	NA	NA
Os01g0356900	3.53577	4.46304	1.52523	2.92615	0.00343185	0.0130826	5.83832	4.1763	1.26186	3.30965	0.000934134	0.0041153	2.90994	3.11829	1.45873	2.13767	0.0325437	0.0683518	0.502576	0.987968	2.98464	0.331017	0.740631	NA
Os01g0356951	0.353616	0.419559	3.6119	0.11616	0.907526	NA	0.379857	0.0994005	3.44331	0.0288677	0.97697	NA	104.135	0.131766	0.211014	0.62444	0.532339	0.651004	4.12799	1.14424	1.43543	0.797141	0.425369	0.561842
Os01g0357100	128.451	-0.357585	0.261921	-1.36524	0.172177	0.311154	47.915	-0.58604	0.292739	-2.00192	0.0452936	0.111614	148.567	-0.386535	0.194779	-1.98448	0.0472023	0.0938373	127.885	-0.381745	0.216803	-1.7608	0.0782729	0.148207
Os01g0357150	0	NA	NA	NA	NA	NA	0	NA	NA	NA	NA	NA	0	NA	NA	NA	NA	NA	0	NA	NA	NA	NA	NA
Os01g0357200	46.1383	-1.58417	0.358539	-4.4184	9.94358e-06	7.10912e-05	24.7698	-1.16704	0.441513	-2.64328	0.00821081	0.0273589	57.7785	-1.04321	0.273829	-3.80972	0.000139126	0.000500514	40.3984	-1.09496	0.364679	-3.00252	0.00267752	0.00818535
Os01g0357400	0.795016	-1.52949	2.47106	-0.61896	0.535943	NA	1.46403	0.477734	1.53209	0.311818	0.755178	NA	1.79101	2.3151	1.77023	1.30779	0.190943	0.297252	0.550636	2.62233	3.21519	0.815605	0.414726	NA
Os01g0357500	0	NA	NA	NA	NA	NA	0.115019	-0.862369	4.08047	-0.21134	0.832622	NA	0.114465	-0.67733	4.08047	-0.165993	0.868162	NA	0.332871	0.096771	3.90086	0.0248076	0.980208	NA
Os01g0357800	1218.93	-0.0829389	0.134421	-0.617008	0.53723	0.691204	1214.57	-0.399452	0.114613	-3.48522	0.000491728	0.00232051	1633.6	-0.349208	0.100652	-3.46946	0.000521504	0.0017008	1554.94	-0.702152	0.11116	-6.31659	2.67402e-10	2.72355e-09
Os01g0357900	1201.27	0.561399	0.168834	3.32515	0.000883703	0.00400285	629.487	0.547066	0.194971	2.80588	0.00501792	0.0179799	702.72	0.703251	0.18492	3.803	0.000142954	0.000513045	781.943	0.285461	0.379923	0.751366	0.452432	0.587797
Os01g0358100	686.939	0.0375765	0.215686	0.174219	0.861693	0.920275	549.958	0.38027	0.124005	3.06658	0.00216526	0.00863059	713.488	0.2204	0.126443	1.74308	0.0813192	0.148506	794.914	0.404824	0.132044	3.06584	0.00217061	0.00679778
Os01g0358300	213.354	-1.77722	0.231297	-7.6837	1.54556e-14	4.01001e-13	320.939	-1.4668	0.147909	-9.91693	3.51396e-23	2.10626e-21	350.433	-1.89554	0.133865	-14.1601	1.61741e-45	7.2799e-44	246.79	-1.94643	0.167656	-11.6097	3.68097e-31	1.80394e-29
Os01g0358400	28.9004	-0.249657	0.406166	-0.614668	0.538774	0.692512	34.6267	0.186189	0.384962	0.483656	0.62863	0.76417	36.4666	0.106008	0.331554	0.319731	0.749172	0.826728	41.4143	-0.0722351	0.356841	-0.202429	0.839581	0.894603
Os01g0358551	0	NA	NA	NA	NA	NA	0	NA	NA	NA	NA	NA	0	NA	NA	NA	NA	NA	0	NA	NA	NA	NA	NA
Os01g0358700	45.7876	0.655215	0.309351	2.11803	0.0341728	0.088939	63.5237	0.345612	0.273555	1.26341	0.206442	0.357895	75.3922	0.835676	0.32152	2.59914	0.00934583	0.0230534	65.91	0.423837	0.283206	1.49657	0.134506	0.230763
Os01g0358800	0	NA	NA	NA	NA	NA	0	NA	NA	NA	NA	NA	0.315049	-1.61955	3.79504	-0.426753	0.669559	NA	0	NA	NA	NA	NA	NA
Os01g0358900	0	NA	NA	NA	NA	NA	0	NA	NA	NA	NA	NA	0	NA	NA	NA	NA	NA	0	NA	NA	NA	NA	NA
Os01g0359400	637.869	-0.583237	0.13773	-4.23464	2.28915e-05	0.000152172	743.815	-0.148526	0.12546	-1.18386	0.236469	0.393671	905.639	-0.396368	0.113514	-3.49181	0.000479756	0.00157446	688.775	-0.727005	0.115872	-6.2742	3.51428e-10	3.52105e-09
Os01g0359600	396.336	-0.187357	0.15313	-1.22352	0.221134	0.37372	375.091	-0.288635	0.146286	-1.97309	0.0484855	0.117876	527.328	-0.421264	0.133978	-3.14428	0.00166495	0.0048829	435.324	-0.657941	0.130751	-5.032	4.85388e-07	3.14961e-06
Os01g0359800	171.909	0.0788402	0.19649	0.401242	0.688242	0.807624	176.515	0.113104	0.169712	0.666445	0.505127	0.665418	202.819	0.261076	0.178132	1.46563	0.142749	0.235741	173.171	-0.303111	0.187603	-1.6157	0.106159	0.18996
Os01g0360100	53.136	-0.495206	0.304683	-1.62532	0.104095	0.21392	65.0048	0.0273822	0.26689	0.102598	0.918282	0.954677	62.9878	-0.301623	0.273412	-1.10318	0.269948	0.392023	64.2307	-0.627858	0.259167	-2.4226	0.01541	0.0377451
Os01g0360150	0	NA	NA	NA	NA	NA	0	NA	NA	NA	NA	NA	0	NA	NA	NA	NA	NA	0	NA	NA	NA	NA	NA
Os01g0360200	118.203	0.622259	0.21758	2.85991	0.00423759	0.0156288	143.222	1.00079	0.227444	4.40017	1.08168e-05	7.43583e-05	113.343	1.82949	0.251486	7.27471	3.4716e-13	3.07034e-12	81.954	0.491879	0.25083	1.96101	0.0498782	0.102236
Os01g0360333	0	NA	NA	NA	NA	NA	0	NA	NA	NA	NA	NA	0.148449	-0.67733	4.08047	-0.165993	0.868162	NA	0	NA	NA	NA	NA	NA
Os01g0360600	458.126	-0.348221	0.130479	-2.6688	0.00761237	0.0256891	500.638	-0.475713	0.124633	-3.81692	0.000135127	0.00073143	588.331	-0.494744	0.106812	-4.63192	3.62295e-06	1.64826e-05	515.517	-0.258494	0.114116	-2.26519	0.0235011	0.0542496
Os01g0361000	1332.88	-0.0267591	0.119913	-0.223154	0.823416	0.897349	1363.92	-0.136863	0.108344	-1.26323	0.206506	0.357937	1571.07	-0.443808	0.0865374	-5.12851	2.92046e-07	1.53125e-06	1579.75	-0.359061	0.0888415	-4.04159	5.30897e-05	0.000239005
Os01g0361500	343.967	-0.19035	0.176137	-1.08069	0.279836	0.442476	407.873	-0.416086	0.135532	-3.07003	0.00214041	0.00854164	585.128	0.0765991	0.143172	0.535016	0.592639	0.701723	335.303	-0.281528	0.137788	-2.04319	0.0410333	0.0868503
Os01g0361700	2.66187	1.07786	1.33526	0.80723	0.419534	0.585991	2.01474	0.00248955	1.40984	0.00176584	0.998591	0.999185	2.93694	0.0588071	1.29286	0.045486	0.96372	0.976993	2.69318	1.20612	1.31115	0.919897	0.357627	0.494259
Os01g0361800	126.869	-0.207079	0.217622	-0.951555	0.341322	0.509622	144.832	-0.0611921	0.213414	-0.286729	0.77432	0.866209	158.111	-0.0556759	0.169482	-0.328507	0.742528	0.821577	173.162	-0.104672	0.189383	-0.552699	0.580469	0.699833
Os01g0362000	224.04	0.0347598	0.177681	0.19563	0.8449	0.909431	215.061	0.196964	0.161473	1.21979	0.222543	0.377659	216.719	0.253653	0.154362	1.64324	0.100334	0.176602	213.562	-0.108134	0.170756	-0.633265	0.52656	0.654256
Os01g0362100	177.61	1.16496	0.196955	5.91485	3.32181e-09	4.42597e-08	244.367	1.1961	0.188116	6.35827	2.04033e-10	3.14031e-09	145.223	1.26218	0.193073	6.53733	6.26262e-11	4.63644e-10	123.213	0.771542	0.199991	3.85789	0.000114372	0.000481182
Os01g0362400	33.8736	-0.0243108	0.362884	-0.0669933	0.946587	0.96888	57.8146	0.151553	0.296089	0.511849	0.608757	0.748479	37.0336	0.134971	0.347247	0.388689	0.697506	0.788258	39.2615	-0.485523	0.345726	-1.40436	0.160213	0.266008
Os01g0362533	68.5488	-0.560016	0.261395	-2.14242	0.0321601	0.0847089	49.7716	-0.683676	0.297313	-2.29952	0.0214757	0.060927	68.1597	-0.81201	0.274408	-2.95914	0.00308502	0.00852656	94.4694	-0.734038	0.229334	-3.20073	0.00137078	0.00451399
Os01g0362800	0	NA	NA	NA	NA	NA	18.5699	-0.846845	0.467994	-1.80952	0.0703702	0.158669	0.891009	-0.411082	2.42406	-0.169584	0.865337	0.910532	16.6228	-0.763414	0.532703	-1.43309	0.151831	0.254734
Os01g0363000	0	NA	NA	NA	NA	NA	0	NA	NA	NA	NA	NA	0	NA	NA	NA	NA	NA	0	NA	NA	NA	NA	NA
Os01g0363300	19.4772	-0.914336	0.518253	-1.76426	0.0776876	0.170281	15.9343	0.235139	0.488037	0.481806	0.629944	0.765019	23.6345	0.581581	0.419003	1.38801	0.165133	0.265268	23.3815	1.09798	0.443037	2.47831	0.0132006	0.0330131
Os01g0363500	736.325	-0.470449	0.120063	-3.91834	8.91627e-05	0.000518529	704.676	-0.391575	0.127257	-3.07704	0.00209066	0.00836793	970.195	-0.223902	0.0882793	-2.53629	0.0112033	0.0269921	883.317	-0.106861	0.113966	-0.937662	0.348418	0.484746
Os01g0363600	19.882	0.205811	0.465658	0.441978	0.658505	0.786539	19.3274	-0.105769	0.449792	-0.235151	0.814091	0.890563	35.3537	-0.1251	0.344495	-0.363139	0.716501	0.801576	29.1274	0.253757	0.403172	0.629401	0.529087	0.656252
Os01g0363900	975.876	0.52783	0.11419	4.62239	3.79352e-06	2.94691e-05	990.857	0.129923	0.104583	1.2423	0.214126	0.367512	1072.39	-0.0264064	0.0912683	-0.289327	0.772331	0.844352	977.864	-0.407836	0.099038	-4.11798	3.82216e-05	0.000177475
Os01g0363950	0	NA	NA	NA	NA	NA	0	NA	NA	NA	NA	NA	0	NA	NA	NA	NA	NA	0	NA	NA	NA	NA	NA
Os01g0364000	69.6447	-0.0171793	0.259342	-0.066242	0.947185	0.96924	77.2898	-0.292697	0.250327	-1.16926	0.242299	0.400791	99.2406	-0.352096	0.20956	-1.68017	0.0929238	0.165579	103.496	-0.0180473	0.227881	-0.0791962	0.936877	0.959215
Os01g0364100	64.7985	0.29106	0.336005	0.866236	0.386361	0.554616	80.5324	0.346789	0.252144	1.37536	0.16902	0.309276	87.5111	0.201101	0.27682	0.726469	0.467551	0.593116	65.1621	-0.841792	0.278401	-3.02367	0.00249732	0.00769098
Os01g0364400	1.52446	0.571523	1.82349	0.313422	0.75396	0.852495	1.54152	-0.389113	1.64987	-0.235844	0.813553	NA	3.41355	-4.03539	1.64257	-2.45675	0.0140202	0.0328684	1.47011	-0.834863	1.7066	-0.489196	0.624703	NA
Os01g0364412	0	NA	NA	NA	NA	NA	0	NA	NA	NA	NA	NA	0	NA	NA	NA	NA	NA	0	NA	NA	NA	NA	NA
Os01g0364450	0	NA	NA	NA	NA	NA	0	NA	NA	NA	NA	NA	0	NA	NA	NA	NA	NA	0	NA	NA	NA	NA	NA
Os01g0364800	2.41585	2.90552	1.51181	1.92188	0.0546204	0.129285	2.38096	1.3053	1.41048	0.925431	0.354742	0.52362	2.71536	3.98776	1.61524	2.46883	0.0135557	0.0319144	2.60518	2.1886	1.47081	1.48802	0.136745	0.233905
Os01g0364900	0.987776	1.35238	2.09449	0.645686	0.518483	NA	1.76157	0.0618089	1.46222	0.0422707	0.966283	0.98149	0.834602	2.15959	2.43475	0.886985	0.375087	NA	1.80731	0.475677	1.59823	0.297627	0.765988	0.844228
Os01g0365000	0.52422	1.26324	2.80294	0.450685	0.652216	NA	0.364064	2.02795	3.44418	0.588805	0.555992	NA	0.296899	-1.56251	4.04085	-0.386678	0.698995	NA	0.464185	-0.679284	3.47513	-0.19547	0.845025	NA
Os01g0365300	0	NA	NA	NA	NA	NA	0	NA	NA	NA	NA	NA	0	NA	NA	NA	NA	NA	0	NA	NA	NA	NA	NA
Os01g0366100	237.848	-0.344553	0.191562	-1.79865	0.0720748	0.160727	272.671	-0.505829	0.181134	-2.79257	0.00522919	0.0186229	382.074	-0.662939	0.122325	-5.41947	5.97743e-08	3.36838e-07	359.016	-0.571991	0.135403	-4.22435	2.39629e-05	0.000115882
Os01g0366300	17.7459	-0.986654	0.538869	-1.83097	0.0671045	0.151893	22.1458	-0.984865	0.464597	-2.11983	0.0340208	0.088721	17.8793	-1.77961	0.528313	-3.36848	0.00075585	0.0023866	29.5456	-1.25106	0.427693	-2.92513	0.00344312	0.0101952
Os01g0366400	0.845617	0.864112	2.18924	0.394709	0.693058	NA	0.15246	1.06118	4.08047	0.260064	0.794814	NA	0.148449	-0.67733	4.08047	-0.165993	0.868162	NA	0.468405	-2.30959	3.38977	-0.68134	0.495656	NA
Os01g0366501	0	NA	NA	NA	NA	NA	0	NA	NA	NA	NA	NA	0	NA	NA	NA	NA	NA	0	NA	NA	NA	NA	NA
Os01g0367100	131.418	-0.489881	0.199469	-2.45592	0.0140523	0.0430601	137.712	-0.495475	0.197681	-2.50644	0.0121953	0.0381463	163.296	-0.486174	0.172727	-2.81469	0.00488243	0.0128773	146.943	-0.570488	0.202001	-2.82418	0.00474023	0.0135081
Os01g0367201	0.82958	-0.178463	2.42394	-0.0736252	0.941309	NA	1.88182	-0.372354	1.57699	-0.236117	0.813342	0.890106	1.60453	-0.895159	1.7349	-0.515972	0.605874	0.712173	0.937179	-0.96983	2.18727	-0.443398	0.657478	NA
Os01g0367300	1202.47	0.0793908	0.107599	0.737837	0.460614	0.624164	1403.72	0.160498	0.120561	1.33126	0.183103	0.327671	1487.16	0.0931013	0.0868641	1.0718	0.283808	0.407836	1408.38	-0.00222427	0.0908754	-0.0244761	0.980473	0.987616
Os01g0367400	256.345	-0.0202625	0.165903	-0.122135	0.902792	0.94494	269.07	-0.411604	0.149761	-2.74842	0.00598838	0.0209523	321.338	-0.855503	0.144491	-5.92081	3.20357e-09	2.03168e-08	309.967	-0.971983	0.1554	-6.2547	3.98269e-10	3.95956e-09
Os01g0367450	0.898773	-1.74478	2.33556	-0.747051	0.455033	NA	0.494876	-0.769367	2.83627	-0.27126	0.786191	NA	0.262915	-1.44114	4.04574	-0.356213	0.721681	NA	0.536379	1.10045	3.32407	0.331056	0.740602	NA
Os01g0367500	0	NA	NA	NA	NA	NA	0	NA	NA	NA	NA	NA	0	NA	NA	NA	NA	NA	0	NA	NA	NA	NA	NA
Os01g0367700	1448.81	0.185157	0.118721	1.5596	0.118855	0.236115	1256.2	-0.216374	0.099061	-2.18426	0.0289435	0.07788	1408.75	-0.113827	0.0928399	-1.22606	0.220177	0.334041	1486.2	-0.0914918	0.086988	-1.05177	0.292903	0.424562
Os01g0367900	1503.08	0.811213	0.107898	7.5183	5.54931e-14	1.36645e-12	1994.8	0.683343	0.123255	5.54412	2.95436e-08	3.24932e-07	1591.8	0.832179	0.098327	8.46338	2.59732e-17	3.02371e-16	1310.4	0.289994	0.111814	2.59353	0.00949962	0.0248317
Os01g0368000	63.6747	-1.75972	0.283209	-6.21352	5.18111e-10	7.69597e-09	87.1789	-0.375576	0.231449	-1.62272	0.10465	0.215491	100.651	-1.3622	0.219329	-6.21074	5.27354e-10	3.59532e-09	46.1973	-0.712952	0.341845	-2.0856	0.0370149	0.0795708
Os01g0368500	0	NA	NA	NA	NA	NA	0	NA	NA	NA	NA	NA	0	NA	NA	NA	NA	NA	0	NA	NA	NA	NA	NA
Os01g0368600	0	NA	NA	NA	NA	NA	0	NA	NA	NA	NA	NA	0	NA	NA	NA	NA	NA	0	NA	NA	NA	NA	NA
Os01g0368700	0	NA	NA	NA	NA	NA	0	NA	NA	NA	NA	NA	0	NA	NA	NA	NA	NA	0	NA	NA	NA	NA	NA
Os01g0368900	0	NA	NA	NA	NA	NA	0	NA	NA	NA	NA	NA	1.78886	3.36728	1.85795	1.81236	0.0699306	0.131017	0.299338	0.0967717	4.05363	0.0238729	0.980954	NA
Os01g0369000	3783.31	0.282896	0.126243	2.24089	0.025033	0.0691663	4003.74	0.335597	0.0854656	3.9267	8.61209e-05	0.000486518	4403.28	0.27393	0.0847736	3.23131	0.00123223	0.00371482	4192.9	-0.272648	0.0822145	-3.3163	0.000912177	0.00313867
Os01g0369200	3.24897	-0.1108	1.19712	-0.0925553	0.926257	0.957246	3.48971	-0.619683	1.03797	-0.597017	0.550496	0.70289	5.32377	-2.6422	1.04052	-2.53932	0.0111068	0.0267871	2.81648	-1.5858	1.4013	-1.13166	0.257776	0.385503
Os01g0369300	0	NA	NA	NA	NA	NA	0.15246	1.06118	4.08047	0.260064	0.794814	NA	0	NA	NA	NA	NA	NA	0	NA	NA	NA	NA	NA
Os01g0369366	0	NA	NA	NA	NA	NA	0	NA	NA	NA	NA	NA	0	NA	NA	NA	NA	NA	0	NA	NA	NA	NA	NA
Os01g0369500	1.16083	-0.00816142	1.69031	-0.00482836	0.996148	NA	0.176692	-0.862369	4.08047	-0.21134	0.832622	NA	1.35865	0.995414	1.65966	0.59977	0.548659	0.66494	0.17427	1.05855	4.08047	0.259419	0.795312	NA
Os01g0369600	104.923	-0.240189	0.236586	-1.01523	0.309995	0.476253	114.102	0.0456276	0.22143	0.206059	0.836745	0.903455	239.799	-0.153678	0.148327	-1.03608	0.300166	0.426035	259.566	-0.22812	0.156806	-1.45479	0.145727	0.246203
Os01g0369700	242.745	-0.258266	0.234974	-1.09913	0.271713	0.433413	142.123	-0.00869999	0.208945	-0.0416378	0.966787	0.981835	320.252	0.741876	0.249199	2.97704	0.00291041	0.00808827	393.316	0.150495	0.136856	1.09966	0.271482	0.400728
Os01g0369800	0.212675	1.38134	4.08047	0.338525	0.734968	NA	0	NA	NA	NA	NA	NA	1.52484	0.632586	1.84771	0.342361	0.732079	0.813479	0.493153	-0.742836	2.99889	-0.247703	0.804364	NA
Os01g0369900	176.724	1.0594	0.240854	4.39854	1.08981e-05	7.74933e-05	125.83	1.17934	0.209441	5.63087	1.79304e-08	2.04129e-07	315.514	0.734815	0.144851	5.07289	3.91818e-07	2.0199e-06	329.347	1.03326	0.155106	6.66159	2.70883e-11	3.13026e-10
Os01g0369950	0.19409	1.38134	4.08047	0.338525	0.734968	NA	0.41994	0.860318	3.31431	0.259577	0.79519	NA	1.07628	-0.910386	2.1218	-0.429064	0.667877	0.765322	0.641632	1.44916	3.11945	0.464557	0.642249	NA
Os01g0370000	158.936	-0.215239	0.241821	-0.890076	0.373425	0.542002	154.686	0.768047	0.236019	3.25417	0.00113723	0.0048931	307.664	2.03193	0.175299	11.5912	4.56617e-31	1.09844e-29	257.118	1.82793	0.20466	8.93154	4.20105e-19	9.84807e-18
Os01g0370200	0.406766	2.3475	3.40685	0.689055	0.490789	NA	0.574583	1.08682	3.0022	0.362006	0.717347	NA	0	NA	NA	NA	NA	NA	0	NA	NA	NA	NA	NA
Os01g0370400	0	NA	NA	NA	NA	NA	0	NA	NA	NA	NA	NA	0	NA	NA	NA	NA	NA	0	NA	NA	NA	NA	NA
Os01g0370600	0.170604	1.38134	4.08047	0.338525	0.734968	NA	0	NA	NA	NA	NA	NA	0	NA	NA	NA	NA	NA	0	NA	NA	NA	NA	NA
Os01g0370750	3.26099	-1.3327	1.1287	-1.18074	0.237706	0.393166	2.67311	-2.72015	1.50971	-1.80177	0.0715814	0.160767	2.05983	-3.2283	1.73415	-1.86161	0.0626584	0.119548	2.35624	-3.58149	1.70839	-2.09641	0.0360458	0.0778097
Os01g0370900	0	NA	NA	NA	NA	NA	0	NA	NA	NA	NA	NA	0	NA	NA	NA	NA	NA	0	NA	NA	NA	NA	NA
Os01g0371200	1.0905	1.49263	2.06271	0.723627	0.469295	NA	0.986037	1.19388	1.95262	0.611426	0.540918	NA	0.683534	1.73456	2.6147	0.663388	0.507082	NA	0.17427	1.05855	4.08047	0.259419	0.795312	NA
Os01g0371300	0	NA	NA	NA	NA	NA	0	NA	NA	NA	NA	NA	0	NA	NA	NA	NA	NA	0	NA	NA	NA	NA	NA
Os01g0371400	7.91679	-1.11265	0.730027	-1.52413	0.127477	0.248637	5.53688	-1.29303	0.9735	-1.32822	0.184104	0.328829	11.5842	0.222069	0.60861	0.364879	0.715201	0.800815	12.5961	-0.122606	0.570545	-0.214893	0.829851	0.887317
Os01g0371500	515.682	-1.42008	0.183631	-7.73336	1.04747e-14	2.78859e-13	931.979	0.822639	0.147171	5.58967	2.27497e-08	2.55216e-07	1230.55	0.459701	0.109293	4.20615	2.59758e-05	0.00010504	1087.99	0.547143	0.153841	3.55655	0.000375759	0.00141342
Os01g0372100	8.59125	-1.03512	0.7175	-1.44268	0.14911	0.280086	4.2943	-0.536502	0.951072	-0.564102	0.572685	0.720454	11.2536	0.524843	0.625007	0.839739	0.401055	0.529804	12.2056	0.973408	0.615973	1.58028	0.114043	0.201492
Os01g0372350	87.3486	-0.293876	0.239876	-1.22512	0.220531	0.373067	124.398	-0.177029	0.205571	-0.861158	0.389151	0.557866	132.172	-0.0273822	0.206252	-0.132761	0.894382	0.929947	101.097	-0.372644	0.245125	-1.52022	0.128455	0.222312
Os01g0372400	0.159526	-0.542213	4.08047	-0.13288	0.894288	NA	0	NA	NA	NA	NA	NA	0.190325	1.24622	4.08047	0.305412	0.760053	NA	0.178491	-0.865001	4.08047	-0.211985	0.832118	NA
Os01g0372450	0	NA	NA	NA	NA	NA	0	NA	NA	NA	NA	NA	0	NA	NA	NA	NA	NA	0	NA	NA	NA	NA	NA
Os01g0372500	0	NA	NA	NA	NA	NA	0.330262	1.91086	3.56133	0.536558	0.591573	NA	0.474534	1.16064	2.95493	0.392781	0.694481	NA	0.15438	1.05855	4.08047	0.259419	0.795312	NA
Os01g0372700	84.1326	-0.47802	0.270552	-1.76683	0.077256	0.169524	92.3482	-0.137019	0.234448	-0.584432	0.55893	0.709383	110.053	-0.265544	0.25638	-1.03575	0.300321	0.426191	142.919	-0.68777	0.21204	-3.24358	0.00118036	0.00394699
Os01g0372866	0.150794	-0.542213	4.08047	-0.13288	0.894288	NA	0	NA	NA	NA	NA	NA	0.148449	-0.67733	4.08047	-0.165993	0.868162	NA	0	NA	NA	NA	NA	NA
Os01g0373200	0.281874	-1.41541	3.87135	-0.365611	0.714655	NA	0.506953	0.954528	2.81304	0.339322	0.734367	NA	0	NA	NA	NA	NA	NA	0.144957	-0.865001	4.08047	-0.211985	0.832118	NA
Os01g0373400	58.0022	-0.043001	0.300428	-0.143133	0.886185	0.935518	57.5888	0.0687325	0.276437	0.248637	0.803641	0.884525	76.318	0.16138	0.24814	0.650359	0.51546	0.63676	59.5678	0.100001	0.28687	0.348593	0.727395	0.815681
Os01g0373500	0.566291	1.3768	2.74936	0.500771	0.616532	NA	0.72702	1.65379	2.5002	0.661463	0.508315	NA	0	NA	NA	NA	NA	NA	0.530746	2.57557	3.25252	0.791867	0.428438	NA
Os01g0373700	344.719	0.718279	0.286926	2.50336	0.012302	0.0384626	180.518	0.103735	0.262537	0.395125	0.692751	0.809236	171.167	1.47592	0.234793	6.28603	3.25685e-10	2.2591e-09	211.35	0.367061	0.811544	0.452299	0.651053	0.758571
Os01g0373800	393.778	0.803495	0.271407	2.96048	0.00307159	0.0119086	202.381	-0.222372	0.262088	-0.848461	0.396181	0.565016	206.649	1.09032	0.214135	5.09174	3.54796e-07	1.83843e-06	283.393	1.00142	0.627437	1.59604	0.110479	0.196263
Os01g0374000	0.19409	1.38134	4.08047	0.338525	0.734968	NA	1.59917	3.01385	1.80503	1.6697	0.094979	0.200311	0.758664	3.18419	2.77478	1.14755	0.251156	NA	0.50292	2.50949	3.30607	0.759056	0.447819	NA
Os01g0374100	0	NA	NA	NA	NA	NA	0	NA	NA	NA	NA	NA	0	NA	NA	NA	NA	NA	0	NA	NA	NA	NA	NA
Os01g0374200	27.7517	0.631934	0.375709	1.68198	0.0925732	0.195198	32.8908	-0.15001	0.351225	-0.427105	0.669303	0.792803	40.2069	-0.52745	0.316959	-1.66409	0.0960935	0.170368	32.8377	-0.896048	0.36508	-2.45439	0.0141123	0.034941
Os01g0374501	0.122349	-0.542213	4.08047	-0.13288	0.894288	NA	0.304921	1.81044	4.05188	0.446815	0.655008	NA	0	NA	NA	NA	NA	NA	0	NA	NA	NA	NA	NA
Os01g0374600	0.811053	-0.374116	2.44265	-0.15316	0.878272	NA	0.186263	1.06118	4.08047	0.260064	0.794814	NA	0.492479	1.21369	2.92443	0.415016	0.67813	NA	0.844502	-0.533974	2.29367	-0.232803	0.815914	NA
Os01g0374900	508.373	-0.177903	0.123373	-1.44199	0.149305	0.280309	479.356	-0.035372	0.136778	-0.25861	0.795936	0.879858	575.269	0.157734	0.116274	1.35658	0.174916	0.27747	565.622	0.17674	0.124038	1.42488	0.154192	0.257816
Os01g0375000	1207.23	-0.0436866	0.131941	-0.331107	0.740564	0.844144	1226.36	-0.0532814	0.105298	-0.506004	0.612854	0.75156	1344.78	-0.278242	0.0885313	-3.14286	0.00167306	0.00490465	1381.01	-0.668746	0.0911948	-7.33316	2.24791e-13	3.19887e-12
Os01g0375100	594.128	-0.4241	0.134079	-3.16307	0.00156116	0.00661585	614.967	-0.22213	0.125427	-1.77099	0.0765625	0.169549	701.414	-0.325245	0.107785	-3.01754	0.00254835	0.00717876	622.576	-0.537344	0.117701	-4.56532	4.98731e-06	2.76469e-05
Os01g0375200	1153.88	0.0981685	0.108974	0.90084	0.367673	0.536033	1207.99	0.418718	0.1087	3.85206	0.000117127	0.000643312	1372.83	0.0872556	0.0967625	0.90175	0.36719	0.495701	1209.06	-0.174964	0.0987833	-1.77119	0.0765288	0.145516
Os01g0375500	138.158	-0.25579	0.193969	-1.31872	0.187263	0.331694	157.628	0.435995	0.210312	2.07309	0.0381641	0.0975044	153.323	-0.475611	0.247541	-1.92134	0.0546885	0.106455	116.566	-1.17194	0.249612	-4.69506	2.66525e-06	1.54423e-05
Os01g0376200	28.8144	-0.419088	0.375677	-1.11555	0.264613	0.424921	24.1827	-0.721504	0.422554	-1.70748	0.0877327	0.188289	34.9949	-0.742882	0.3635	-2.04369	0.0409839	0.0831623	37.3681	0.109843	0.35871	0.306216	0.75944	0.839231
Os01g0376600	3.72137	0.0998439	1.05361	0.094764	0.924502	0.956278	2.55776	1.00686	1.27929	0.787045	0.431255	0.597743	5.50558	0.213245	0.907945	0.234865	0.814313	0.875625	5.13792	0.473183	0.974451	0.485589	0.627259	0.738922
Os01g0376700	285.003	0.497641	0.149335	3.33237	0.000861087	0.00391395	280.7	0.0104326	0.142466	0.0732285	0.941624	0.967877	331.54	0.212848	0.144573	1.47225	0.140952	0.233251	237.119	0.295654	0.159237	1.85669	0.0633551	0.124583
Os01g0377000	36.4586	-0.352075	0.334615	-1.05218	0.292718	0.457386	24.7985	-0.140512	0.435935	-0.322323	0.747208	0.848506	43.6035	-0.325853	0.321438	-1.01374	0.310709	0.437419	73.0461	0.391938	0.251875	1.55608	0.119688	0.209893
Os01g0377250	0	NA	NA	NA	NA	NA	0	NA	NA	NA	NA	NA	0	NA	NA	NA	NA	NA	0	NA	NA	NA	NA	NA
Os01g0377500	930.89	-0.186699	0.140987	-1.32423	0.185427	0.329126	836.476	-0.189321	0.105455	-1.79528	0.0726094	0.162591	1115.2	-0.127053	0.0985744	-1.28891	0.19743	0.30535	1042.09	-0.0160115	0.0924339	-0.173222	0.862477	0.909348
Os01g0377700	559.25	0.21945	0.128571	1.70684	0.0878511	0.187618	511.187	0.232805	0.132405	1.75828	0.0787001	0.173044	660.429	0.086096	0.11547	0.745615	0.4559	0.582465	639.196	0.365573	0.115485	3.16553	0.00154802	0.00502846
Os01g0378100	46.6815	2.79383	0.378833	7.37484	1.64549e-13	3.77202e-12	11.76	1.44006	0.698954	2.0603	0.0393696	0.099892	15.2787	2.96063	0.645252	4.58834	4.46789e-06	2.0129e-05	13.3263	1.85243	0.680474	2.72227	0.0064835	0.0177756
Os01g0379101	18.8	-0.905495	0.476079	-1.90198	0.0571734	0.133902	27.2406	-0.047945	0.399418	-0.120037	0.904454	0.946958	29.6606	-1.22572	0.419206	-2.9239	0.0034567	0.0094403	26.7324	-0.78841	0.402612	-1.95824	0.0502022	0.102752
Os01g0379400	145.473	-0.141619	0.185573	-0.763144	0.445378	0.609716	163.176	-0.188731	0.17113	-1.10285	0.270091	0.43274	178.337	-0.116653	0.168183	-0.693607	0.487929	0.611962	175.375	0.155915	0.170467	0.914633	0.360384	0.497252
Os01g0379800	0	NA	NA	NA	NA	NA	0	NA	NA	NA	NA	NA	0	NA	NA	NA	NA	NA	0	NA	NA	NA	NA	NA
Os01g0380800	0	NA	NA	NA	NA	NA	0	NA	NA	NA	NA	NA	0.315049	-1.61955	3.79504	-0.426753	0.669559	NA	0	NA	NA	NA	NA	NA
Os01g0381325	0	NA	NA	NA	NA	NA	0	NA	NA	NA	NA	NA	0	NA	NA	NA	NA	NA	0	NA	NA	NA	NA	NA
Os01g0382000	3.08586	4.26065	1.59033	2.6791	0.00738204	0.025038	17.063	7.59598	1.26455	6.00687	1.89138e-09	2.50999e-08	2.40984	4.85561	1.70468	2.8484	0.00439397	0.0117181	10.754	6.92372	1.32108	5.24096	1.59739e-07	1.1227e-06
Os01g0382200	66.1437	-0.18649	0.330514	-0.564242	0.572589	0.720812	553.43	-0.347478	0.149871	-2.31851	0.0204219	0.0584385	85.7866	0.478489	0.227679	2.10159	0.0355889	0.0738047	28.2712	1.07038	0.52095	2.05468	0.0399103	0.0848051
Os01g0382400	1.49209	-2.65157	1.80713	-1.46728	0.142299	0.270259	8.48474	3.24579	0.911669	3.56027	0.000370474	0.00180725	4.00211	2.9772	1.23037	2.41977	0.0155305	0.0360179	11.3228	4.06674	0.995708	4.08427	4.42165e-05	0.000202154
Os01g0382450	0	NA	NA	NA	NA	NA	103.778	0.232976	0.22388	1.04063	0.298048	0.463068	0	NA	NA	NA	NA	NA	1.0862	0.558382	2.31124	0.241594	0.809095	NA
Os01g0382500	0	NA	NA	NA	NA	NA	0	NA	NA	NA	NA	NA	0	NA	NA	NA	NA	NA	0	NA	NA	NA	NA	NA
Os01g0382700	152.388	-1.28939	0.212682	-6.06256	1.3397e-09	1.89304e-08	212.194	-1.3169	0.170844	-7.70825	1.2756e-14	3.33951e-13	214.023	-1.87397	0.192451	-9.73739	2.08847e-22	3.23113e-21	156.16	-1.82439	0.196335	-9.29223	1.51088e-20	3.99145e-19
Os01g0382900	17.8842	0.644958	0.503934	1.27985	0.200599	0.348638	10.8765	0.276609	0.71343	0.387717	0.698225	0.813161	36.7167	0.836952	0.332932	2.51389	0.0119409	0.0285502	49.5479	0.551915	0.300414	1.83718	0.0661828	0.129288
Os01g0383001	0.170604	1.38134	4.08047	0.338525	0.734968	NA	0.176692	-0.862369	4.08047	-0.21134	0.832622	NA	0.378013	2.17915	3.54902	0.614013	0.539206	NA	0.299338	0.0967717	4.05363	0.0238729	0.980954	NA
Os01g0383100	442.23	-0.757815	0.141494	-5.35582	8.51671e-08	9.12755e-07	520.079	-0.491566	0.143599	-3.42319	0.000618917	0.00284831	644.438	-0.983111	0.106272	-9.25087	2.22667e-20	3.0717e-19	599.989	-0.906978	0.11557	-7.84788	4.2313e-15	7.14069e-14
Os01g0383700	4293.43	-0.431408	0.111776	-3.8596	0.000113575	0.000643519	4420.35	-0.349995	0.115472	-3.031	0.00243747	0.00954594	7020.3	-0.562059	0.0724451	-7.75842	8.59946e-15	8.4842e-14	6822.11	-0.705826	0.0750686	-9.40241	5.33258e-21	1.44257e-19
Os01g0383900	30.7739	0.150706	0.382728	0.393768	0.693753	0.810859	43.1535	0.033019	0.312748	0.105577	0.915918	0.953114	38.6585	0.433836	0.330025	1.31455	0.18866	0.294442	24.5476	-0.0680599	0.413257	-0.164691	0.869187	0.914059
Os01g0384300	118.254	0.0586798	0.230907	0.254128	0.799397	0.883077	99.8674	0.662568	0.237109	2.79436	0.00520024	0.0185271	100.868	0.624348	0.217757	2.86718	0.00414146	0.0111097	115.402	0.511109	0.221718	2.30522	0.0211541	0.0495506
Os01g0384375	0	NA	NA	NA	NA	NA	0.821446	3.22743	2.31911	1.39167	0.164023	NA	0.360068	2.12035	3.60795	0.587689	0.556741	NA	0.342563	1.95013	3.82184	0.510259	0.60987	NA
Os01g0384450	0	NA	NA	NA	NA	NA	0.267479	0.0994026	3.89025	0.0255517	0.979615	NA	1.182	2.73157	2.05427	1.32971	0.183615	0.288104	0.342563	1.95013	3.82184	0.510259	0.60987	NA
Os01g0384800	5938.09	0.00852577	0.180793	0.0471575	0.962388	0.977411	2719.94	-0.0779631	0.470729	-0.165622	0.868454	0.924597	4104.37	-0.00695413	0.376741	-0.0184587	0.985273	0.990811	4535.91	-0.167262	0.404196	-0.413814	0.67901	0.780148
Os01g0384901	0	NA	NA	NA	NA	NA	0	NA	NA	NA	NA	NA	0	NA	NA	NA	NA	NA	0	NA	NA	NA	NA	NA
Os01g0385000	0	NA	NA	NA	NA	NA	0	NA	NA	NA	NA	NA	0	NA	NA	NA	NA	NA	0	NA	NA	NA	NA	NA
Os01g0385400	85.9003	1.30382	0.264328	4.93258	8.11505e-07	7.17594e-06	110.197	0.555394	0.235977	2.35359	0.018593	0.05411	105.035	2.22368	0.224144	9.92079	3.38062e-23	5.47916e-22	87.4878	1.19743	0.310655	3.85453	0.000115954	0.000487307
Os01g0386500	50.8487	9.32935	1.20964	7.71249	1.23382e-14	3.25015e-13	0.460076	-2.33252	3.56923	-0.65351	0.513428	NA	2.07715	3.60852	1.75775	2.05292	0.0400806	0.0816342	2.31348	1.89663	1.51199	1.2544	0.209698	0.328187
Os01g0386600	49.0808	1.16379	0.320017	3.63666	0.0002762	0.00142572	23.8914	0.0485136	0.433446	0.111925	0.910883	0.950472	33.9279	0.904985	0.353173	2.56244	0.010394	0.0252858	40.0682	0.786873	0.33996	2.31461	0.0206345	0.0485352
Os01g0386700	1638.35	-0.204256	0.122712	-1.66451	0.0960099	0.200748	1565.64	-0.46064	0.0967343	-4.76191	1.91768e-06	1.53147e-05	2158.08	-0.424106	0.0817958	-5.18493	2.16093e-07	1.15073e-06	2217.91	-0.212147	0.0960055	-2.20974	0.0271233	0.0612952
Os01g0387133	27.604	-0.733103	0.479928	-1.52753	0.12663	0.247524	27.1149	-0.441556	0.401975	-1.09847	0.272001	0.435218	31.7128	-0.0611367	0.372462	-0.164142	0.869619	0.91327	31.9816	0.220939	0.421736	0.523881	0.600361	0.716661
Os01g0387566	0.122349	-0.542213	4.08047	-0.13288	0.894288	NA	0	NA	NA	NA	NA	NA	0.362705	2.12902	3.599	0.591558	0.554146	NA	0.685127	2.95018	2.94373	1.00219	0.316252	NA
Os01g0387865	4.06347	0.29682	1.19639	0.248096	0.80406	0.885634	1.64922	1.72324	1.7095	1.00803	0.313438	0.479619	0.995216	0.38101	2.09175	0.182149	0.855465	0.903913	0.496944	2.49358	3.31837	0.751448	0.452383	NA
Os01g0388000	106.937	-0.868549	0.235235	-3.69226	0.000222273	0.00117373	73.4883	-0.627647	0.252599	-2.48476	0.0129641	0.0401129	72.1926	0.628308	0.240992	2.60717	0.00912937	0.0225825	66.6821	-0.460941	0.318254	-1.44834	0.147522	0.248707
Os01g0388101	12.5255	-1.17011	0.610874	-1.91546	0.0554333	0.130682	7.56379	-0.0631217	0.714397	-0.0883566	0.929593	0.961238	9.20325	0.198507	0.70659	0.280937	0.778759	0.849375	8.02506	-1.23895	0.798022	-1.55253	0.120535	0.211173
Os01g0388200	205.119	-0.355213	0.169932	-2.09033	0.0365881	0.0937988	233.651	-0.201677	0.154631	-1.30425	0.192149	0.339659	275.35	-0.176297	0.14422	-1.22241	0.221551	0.335675	247.538	-0.358767	0.161661	-2.21926	0.026469	0.0600503
Os01g0388500	417.86	-0.146439	0.158743	-0.92249	0.356273	0.525014	422.795	-0.151529	0.149287	-1.01502	0.310097	0.476214	559.539	-0.356349	0.102993	-3.45995	0.000540276	0.00175716	566.206	-0.283481	0.116424	-2.43491	0.0148954	0.0366618
Os01g0388700	0	NA	NA	NA	NA	NA	0.115019	-0.862369	4.08047	-0.21134	0.832622	NA	0.148449	-0.67733	4.08047	-0.165993	0.868162	NA	0.15438	1.05855	4.08047	0.259419	0.795312	NA
Os01g0389200	128.383	0.513496	0.25606	2.00537	0.044923	0.110608	62.1878	1.8969	0.37479	5.06122	4.16575e-07	3.75713e-06	96.1029	1.52809	0.31659	4.82671	1.38806e-06	6.65902e-06	112.191	0.551478	1.16403	0.473765	0.635667	0.745774
Os01g0389700	530.955	-0.374951	0.255524	-1.46738	0.142273	0.270246	235.126	0.416937	0.252176	1.65336	0.0982585	0.205488	358.752	0.761858	0.420737	1.81077	0.0701765	0.131391	419.484	0.0207219	0.754203	0.0274752	0.978081	0.985843
Os01g0390300	648.675	-0.308332	0.163756	-1.88287	0.0597182	0.138566	679.863	-0.142755	0.134853	-1.0586	0.289781	0.454083	870.965	-0.11602	0.0953472	-1.21682	0.223674	0.338149	726.633	-0.00928605	0.130923	-0.0709275	0.943455	0.963346
Os01g0390400	584.449	-0.179525	0.123868	-1.44933	0.147246	0.277644	570.628	-0.383433	0.147145	-2.60582	0.00916546	0.029983	756.165	-0.678119	0.104979	-6.45957	1.05003e-10	7.6318e-10	783.037	-0.865569	0.107894	-8.02243	1.03676e-15	1.84759e-14
Os01g0390600	172.572	-0.0362105	0.211277	-0.171389	0.863918	0.921473	178.405	-0.163853	0.18741	-0.874299	0.381955	0.550534	210.403	-0.195507	0.180529	-1.08297	0.278823	0.402107	191.141	-0.513917	0.177065	-2.90242	0.00370296	0.0108647
Os01g0390900	378.544	0.0787049	0.15695	0.501466	0.616043	0.755494	405.145	0.14325	0.13902	1.03042	0.302812	0.468366	450.936	-0.0720284	0.121143	-0.594576	0.552127	0.66794	379.705	0.0296791	0.132494	0.224004	0.822754	0.88231
Os01g0391100	178.337	-0.406518	0.210698	-1.92939	0.0536828	0.127526	209.611	-0.103374	0.154323	-0.669857	0.502949	0.663198	264.1	-0.116193	0.137228	-0.846714	0.397155	0.525905	215.029	-0.0090482	0.168195	-0.0537959	0.957098	0.972009
Os01g0391500	342.956	-0.150678	0.15355	-0.98129	0.32645	0.493796	403.692	-0.00823152	0.152125	-0.0541103	0.956847	0.976476	477.603	-0.315418	0.123958	-2.54455	0.0109419	0.0264457	481.791	-0.633952	0.113355	-5.5926	2.23692e-08	1.78558e-07
Os01g0391600	18.26	-0.000601981	0.497004	-0.00121122	0.999034	0.999541	13.4887	-0.314335	0.551579	-0.569882	0.568757	0.717121	27.8084	-0.40846	0.381479	-1.07073	0.284292	0.408261	19.3281	-0.620221	0.471474	-1.31549	0.188344	0.302414
Os01g0391800	48.3458	-0.270888	0.289609	-0.935359	0.349604	0.518356	39.4698	-0.119864	0.319459	-0.375209	0.707505	0.820171	73.3807	0.187262	0.242432	0.772431	0.439859	0.567331	68.7496	-0.0861453	0.26629	-0.323502	0.746315	0.829334
Os01g0391951	0	NA	NA	NA	NA	NA	0	NA	NA	NA	NA	NA	0	NA	NA	NA	NA	NA	0	NA	NA	NA	NA	NA
Os01g0392100	110.356	-0.536512	0.226423	-2.36952	0.0178114	0.0524109	117.212	-0.150563	0.203392	-0.740263	0.45914	0.624241	140.633	0.123081	0.192788	0.638427	0.523196	0.643259	144.934	0.323292	0.205714	1.57156	0.116053	0.204578
Os01g0392600	827.272	-0.875379	0.173917	-5.03332	4.82051e-07	4.46769e-06	1296.18	-1.31991	0.19498	-6.76949	1.29238e-11	2.3549e-10	1912.33	-0.150357	0.0841091	-1.78765	0.073833	0.137165	1349.08	0.044536	0.157409	0.282931	0.77723	0.851723
Os01g0392800	401.103	-0.248871	0.14535	-1.71221	0.0868575	0.186044	474.982	-0.240883	0.127766	-1.88534	0.0593837	0.138636	564.385	-0.165755	0.115068	-1.4405	0.149725	0.245198	487.909	-0.248684	0.118419	-2.10003	0.0357258	0.0772608
Os01g0393000	347.103	-1.22105	0.171784	-7.10806	1.1769e-12	2.43638e-11	423.622	-0.873281	0.13361	-6.53604	6.31674e-11	1.0481e-09	542.582	-0.854528	0.114281	-7.47742	7.57931e-14	7.04263e-13	484.288	-0.658974	0.154927	-4.25345	2.105e-05	0.000103198
Os01g0393100	0	NA	NA	NA	NA	NA	0	NA	NA	NA	NA	NA	0	NA	NA	NA	NA	NA	0	NA	NA	NA	NA	NA
Os01g0393200	0	NA	NA	NA	NA	NA	0	NA	NA	NA	NA	NA	0	NA	NA	NA	NA	NA	0	NA	NA	NA	NA	NA
Os01g0393300	0.77146	3.28354	2.39713	1.36978	0.170756	NA	0.743922	1.63664	2.48901	0.657544	0.510831	NA	0.487429	-0.644792	2.93751	-0.219503	0.826258	NA	0.647264	-0.068449	2.76412	-0.0247634	0.980244	NA
Os01g0393400	5.6928	-1.00875	0.835229	-1.20775	0.227142	0.381208	9.71773	-0.145583	0.649561	-0.224126	0.82266	0.895387	12.0762	0.173767	0.576528	0.301402	0.763108	0.837735	14.4712	0.145948	0.544294	0.268142	0.78859	0.859407
Os01g0495200	0	NA	NA	NA	NA	NA	0.202056	-0.862369	4.08047	-0.21134	0.832622	NA	0	NA	NA	NA	NA	NA	0	NA	NA	NA	NA	NA
Os01g0495701	95.4757	-0.0743032	0.276785	-0.268451	0.788352	0.87557	363.774	-0.513149	0.157277	-3.26271	0.00110352	0.00476479	103.105	-0.823788	0.241419	-3.41228	0.000644225	0.0020674	70.6462	-1.67555	0.356546	-4.69938	2.60947e-06	1.51516e-05
Os01g0444100	1.83932	-1.09476	1.6898	-0.647864	0.517073	0.674172	4.34942	1.03178	0.964904	1.0693	0.284933	0.448864	2.14673	-0.906279	1.39362	-0.650306	0.515495	0.63676	1.34644	-1.53895	2.00379	-0.768022	0.442474	NA
Os01g0495900	711.76	-0.52989	0.119501	-4.43418	9.24224e-06	6.64564e-05	894.657	-0.605618	0.107432	-5.63724	1.72793e-08	1.97468e-07	909.097	-0.841174	0.101267	-8.30647	9.85948e-17	1.10854e-15	746.273	-0.835903	0.101569	-8.22987	1.87412e-16	3.57285e-15
Os01g0496900	537.607	0.222506	0.161619	1.37673	0.168597	0.306392	517.139	0.0746672	0.138773	0.538053	0.59054	0.733657	506.005	0.164729	0.115445	1.4269	0.153608	0.250287	460.357	-0.0312466	0.125773	-0.248436	0.803797	0.86946
Os01g0497400	0.150794	-0.542213	4.08047	-0.13288	0.894288	NA	0.202056	-0.862369	4.08047	-0.21134	0.832622	NA	0	NA	NA	NA	NA	NA	0	NA	NA	NA	NA	NA
Os01g0498200	1112.57	-0.583633	0.159144	-3.66732	0.000245102	0.00128224	1283.04	-0.505776	0.108894	-4.64466	3.40641e-06	2.58974e-05	1422.18	-0.579499	0.105005	-5.51878	3.41361e-08	1.96836e-07	804.271	0.2546	0.14035	1.81404	0.0696715	0.134731
Os01g0498300	408.226	1.55294	0.577741	2.68795	0.0071892	0.0244654	104.244	0.343859	0.704316	0.488217	0.625396	0.761735	125.482	2.13678	0.705742	3.02771	0.00246418	0.00696595	153.953	-0.116386	1.23013	-0.0946128	0.924622	0.952291
Os01g0498802	324.116	6.17869	0.305503	20.2246	5.94353e-91	5.84885e-88	5.97299	1.74485	0.934235	1.86768	0.0618069	0.143064	26.3033	2.01937	0.56285	3.58776	0.000333527	0.00112809	16.4944	1.08963	0.600377	1.81491	0.0695373	0.13451
Os01g0499300	917.86	-0.118097	0.130616	-0.904153	0.365914	0.534514	991.248	-0.0675958	0.117927	-0.573201	0.566509	0.715495	1163.32	-0.0723797	0.0886158	-0.816781	0.414054	0.542335	1136.31	-0.224083	0.0998886	-2.24333	0.0248754	0.0569602
Os01g0500100	6.44106	0.351483	0.779848	0.450707	0.652201	0.781726	3.53904	1.27973	1.21401	1.05413	0.291822	0.456324	12.2335	1.09004	0.595508	1.83044	0.067184	0.12672	5.62107	0.302232	1.03194	0.292878	0.769616	0.846637
Os01g0500400	23.6485	0.782163	0.429177	1.82247	0.0683836	0.154118	26.8322	0.737214	0.386534	1.90724	0.0564891	0.133242	26.9611	2.1274	0.429935	4.94819	7.49054e-07	3.72301e-06	17.1503	1.10606	0.501473	2.20562	0.0274105	0.0618542
Os01g0500500	677.258	-0.154302	0.136888	-1.12721	0.259653	0.4192	719.976	-0.174544	0.121512	-1.43643	0.15088	0.284617	854.159	-0.186529	0.0948977	-1.96558	0.049347	0.0976074	747.676	-0.00854134	0.100359	-0.0851076	0.932176	0.956575
Os01g0500600	318.809	-0.289562	0.181097	-1.59893	0.109835	0.222758	367.755	-0.412457	0.133582	-3.08768	0.00201726	0.00810448	448.372	-0.463197	0.130857	-3.53971	0.00040057	0.0013347	388.936	-0.30493	0.129463	-2.35534	0.0185056	0.0441343
Os01g0500750	0.681133	1.86872	2.56693	0.727997	0.466615	NA	1.0104	0.110517	2.20343	0.0501565	0.959998	NA	1.25187	2.76865	1.99144	1.39028	0.164445	0.264327	0.681411	1.55025	2.69147	0.575987	0.564624	NA
Os01g0500825	14.0901	-0.418986	0.585822	-0.71521	0.474479	0.636597	16.3649	-1.26349	0.57621	-2.19276	0.0283246	0.0764442	18.7184	-0.82707	0.476155	-1.73698	0.0823912	0.149988	12.6149	-0.637041	0.599898	-1.06192	0.288274	0.419674
Os01g0500900	356.055	-0.160975	0.152383	-1.05638	0.290794	0.45518	353.051	-0.215994	0.136898	-1.57777	0.114618	0.230944	404.899	-0.172627	0.12272	-1.40668	0.159522	0.258073	291.568	-0.265055	0.142747	-1.85681	0.0633381	0.124567
Os01g0501000	393.043	-0.169576	0.147572	-1.1491	0.250513	0.408343	442.881	0.0962626	0.124495	0.773224	0.43939	0.605742	490.499	0.126722	0.124603	1.01701	0.309148	0.435829	384.107	0.111956	0.128556	0.870874	0.383823	0.5208
Os01g0501700	480.647	-1.32034	0.13709	-9.63115	5.90631e-22	3.11171e-20	565.323	-1.09451	0.15153	-7.22307	5.08267e-13	1.09607e-11	730.086	-1.28987	0.107112	-12.0423	2.13034e-33	5.63295e-32	544.216	-0.850935	0.131648	-6.46371	1.02168e-10	1.1051e-09
Os01g0501800	10455.5	-1.43713	0.130713	-10.9945	4.06055e-28	3.41111e-26	15626	-1.6902	0.112088	-15.0792	2.21997e-51	6.86736e-49	14276.6	-2.61188	0.060634	-43.0762	0	0	9540.16	-2.27186	0.118689	-19.1413	1.14479e-81	3.44098e-79
Os01g0502300	0	NA	NA	NA	NA	NA	0	NA	NA	NA	NA	NA	0	NA	NA	NA	NA	NA	0	NA	NA	NA	NA	NA
Os01g0502400	913.151	-0.124704	0.114154	-1.09242	0.274649	0.436328	958.162	-0.207475	0.107687	-1.92665	0.0540237	0.128631	1065.08	-0.115874	0.0938274	-1.23497	0.216841	0.329847	971.579	-0.0650646	0.102505	-0.634744	0.525595	0.653359
Os01g0502700	169.022	1.49064	0.328783	4.53382	5.79262e-06	4.35379e-05	266.048	0.820132	0.202976	4.04053	5.33306e-05	0.000316771	154.796	2.47869	0.197286	12.5639	3.33394e-36	1.00252e-34	131.271	1.69918	0.234408	7.24882	4.20431e-13	5.82361e-12
Os01g0502800	569.606	-0.239428	0.151083	-1.58474	0.113025	0.227553	541.679	-0.523264	0.131478	-3.97987	6.89525e-05	0.00039908	740.156	-0.443007	0.112175	-3.94925	7.83963e-05	0.000293815	747.692	-0.219174	0.110258	-1.98784	0.0468298	0.0970757
Os01g0502900	115.222	-0.689298	0.231302	-2.98007	0.00288179	0.0112615	111.534	-0.622646	0.221395	-2.81238	0.00491759	0.0176651	162.387	-0.711532	0.179559	-3.96266	7.41195e-05	0.000279081	162.311	-0.536349	0.200101	-2.68039	0.00735366	0.0198772
Os01g0503400	141.362	1.16965	0.213714	5.47295	4.42616e-08	4.94125e-07	259.199	0.723925	0.194652	3.71908	0.000199953	0.00103787	191.714	1.55257	0.188923	8.218	2.06926e-16	2.2688e-15	109.643	1.35637	0.245713	5.52013	3.38739e-08	2.62717e-07
Os01g0504100	98.6232	-0.0667685	0.230713	-0.289401	0.772275	0.864714	100.4	-0.329816	0.231189	-1.42661	0.153693	0.288528	87.422	0.554182	0.283804	1.95269	0.0508561	0.100153	106.474	0.645398	0.240676	2.68161	0.00732695	0.0198129
Os01g0504300	0	NA	NA	NA	NA	NA	0	NA	NA	NA	NA	NA	0	NA	NA	NA	NA	NA	0	NA	NA	NA	NA	NA
Os01g0504500	1160.83	0.250508	0.153912	1.6276	0.10361	0.213178	1060.43	0.0384552	0.108636	0.353981	0.723353	0.831757	1313.28	0.57391	0.0913736	6.28092	3.36581e-10	2.33124e-09	1322.2	0.228281	0.106233	2.14888	0.031644	0.0698118
Os01g0504950	4.18107	-1.71822	1.03488	-1.6603	0.0968542	0.202222	3.95352	-1.54198	1.02774	-1.50036	0.13352	0.259453	5.23268	-0.705229	0.883263	-0.798435	0.424618	0.552361	6.43494	-1.26105	0.83839	-1.50413	0.132548	0.228027
Os01g0505400	0	NA	NA	NA	NA	NA	0	NA	NA	NA	NA	NA	0	NA	NA	NA	NA	NA	0	NA	NA	NA	NA	NA
Os01g0505500	60.375	-0.107738	0.285872	-0.376876	0.706266	0.819284	80.3163	-0.855246	0.236124	-3.62202	0.000292316	0.00146572	75.2692	-0.99844	0.246803	-4.0455	5.22121e-05	0.000201176	67.9238	-0.785271	0.284628	-2.75894	0.00579894	0.0161342
Os01g0505600	56.6552	0.0900915	0.313952	0.286959	0.774143	0.866083	60.3358	0.45396	0.286495	1.58453	0.113073	0.228481	82.9817	0.419209	0.223873	1.87253	0.0611335	0.117168	59.9379	0.484069	0.281335	1.72062	0.0853203	0.159145
Os01g0505700	67.1297	-0.0441627	0.276152	-0.159922	0.872943	0.926936	82.1449	0.355683	0.248748	1.42989	0.152747	0.287334	81.4919	0.556045	0.227178	2.44762	0.0143804	0.033621	89.1591	-0.181948	0.231767	-0.785046	0.432427	0.568632
Os01g0505866	0	NA	NA	NA	NA	NA	0.516525	2.54515	2.71321	0.93806	0.348214	NA	0.17238	1.24622	4.08047	0.305412	0.760053	NA	0.160013	-0.865001	4.08047	-0.211985	0.832118	NA
Os01g0506100	208.101	0.205701	0.205886	0.999105	0.317744	0.484651	172.795	-0.156344	0.169897	-0.920227	0.357454	0.526152	195.889	-0.208153	0.153981	-1.35181	0.176436	0.279231	192.091	-0.838543	0.177105	-4.73472	2.19359e-06	1.29114e-05
Os01g0506200	340.605	-0.207769	0.177952	-1.16756	0.242986	0.399716	308.773	-0.265333	0.148181	-1.7906	0.073358	0.163911	381.272	-0.163609	0.123481	-1.32497	0.18518	0.290037	390.343	-0.245769	0.127205	-1.93207	0.053351	0.107989
Os01g0507000	480.209	-0.66407	0.233752	-2.84092	0.0044984	0.0164301	526.808	-0.446471	0.164177	-2.71945	0.00653899	0.0225418	755.368	-0.227245	0.14406	-1.57743	0.114697	0.197227	1099.28	-0.461237	0.161283	-2.8598	0.0042391	0.0122347
Os01g0507300	678.814	-0.602842	0.14561	-4.14011	3.47136e-05	0.000221514	816.606	-0.0702286	0.160951	-0.436337	0.662593	0.788219	973.099	0.0540032	0.107043	0.504502	0.613909	0.719165	924.298	-0.0107632	0.101954	-0.10557	0.915924	0.946504
Os01g0507500	1151.85	-0.0455362	0.115974	-0.392641	0.694584	0.81157	1083.45	-0.0667381	0.110836	-0.602133	0.547085	0.700329	1306.2	-0.0549919	0.0934263	-0.588612	0.556121	0.67168	1410.53	-0.0637863	0.0879483	-0.725271	0.468286	0.602279
Os01g0507700	878.252	-0.580646	0.114115	-5.08825	3.6138e-07	3.41711e-06	827.709	-0.589902	0.129688	-4.54862	5.39983e-06	3.95982e-05	971.104	-0.911875	0.101284	-9.00314	2.19347e-19	2.86245e-18	1024.63	-0.911236	0.12558	-7.25622	3.98069e-13	5.52518e-12
Os01g0507900	648.455	-0.450358	0.132777	-3.39185	0.000694219	0.00323281	556.077	-0.697417	0.127815	-5.45646	4.85734e-08	5.18136e-07	782.683	-0.595344	0.0919465	-6.47489	9.48782e-11	6.91727e-10	691.603	-0.479751	0.106168	-4.51881	6.21891e-06	3.3884e-05
[truncated: 35,914 more rows]
