# Supplementary material for: Map-Based Cloning and Characterization of a Major QTL Gene, FfR1, Which Confers Resistance to Rice Bakanae Disease
Source: Int J Mol Sci. 2024 Jun 5;25(11):6214. doi: 10.3390/ijms25116214 (PMC11172731; doi:10.3390/ijms25116214)
Supplement: Supplementary file 1 [file ijms-25-06214-s001.zip › Table_S3.xlsx]

## Sheet: Table S3
Table S3. List of genes showing common up-regulation in resistant lines (Nampyeong, 7a and 8b) while unchanged or down-regulation in susceptible variety (Junam) through RNA-seq.
Gene ID	Symbol	Description	Junam		Nampyeong		7a		8b
			log2FoldChange	p value	log2FoldChange	p value	log2FoldChange	pvalue	log2FoldChange	p value
Os01g0111500	OsRSL1	ROOT HAIR DEFECTIVE-SIX LIKE (RSL) class I basic helix-loop-helix protein, bHLH transcription factor, Regulation of root hair development (Os01t0111500-01)	-0.0365064	0.927066	1.30997	4.69095e-05	2.96185	1.32415e-13	2.2012	1.4292e-05
Os01g0164075		Pollen Ole e 1 allergen/extensin domain containing protein. (Os01t0164075-00)	-3.19243	9.86422e-10	1.42008	0.0219733	2.58964	0.0051752	1.73427	0.00585548
Os01g0165600		Similar to H0323C08.17 protein. (Os01t0165600-00)	-0.0911646	0.911392	1.38955	0.0272245	1.82149	0.016392	2.54143	0.00530171
Os01g0293501		Hypothetical protein. (Os01t0293501-00)	-2.97638	0.194442	3.15427	0.0273545	5.15909	0.00153797	4.40702	0.0166208
Os01g0329900	OsGELP14	Similar to Lipase homolog (Fragment)	-0.295101	0.482802	1.41816	5.23841e-05	1.9484	7.23112e-05	1.55928	0.015182
Os01g0382400	OsPR1-12	Similar to Pathogenesis-related protein PRB1-2 precursor	-2.65157	0.142299	3.24579	0.000370474	2.9772	0.0155305	4.06674	4.42165e-05
Os01g0812100	OsNHL25(NDR1/HIN1-1ike gene 25)	Similar to NHL25	-0.396144	0.389126	1.10744	0.0415883	1.84251	0.0253325	2.32515	0.0190262
Os01g0940700	OsPR2	Similar to Glucan endo-1,3-beta-glucosidase GII precursor (EC 3.2.1.39) ((1->3)- beta-glucan endohydrolase GII) ((1->3)-beta-glucanase isoenzyme GII) (Beta-1,3-endoglucanase GII)	-0.112007	0.671296	3.02033	3.08791e-05	5.87339	5.57783e-69	4.7039	1.13924e-11
Os01g0941200	NA	Similar to Glucan endo-1,3-beta-glucosidase GII precursor (EC 3.2.1.39) ((1->3)- beta-glucan endohydrolase GII) ((1->3)-beta-glucanase isoenzyme GII) (Beta-1,3-endoglucanase GII)	-0.19519	0.565125	1.75163	7.63003e-14	2.26225	1.31921e-53	1.28165	2.17917e-08
Os01g0967200	NA	Similar to Rac GTPase activating protein 1	-0.80148	0.10618	1.80505	1.40688e-06	2.19352	1.70309e-06	1.86288	0.00070567
Os02g0285700	NA	Similar to predicted proteinm - protein kinase	-2.49368	0.000363159	1.77869	0.000194558	2.06834	0.000589129	2.16975	0.0239885
Os02g0532300	NA	Hypothetical conserved gene -alpha/beta hydrolase	-0.249509	0.0811576	1.58714	5.57796e-14	1.1401	0.000570409	1.74218	7.40633e-57
Os02g0662000	RCc3	RCc3 protein	-0.371167	0.0867667	1.21191	0.00274126	1.53005	1.71004e-22	1.5782	3.02871e-19
Os03g0234900	PRX39	Similar to Peroxidase (EC 1.11.1.7)	-0.35191	0.449756	1.59276	1.85364e-06	2.10881	0.000193666	1.8713	0.0142541
Os03g0624300	NA	Conserved hypothetical protein	-0.585075	0.134023	1.19837	2.98817e-06	2.01748	1.64138e-23	2.02368	7.95062e-19
Os03g0719850	Similar to Protein kinase 2. (Os03t0719850-00)	Similar to Protein kinase 2. (Os03t0719850-00)	-2.11842	0.0122524	1.11856	0.0193504	2.43766	0.000133861	2.79499	0.0152624
Os03g0809000	NA	Plant disease resistance response protein family protein - dirigent family protein	-0.284618	0.274567	2.65921	4.64389e-34	1.22177	2.71029e-10	1.12405	1.40026e-06
Os03g0836800	NA	Similar to IAA-amino acid hydrolase 1 (EC 3.5.1.-)	-0.505824	0.174813	3.62942	8.89739e-50	3.70572	0.00660099	2.67113	3.57769e-09
Os05g0263100	OsMRLK27, OsMRLK28, MRLK28	Similar to SHR5-receptor-like kinase (Fragment).	-0.0114758	0.995305	3.53969	0.00881579	5.78317	0.000361249	4.13989	0.008576
Os05g0331200	NA	Similar to External rotenone-insensitive NADPH dehydrogenase	-0.21332	0.571485	1.34181	1.9926e-05	1.33227	4.11283e-07	1.31048	2.66168e-05
Os05g0400200	#N/A	Similar to Retrotransposon protein Ty1-copia subclass. (Os05t0400200-00)	-3.31712	0.000620688	1.84654	0.0185553	2.41018	0.000219075	2.45208	0.0134189
Os05g0433400	NA	Protein of unknown function DUF1218 domain containing protein	-0.828834	0.264233	1.88914	0.000403411	2.4659	9.21059e-05	2.95477	0.000160891
Os05g0579200		AMP-dependent synthetase and ligase domain containing protein. (Os05t0579200-01)	-0.0881622	0.876512	2.43486	8.53445e-12	1.67759	9.92685e-06	2.45254	2.58992e-07
Os05g0582000		Plant Basic Secretory Protein domain containing protein. (Os05t0582000-01)	-0.185574	0.806985	1.64599	0.000523099	2.56479	2.3234e-05	3.66635	2.52947e-05
Os06g0145400	NA	Transferase domain containing protein	-0.0532254	0.903816	1.19761	0.0106385	1.71418	0.000159974	1.4134	0.00387355
Os06g0184000	OsbHLH115, bHLH115, OsRHL1	Basic helix-loop-helix (bHLH) transcription factor, Regulation of root hair development (Os06t0184000-01)	-0.619964	0.295426	1.04965	0.0195375	1.77189	0.00104296	1.51504	0.0255506
Os06g0289900	UGT	UDP-glucuronosyl/UDP-glucosyltransferase family protein	-0.192745	0.776505	2.04304	6.09851e-06	1.13536	0.028738	1.11377	0.00269497
Os06g0290701	OsABCG14	Hypothetical protein. (Os06t0290701-00)	-0.762706	0.428296	2.20641	0.008786	3.8651	0.0066974	3.78188	0.0251616
Os06g0503100	#N/A	ABC-2 type transporter domain containing protein. (Os06t0503100-01)	-0.114402	0.795372	1.21394	0.0127433	1.72896	0.000348883	1.55307	0.00251882
Os06g0513050	OsTHI3	Conserved hypothetical protein	-0.965206	0.00354174	2.43756	0.000301321	3.16383	1.64085e-05	2.85026	0.00495214
Os06g0513781	Osthi4	Conserved hypothetical protein	-1.02576	0.210209	2.28242	0.0288268	2.93003	0.00976855	3.2397	0.000320492
Os06g0513943	OsTHI6, Osthi6, thi6, OsTHION6, THION6	Conserved hypothetical protein. (Os06t0513943-01)	-1.23142	1.54991e-07	3.15663	0.0393675	3.05241	9.55391e-06	2.43225	1.03274e-05
Os06g0514100	Osthi7	Conserved hypothetical protein	-1.99531	1.70757e-11	2.7415	8.52775e-33	2.77746	0.00433053	3.23613	2.00641e-05
Os06g0514800	OsTHI9, THI9, Osthi1, thi1, Osthi8, thi8, OsTHION9, THION9	Conserved hypothetical protein. (Os06t0514800-00)	-2.0261	4.07564e-07	4.39518	0.0128763	2.73391	0.00535382	2.58043	9.80558e-09
Os07g0218200	TPS3	Similar to terpene synthase 7	-2.57294	0.0192304	3.99884	0.0416605	7.18544	3.36039e-08	4.53094	0.00241508
Os07g0445800	NA	Similar to Glycolipid transfer protein-like	-0.272923	0.608293	2.08833	3.427e-10	2.53329	7.12916e-10	2.46051	7.57968e-06
Os07g0580700	NA	Integrin alpha chain, C-terminal cytoplasmic region, conserved site domain containing protein	-0.60112	0.279405	2.81668	0.00016449	2.3004	4.18693e-15	1.27603	1.908e-07
Os07g0588400	OsbHLH128, bHLH128, OsRSL6, RSL6, DLN190, OsDLN190	Root Hair Defective-Six Like (RSL) Class II family of transcription factor, Regulation of root hair development (Os07t0588400-01)	-1.0838	0.0113062	1.49903	2.37294e-07	1.30921	6.68059e-05	1.01506	0.0101392
Os07g0605350		Similar to Protein EGG APPARATUS-1. (Os07t0605350-00)	-0.536621	0.870619	1.0744	0.00637688	1.1795	0.000394972	1.00606	0.0152853
Os07g0636800	NA	Plant disease resistance response protein family protein - dirigent family protein	-0.194892	0.361464	1.40576	3.27101e-10	2.81087	2.01473e-54	2.00004	2.46883e-25
Os07g0638801		Hypothetical protein. (Os07t0638801-00)	-1.78536	0.00307057	2.32	4.32664e-11	1.45433	0.0164215	2.7442	0.000250944
Os07g0663600	OsSDR110C-MI2, SDR110C-MI2	Short-chain dehydrogenase/reductase SDR domain containing protein. (Os07t0663600-01)	-0.0451992	0.960493	1.56375	0.0448199	1.93648	0.0253385	3.32356	0.0298587
Os07g0676900	prx109	Similar to Peroxidase (EC 1.11.1.7)	-0.0923518	0.539512	1.2538	2.13767e-10	2.05165	2.47529e-15	1.96968	6.41318e-59
Os08g0105700	NA	Similar to Bx2-like protein	-0.0776611	0.816627	1.70752	4.17333e-06	1.99298	3.4719e-09	1.38419	1.16235e-05
Os08g0158200		FAD linked oxidase, N-terminal domain containing protein. (Os08t0158200-02)	-0.0326284	0.92753	1.4636	0.0085239	1.59878	3.13866e-09	1.02212	0.00460847
Os08g0551366		Protein of unknown function DUF241, plant domain containing protein. (Os08t0551366-00)	-0.116618	0.805842	1.12971	0.00370251	1.15685	0.00609602	1.31883	0.0185558
Os09g0396900	OsVIT2, OsVIT1, VIT2	Protein of unknown function DUF125, transmembrane family protein. (Os09t0396900-01) Vacuolar membrane transporter, Fe and Zn translocation between flag leaves and seeds (Os09t0396900-02)	-0.0422178	0.829411	1.05389	0.00148095	2.78121	2.07265e-46	2.18708	7.97012e-05
Os09g0472900	NA	Similar to Blight-associated protein p12 precursor	-0.951118	0.0214508	6.47559	1.96753e-08	8.00886	6.52962e-67	5.91923	0.000348858
Os10g0323600	OsPRF1	Similar to Profilin A. (Os10t0323600-01)	-1.1523	0.300182	1.6253	0.0167317	2.80967	0.0362479	4.1431	0.034816
Os10g0469900	NA	TGF-beta receptor, type I/II extracellular region family protein	-0.399324	0.324137	1.07832	0.000998346	1.53634	1.31123e-05	1.67685	0.000123636
Os10g0530200	OsGSTU26	Similar to Glutathione S-transferase TSI-1 (EC 2.5.1.18) (Glutathione S- transferase 1)	-1.41943	5.84267e-07	1.44339	1.05983e-15	2.47819	4.78053e-05	2.31938	1.02442e-23
Os10g0552700	OsHyPRP19	Similar to Tumor-related protein (Fragment)	-0.160771	0.685399	1.73295	5.65043e-05	2.65414	1.64782e-35	2.90582	1.51554e-25
Os11g0141100	NA	Hypothetical conserved gene - Sulfotransferase	-0.0287038	0.942608	1.28808	3.38833e-06	2.12797	3.39702e-09	1.75227	2.55019e-07
Os11g0307300	NA	Herbicide safener binding protein - O methyl transferase	-0.167364	0.133436	1.24037	0.0318441	1.54315	2.22956e-29	1.29122	5.24725e-24
Os11g0562100	OsIAS	Squalene cyclase domain containing protein	-0.627534	0.0074606	1.98093	0.000384443	2.42488	8.54543e-29	2.18238	8.73081e-12
Os12g0163700	NA	Similar to Actin 7 (Actin 2)	-0.971499	0.00689432	1.76729	1.44369e-09	1.75209	0.0123525	1.19755	0.00474472
Os12g0227500	NA	Similar to Beta-glucosidase aggregating factor - dirigent protein	-1.93106	1.51879e-06	2.00442	3.48749e-05	1.85137	4.58981e-09	2.3618	1.31751e-06
