# Supplementary material for: Map-Based Cloning and Characterization of a Major QTL Gene, FfR1, Which Confers Resistance to Rice Bakanae Disease
Source: Int J Mol Sci. 2024 Jun 5;25(11):6214. doi: 10.3390/ijms25116214 (PMC11172731; doi:10.3390/ijms25116214)
Supplement: Supplementary file 1 [file ijms-25-06214-s001.zip › Table_S4.xlsx]

## Sheet: Sheet1
Table S4. Primers used in qFfR1 selection marker.
Target gene	Primer name	sequence
OsI_02728 (qFfR1)	2728DM_F	GAAGAATGGAGGCAGAGACG
	2728DM_R	GAACGCAGGCTTAGAAATGC
eIF4α	eIF4α_F	GAAGAATGGAGGCAGAGACG
	eIF4α_R	GAACGCAGGCTTAGAAATGC
