# Supplementary material for: Map-Based Cloning and Characterization of a Major QTL Gene, FfR1, Which Confers Resistance to Rice Bakanae Disease
Source: Int J Mol Sci. 2024 Jun 5;25(11):6214. doi: 10.3390/ijms25116214 (PMC11172731; doi:10.3390/ijms25116214)
Supplement: Supplementary file 1 [file ijms-25-06214-s001.zip › Table_S5.xlsx]

## Sheet: Sheet1
Table S5. Primers used for long PCR to amplify genomic region of candidate genes.
Target gene	Primer name	sequence
Os01g0601625 (OsI_02722)	1625infF1	GCAGGCATGCAAGCTTTGTCGATCACCACCACCGTCCCGAA
	1625infR1	GGCCAGTGCCAAGCTTTCATCTGCAGGGCCGGCGTTCTTTC
Os01g0601625 (OsI_02725)	1675infF2	GCAGGCATGCAAGCTTATGTGAAGAAAGGCAAGAAAAAACACGCGAACA
	1675infR2	GGCCAGTGCCAAGCTTGATGAACGAAATGGATCAAAGGTACTGAGAAATG
OsI_02728	2728infF2	GCAGGCATGCAAGCTTCTCGGCGGATTAGGTTTAGGGTTAGGGTTTC
	2728infR2	GGCCAGTGCCAAGCTTGCGGCGAGCCAGCGGGAGTAG
OsI_02726	2726infF1	GCAGGCATGCAAGCTTGGGTACTGTTCATTCTTCCCCCTCA
	2726infR1	GGCCAGTGCCAAGCTTAGTTTCACCGGATAGCTGGTTGCAT
OsI_02729	2729infF1	GCAGGCATGCAAGCTTACAGTGATTACGCCTTCTAGCGTGGTAAC
	2729infR1	GGCCAGTGCCAAGCTTCCAGTTGAAGGGTAAACGATGGAATTTTTA
OsI_02732	2732infF1	CGGTACCCGGGGATCCCTCCTTTCTTCAGTTCCCATTCCAC
	2732infR1	CGACTCTAGAGGATCCTCACACACACTCCACATACACGCA
OsI_02733	2732infF1	CGGTACCCGGGGATCCCTCCTTTCTTCAGTTCCCATTCCAC
	2732infR1	CGACTCTAGAGGATCCTCACACACACTCCACATACACGCA
