# Supplementary material for: Map-Based Cloning and Characterization of a Major QTL Gene, FfR1, Which Confers Resistance to Rice Bakanae Disease
Source: Int J Mol Sci. 2024 Jun 5;25(11):6214. doi: 10.3390/ijms25116214 (PMC11172731; doi:10.3390/ijms25116214)
Supplement: Supplementary file 1 [file ijms-25-06214-s001.zip › Table_S6.xlsx]

## Sheet: Sheet2
Table S6. qRT-PCR primer sequences
Gene	Forward Primer	Reverse Primer
OsPR2 (Os01g0940700)	ACAAGTCCAACGGCATCGAC	GATGTTGCCGAGCTGATCGT
PRX39 (Os03g0234900)	GACTGCTTCGTCCAGGGTTG	GCGAACTTCTCCGACACGAT
PRX109 (Os07g0676900)	GCGACAGGCTCTACAACGAG	TGTTCGACAGCAGGTTGGTG
Os03g080900	GCTCACGCTTGTTCTTGGGA	GCCGTTCACGTTGTCCAGAT
Os07g0636800	TCCTCGTCAGCCTCCTTAGC	AGTTGGAGGTGCTGTTGCTG
OsTHI3 (Os06g0513050)	ATGGGAACTGCAAGCCTCCT	GACGAAGCACATCCCAGCTT
OsTHI7 (Os06g0514100)	CTGCGAGCCTCCTTACGTTC	GACGAAGCACATCCCAGCTT
TPS3 (Os07g0218200)	CTTTGCAGAGGTGGCACGAT	GCTCGCCACATCCATCTTGT
eEF-1α	TTTCACTCTTGGTGTGAAGCAGAT	GACTTCCTTCACGATTTCATCGTAA
